# Supplementary material for: Predicted networks of protein-protein interactions in Stegodyphus mimosarum by cross-species comparisons
Source: BMC Genomics. 2017 Sep 11;18:716. doi: 10.1186/s12864-017-4085-8 (PMC5594591; doi:10.1186/s12864-017-4085-8)
Supplement: Supplementary file 1 — Predicted PPI proteins in S. mimosarum. Sheet 1: Predicted PPI proteins in S. mimosarum; Sheet 2: Predicted PPIs in S. mimosarum; Sheet 3: Predicted PPIs of S. mimosarum from PPI orthologs in D. melanogaster; Sheet 4: Predicted PPIs of S. mimosarum from PPI orthologs in H. sapiens; Sheet 5: Predicted PPIs of S. mimosarum from PPI orthologs in S. cerevisiae. (XLSX 5485 kb) [file 12864_2017_4085_MOESM1_ESM.xlsx]

## Sheet: Sheet1
Predicted PPI proteins in S. mimosarum
Genbank IDs	Protein names	Gene names	Organism	Length	Gene ontology IDs
KFM70679.1	Polyubiquitin-C	X975_07808	Stegodyphus mimosarum	685
KFM70494.1	ELAV-like protein 3	X975_19979	Stegodyphus mimosarum	290	GO:0003723
KFM67912.1	Eukaryotic translation initiation f...	X975_01610	Stegodyphus mimosarum	440	GO:0003743;GO:0005852
KFM56779.1	Eukaryotic translation initiation f...	X975_05823	Stegodyphus mimosarum	552	GO:0003743;GO:0005852
KFM81912.1	Cullin-3-A	X975_04107	Stegodyphus mimosarum	701	GO:0006511;GO:0031625
KFM79320.1	Histone deacetylase 3	X975_15224	Stegodyphus mimosarum	423	GO:0004407
KFM75839.1	14-3-3 protein zeta	X975_12520	Stegodyphus mimosarum	245	GO:0019904
KFM63887.1	Prefoldin subunit 1	X975_21619	Stegodyphus mimosarum	125	GO:0006457;GO:0016272;GO:0051082
KFM69907.1	Eukaryotic translation initiation f...	X975_17801	Stegodyphus mimosarum	104	GO:0003743;GO:0005852
KFM66325.1	Transcriptional adapter 2-alpha	X975_22840	Stegodyphus mimosarum	432	GO:0003677;GO:0003713;GO:0005634;GO:0006357;GO:0035065
KFM78630.1	Double-strand-break repair protein ...	X975_05090	Stegodyphus mimosarum	954	GO:0000228
KFM76719.1	Eukaryotic translation initiation f...	X975_20173	Stegodyphus mimosarum	216	GO:0003743;GO:0005852;GO:0006446;GO:0043022
KFM58548.1	Carnitine O-palmitoyltransferase 1,...	X975_12723	Stegodyphus mimosarum	331	GO:0016021;GO:0016746
KFM59578.1	Alpha-and gamma-adaptin-binding pro...	X975_17548	Stegodyphus mimosarum	176
KFM82508.1	Ribosomal protein S6 kinase 2 alpha	X975_17879	Stegodyphus mimosarum	728	GO:0000287;GO:0004674;GO:0005524;GO:0005622;GO:0035556
KFM57471.1	Eukaryotic translation initiation factor 3 subunit A	X975_14553	Stegodyphus mimosarum	1176	GO:0003743;GO:0005852
KFM58922.1	Ubiquitinyl hydrolase 1	X975_11967	Stegodyphus mimosarum	634	GO:0006511;GO:0008270;GO:0016579;GO:0036459
KFM62779.1	Serine/threonine-protein kinase RIO...	X975_27188	Stegodyphus mimosarum	290	GO:0004674;GO:0005524
KFM72397.1	Eukaryotic translation initiation f...	X975_12064	Stegodyphus mimosarum	245	GO:0003743;GO:0042256;GO:0043022
KFM58394.1	Uncharacterized protein	X975_01518	Stegodyphus mimosarum	150	GO:0016787
KFM68143.1	Methylosome subunit pICln	X975_05612	Stegodyphus mimosarum	198	GO:0000387;GO:0005829;GO:0005886;GO:0006821;GO:0006884;GO:0034709;GO:0034715
KFM61282.1	1-phosphatidylinositol-4,5-bisphosp...	X975_07943	Stegodyphus mimosarum	82	GO:0005622;GO:0035556
KFM81621.1	Protein E(Sev)2B	X975_07510	Stegodyphus mimosarum	211
KFM74054.1	Uncharacterized protein	X975_07850	Stegodyphus mimosarum	448
KFM67300.1	Cytoplasmic protein NCK2	X975_10029	Stegodyphus mimosarum	424
KFM81982.1	FCH and double SH3 domains protein ...	X975_04981	Stegodyphus mimosarum	942
KFM67543.1	Formin-binding protein 1-like prote...	X975_07419	Stegodyphus mimosarum	259	GO:0006897
KFM64523.1	Sorting nexin-9	X975_06021	Stegodyphus mimosarum	549	GO:0035091
KFM68170.1	Cdc42-like protein	X975_22049	Stegodyphus mimosarum	193	GO:0003924;GO:0005525;GO:0005622;GO:0007264
KFM64064.1	Phosphatidylinositol 3-kinase regul...	X975_15843	Stegodyphus mimosarum	163	GO:0005942;GO:0016301;GO:0035014
KFM65081.1	WW domain-binding protein 4	X975_01124	Stegodyphus mimosarum	304	GO:0003676;GO:0005634;GO:0008270
KFM59908.1	Adapter molecule Crk	X975_11839	Stegodyphus mimosarum	105
KFM81306.1	Casein kinase II subunit alpha	X975_05268	Stegodyphus mimosarum	388	GO:0004674;GO:0005524
KFM74274.1	Actin-related protein 2/3 complex s...	X975_21135	Stegodyphus mimosarum	156	GO:0005885;GO:0034314
KFM70235.1	Uncharacterized protein	X975_27218	Stegodyphus mimosarum	1125	GO:0005509
KFM75540.1	Mitotic checkpoint protein BUB3	X975_16074	Stegodyphus mimosarum	326
KFM81918.1	Exocyst complex component 4	X975_04113	Stegodyphus mimosarum	750	GO:0000145;GO:0006904;GO:0015031
KFM73239.1	DNA mismatch repair protein Mlh1	X975_09803	Stegodyphus mimosarum	100
KFM81967.1	Exocyst complex component 2	X975_01920	Stegodyphus mimosarum	888	GO:0000145;GO:0006893
KFM75314.1	S-phase kinase-associated protein 1	X975_21897	Stegodyphus mimosarum	162	GO:0006511;GO:0016301
KFM79649.1	WASH complex subunit FAM21	X975_23849	Stegodyphus mimosarum	522	GO:0071203
KFM75968.1	Cullin-1	X975_26441	Stegodyphus mimosarum	774	GO:0006511;GO:0031461;GO:0031625
KFM69687.1	Erlin-2-B	X975_12439	Stegodyphus mimosarum	339	GO:0005783;GO:0016021;GO:0030433;GO:0031625
KFM81685.1	Elongation factor 2	X975_16539	Stegodyphus mimosarum	796	GO:0003746;GO:0003924;GO:0005525
KFM68773.1	Flotillin-1	X975_11094	Stegodyphus mimosarum	415
KFM71835.1	Casein kinase I isoform epsilon	X975_12145	Stegodyphus mimosarum	407	GO:0004674;GO:0005524
KFM59726.1	Mitogen-activated protein kinase ki...	X975_12968	Stegodyphus mimosarum	529	GO:0000287;GO:0004709;GO:0005524;GO:0005622
KFM67355.1	Serine/threonine-protein kinase 3	X975_14860	Stegodyphus mimosarum	547	GO:0004674;GO:0005524;GO:0007165
KFM78825.1	Breast cancer type 1 susceptibility...	X975_24831	Stegodyphus mimosarum	49	GO:0008270
KFM72363.1	Cyclin-dependent kinase 8	X975_03766	Stegodyphus mimosarum	445	GO:0004674;GO:0005524
KFM78624.1	Uncharacterized protein	X975_26427	Stegodyphus mimosarum	986
KFM61049.1	Mediator of RNA polymerase II trans...	X975_21200	Stegodyphus mimosarum	191	GO:0001104;GO:0016592
KFM67392.1	Mediator of RNA polymerase II trans...	X975_21153	Stegodyphus mimosarum	577	GO:0005634
KFM81610.1	Mediator of RNA polymerase II trans...	X975_14973	Stegodyphus mimosarum	170
KFM77311.1	Protein held out wing	X975_08063	Stegodyphus mimosarum	325	GO:0003727;GO:0006417
KFM58995.1	Mediator of RNA polymerase II trans...	X975_24530	Stegodyphus mimosarum	134	GO:0001104;GO:0016592
KFM75844.1	Transformation/transcription domain...	X975_12525	Stegodyphus mimosarum	605	GO:0000123;GO:0016573
KFM70134.1	Insulin receptor substrate 2-B	X975_04249	Stegodyphus mimosarum	1085	GO:0005158
KFM70273.1	Insulin-like peptide receptor	X975_07735	Stegodyphus mimosarum	938	GO:0004714;GO:0005524;GO:0007169;GO:0016020
KFM60686.1	SH2B adapter protein 2	X975_19408	Stegodyphus mimosarum	240	GO:0004871;GO:0005622;GO:0035556;GO:0035591
KFM69916.1	60S ribosomal protein L14	X975_20460	Stegodyphus mimosarum	142	GO:0003735;GO:0005840;GO:0006412
KFM61741.1	Actin, clone 403	X975_14370	Stegodyphus mimosarum	376	GO:0005856;GO:0005886;GO:0005925;GO:0097433
KFM71165.1	SHC-transforming protein 1	X975_26363	Stegodyphus mimosarum	470	GO:0001525;GO:0005622;GO:0030971;GO:0035556
KFM80324.1	Defective in cullin neddylation pro...	X975_00865	Stegodyphus mimosarum	271
KFM79600.1	Cullin-associated NEDD8-dissociated...	X975_09568	Stegodyphus mimosarum	1244
KFM80396.1	COP9 signalosome complex subunit 5	X975_04847	Stegodyphus mimosarum	108
KFM75658.1	Cysteine string protein	X975_07306	Stegodyphus mimosarum	212
KFM60694.1	Vacuolar protein sorting-associated...	X975_19416	Stegodyphus mimosarum	839
KFM65552.1	Golgi to ER traffic protein 4-like ...	X975_23070	Stegodyphus mimosarum	240
KFM61118.1	Exocyst complex component 8	X975_02376	Stegodyphus mimosarum	677	GO:0000145;GO:0006887
KFM75563.1	Adenosylhomocysteinase	X975_18542	Stegodyphus mimosarum	410	GO:0004013;GO:0006730;GO:0019510;GO:0051287
KFM67363.1	NAD-dependent deacetylase sirtuin-7	X975_10477	Stegodyphus mimosarum	496	GO:0070403
KFM74219.1	Arrestin, lateral eye	X975_01836	Stegodyphus mimosarum	392	GO:0007165
KFM79751.1	U4/U6.U5 tri-snRNP-associated prote...	X975_23077	Stegodyphus mimosarum	337	GO:0000245;GO:0008270;GO:0016579;GO:0036459
KFM67986.1	RNA-binding protein with serine-ric...	X975_19883	Stegodyphus mimosarum	284	GO:0003676
KFM67818.1	Putative signal peptidase complex s...	X975_16418	Stegodyphus mimosarum	197	GO:0005787;GO:0006465;GO:0008233;GO:0016021
KFM75883.1	Peroxisome assembly protein 12	X975_13206	Stegodyphus mimosarum	332	GO:0005779;GO:0006625;GO:0008022;GO:0008270
KFM78353.1	OTU domain-containing protein 7A	X975_11529	Stegodyphus mimosarum	261
KFM60789.1	Uncharacterized protein	X975_13639	Stegodyphus mimosarum	1061	GO:0008270
KFM83013.1	V-type proton ATPase subunit B	X975_13801	Stegodyphus mimosarum	505	GO:0005524;GO:0015991;GO:0016820;GO:0033180;GO:0046034
KFM64580.1	X-ray repair cross-complementing pr...	X975_10943	Stegodyphus mimosarum	543	GO:0000723;GO:0003684;GO:0004003;GO:0006303;GO:0006310;GO:0042162;GO:0043564
KFM60569.1	FACT complex subunit SSRP1	X975_15188	Stegodyphus mimosarum	723	GO:0003677;GO:0005634;GO:0005694;GO:0006260;GO:0006281;GO:0006351;GO:0006355
KFM82016.1	Casein kinase II subunit beta	X975_19063	Stegodyphus mimosarum	214	GO:0005956;GO:0016301;GO:0019887
KFM67185.1	Uncharacterized protein	X975_22231	Stegodyphus mimosarum	406	GO:0006368;GO:0016570;GO:0016593
KFM59065.1	Nuclear pore complex protein Nup98-...	X975_21259	Stegodyphus mimosarum	898	GO:0005643;GO:0006810
KFM61543.1	Cyclin-dependent kinase 9	X975_15311	Stegodyphus mimosarum	386	GO:0004674;GO:0005524
KFM58352.1	RNA polymerase-associated protein C...	X975_14517	Stegodyphus mimosarum	1255	GO:0006355;GO:0016570
KFM56716.1	Proteasome subunit alpha type	X975_16850	Stegodyphus mimosarum	252	GO:0004298;GO:0005634;GO:0005737;GO:0006511;GO:0019773
KFM77324.1	Tetratricopeptide repeat protein 37	X975_23142	Stegodyphus mimosarum	1504
KFM71874.1	Tyrosine-protein phosphatase non-re...	X975_13459	Stegodyphus mimosarum	82
KFM62250.1	Mitogen-activated protein kinase ER...	X975_09339	Stegodyphus mimosarum	118	GO:0004672;GO:0005524
KFM68242.1	Pterin-4-alpha-carbinolamine dehydr...	X975_12795	Stegodyphus mimosarum	128	GO:0006729;GO:0008124
KFM74093.1	DDB1-and CUL4-associated factor 7	X975_07203	Stegodyphus mimosarum	75
KFM76415.1	Lissencephaly-1-like protein	X975_15613	Stegodyphus mimosarum	410	GO:0005737;GO:0005874;GO:0006810;GO:0007049;GO:0051301
KFM61944.1	Integrin alpha-PS2	X975_00024	Stegodyphus mimosarum	632	GO:0007155;GO:0007229;GO:0008305
KFM61120.1	Transitional endoplasmic reticulum ...	X975_02378	Stegodyphus mimosarum	801	GO:0005524;GO:0016787
KFM67260.1	Vesicle-fusing ATPase 1	X975_20921	Stegodyphus mimosarum	725	GO:0005524
KFM68060.1	Syntaxin-8	X975_10742	Stegodyphus mimosarum	234	GO:0016021
KFM60851.1	Protein Dr1	X975_02758	Stegodyphus mimosarum	128	GO:0046982
KFM78817.1	Transcriptional adapter 3	X975_04852	Stegodyphus mimosarum	428
KFM59334.1	Tyrosine-protein kinase	X975_23369	Stegodyphus mimosarum	480	GO:0004715;GO:0005524
KFM80268.1	THO complex subunit 7-like protein	X975_05808	Stegodyphus mimosarum	188	GO:0000445;GO:0006397
KFM76417.1	Pleiotropic regulator 1	X975_15615	Stegodyphus mimosarum	472
KFM67200.1	THO complex subunit 3	X975_24762	Stegodyphus mimosarum	323
KFM82223.1	Amphoterin-induced protein 2	X975_13674	Stegodyphus mimosarum	127
KFM60539.1	Glucosamine--fructose-6-phosphate a...	X975_02778	Stegodyphus mimosarum	693	GO:0004360;GO:0097367;GO:1901137
KFM76386.1	Programmed cell death 6-interacting...	X975_20812	Stegodyphus mimosarum	841
KFM68931.1	Tyrosine-protein phosphatase non-re...	X975_27102	Stegodyphus mimosarum	290
KFM80978.1	Alpha-1,3/1,6-mannosyltransferase A...	X975_11866	Stegodyphus mimosarum	397	GO:0016757
KFM68600.1	Putative glutamine--tRNA ligase	X975_00205	Stegodyphus mimosarum	690	GO:0004819;GO:0005524;GO:0005737;GO:0006425
KFM63305.1	Malignant T-cell-amplified sequence...	X975_15256	Stegodyphus mimosarum	182	GO:0003723
KFM64479.1	Mothers against decapentaplegic hom...	X975_16517	Stegodyphus mimosarum	458	GO:0003677;GO:0003700;GO:0005634;GO:0005667;GO:0005737;GO:0006351;GO:0007179
KFM65977.1	Transcription initiation factor TFI...	X975_03280	Stegodyphus mimosarum	286	GO:0003743;GO:0006352;GO:0046982
KFM58353.1	DNA damage-binding protein 1	X975_14518	Stegodyphus mimosarum	154	GO:0006281
KFM75757.1	Enoyl-CoA hydratase, mitochondrial	X975_26730	Stegodyphus mimosarum	296	GO:0003824;GO:0008152
KFM68479.1	Leucine--tRNA ligase, cytoplasmic	X975_17083	Stegodyphus mimosarum	1171	GO:0002161;GO:0004823;GO:0005524;GO:0005737;GO:0006429
KFM56719.1	Hepatocyte growth factor-regulated ...	X975_16853	Stegodyphus mimosarum	693	GO:0005622;GO:0006886;GO:0016301;GO:0046872
KFM78806.1	Heat shock protein 83	X975_24927	Stegodyphus mimosarum	689	GO:0005524;GO:0006457;GO:0006950;GO:0051082
KFM75814.1	Alanine--tRNA ligase, cytoplasmic	X975_07873	Stegodyphus mimosarum	225	GO:0003676;GO:0004813;GO:0005524;GO:0005737;GO:0006419
KFM68812.1	60S ribosomal export protein NMD3	X975_05752	Stegodyphus mimosarum	504
KFM63508.1	Ubiquitin-conjugating enzyme E2 N	X975_07985	Stegodyphus mimosarum	151	GO:0005524
KFM72198.1	Histone deacetylase 2	X975_08074	Stegodyphus mimosarum	476	GO:0004407
KFM80590.1	DNA helicase	X975_03952	Stegodyphus mimosarum	721	GO:0003677;GO:0003678;GO:0005524;GO:0005634;GO:0006270;GO:0042555
KFM64925.1	Proteasome subunit beta type-1	X975_26124	Stegodyphus mimosarum	225	GO:0004298;GO:0005839;GO:0051603
KFM71333.1	Heterogeneous nuclear ribonucleopro...	X975_00832	Stegodyphus mimosarum	82	GO:0003676;GO:0019013;GO:0030529
KFM57016.1	26S proteasome non-ATPase regulator...	X975_26864	Stegodyphus mimosarum	992	GO:0000502;GO:0016021;GO:0030234;GO:0042176
KFM72811.1	Cell division cycle 5-like protein	X975_00346	Stegodyphus mimosarum	801	GO:0003677;GO:0051301
KFM80423.1	Splicing factor 3A subunit 2	X975_13355	Stegodyphus mimosarum	386	GO:0003676;GO:0005634;GO:0008270
KFM56774.1	U2 small nuclear ribonucleoprotein ...	X975_09421	Stegodyphus mimosarum	258	GO:0019013;GO:0030529
KFM61957.1	DNA replication licensing factor MC...	X975_09872	Stegodyphus mimosarum	331	GO:0003677;GO:0003678;GO:0005524;GO:0005634;GO:0006270;GO:0042555
KFM81017.1	Microtubule-associated proteins 1A/...	X975_25930	Stegodyphus mimosarum	156	GO:0006914
KFM57092.1	Proteasome subunit beta type	X975_00043	Stegodyphus mimosarum	205	GO:0004298;GO:0005634;GO:0005737;GO:0019774;GO:0043161
KFM83108.1	Splicing factor 3A subunit 3	X975_12877	Stegodyphus mimosarum	503	GO:0000398;GO:0003723;GO:0005681;GO:0008270
KFM61193.1	Ubiquitin carboxyl-terminal hydrola...	X975_03146	Stegodyphus mimosarum	398	GO:0006511;GO:0016021;GO:0016579;GO:0036459
KFM82964.1	U1 small nuclear ribonucleoprotein ...	X975_13601	Stegodyphus mimosarum	253	GO:0003676;GO:0019013;GO:0030529
KFM59260.1	Heterogeneous nuclear ribonucleopro...	X975_04756	Stegodyphus mimosarum	483	GO:0003677;GO:0003723;GO:0006357;GO:0006396;GO:0019013;GO:0030529
KFM68235.1	Eukaryotic initiation factor 4A-III	X975_18321	Stegodyphus mimosarum	401	GO:0003743;GO:0004386;GO:0005524
KFM66628.1	WW domain-containing oxidoreductase	X975_06993	Stegodyphus mimosarum	406
KFM77976.1	Proteasome subunit alpha type	X975_09595	Stegodyphus mimosarum	224	GO:0004298;GO:0005634;GO:0005737;GO:0019773;GO:0043161
KFM80282.1	Pre-mRNA-processing factor 19	X975_23007	Stegodyphus mimosarum	146	GO:0004842
KFM60818.1	U4/U6 small nuclear ribonucleoprote...	X975_12088	Stegodyphus mimosarum	488	GO:0000244;GO:0019013;GO:0046540
KFM66933.1	Pre-mRNA-processing-splicing factor...	X975_18272	Stegodyphus mimosarum	2352	GO:0000398;GO:0005681;GO:0017070;GO:0030623
KFM64989.1	mRNA export factor	X975_18354	Stegodyphus mimosarum	363
KFM61208.1	U4/U6 small nuclear ribonucleoprote...	X975_09912	Stegodyphus mimosarum	547	GO:0000398;GO:0019013;GO:0046540
KFM81155.1	Proteasome subunit alpha type	X975_20366	Stegodyphus mimosarum	246	GO:0004298;GO:0005634;GO:0005737;GO:0006511;GO:0019773
KFM65708.1	ATP-dependent RNA helicase DDX42	X975_19195	Stegodyphus mimosarum	379	GO:0003676;GO:0004386;GO:0005524
KFM67634.1	26S proteasome non-ATPase regulator...	X975_10700	Stegodyphus mimosarum	320	GO:0005838
KFM80264.1	Dynein heavy chain, cytoplasmic	X975_05804	Stegodyphus mimosarum	799	GO:0003777;GO:0007018
KFM74666.1	Methylosome protein 50	X975_16155	Stegodyphus mimosarum	316
KFM58664.1	DNA-directed RNA polymerase III sub...	X975_23378	Stegodyphus mimosarum	516	GO:0003677;GO:0003899;GO:0006351
KFM78563.1	60S ribosomal protein L17	X975_04728	Stegodyphus mimosarum	166	GO:0003735;GO:0006412;GO:0015934
KFM61778.1	60S ribosomal protein L18	X975_09959	Stegodyphus mimosarum	171	GO:0003735;GO:0005840;GO:0006412
KFM72761.1	60S ribosomal protein L18a	X975_12594	Stegodyphus mimosarum	165	GO:0003735;GO:0005840;GO:0006412
KFM71248.1	NHP2-like protein 1	X975_24112	Stegodyphus mimosarum	116	GO:0003723;GO:0005730;GO:0030529;GO:0042254
KFM63532.1	60S ribosomal protein L21	X975_19514	Stegodyphus mimosarum	160	GO:0003735;GO:0005840;GO:0006412
KFM60122.1	Rapamycin-insensitive companion of ...	X975_16285	Stegodyphus mimosarum	319	GO:0031929;GO:0031932
KFM69207.1	Nucleolar protein 56	X975_11332	Stegodyphus mimosarum	70
KFM73227.1	60S ribosomal protein L10	X975_16713	Stegodyphus mimosarum	171	GO:0003735;GO:0005840;GO:0006412
KFM66007.1	60S ribosomal protein L5-A	X975_22530	Stegodyphus mimosarum	268	GO:0003735;GO:0005840;GO:0006412;GO:0008097
KFM76000.1	Ribosomal protein L15	X975_14381	Stegodyphus mimosarum	191	GO:0003735;GO:0005840;GO:0006412
KFM75830.1	Tyrosine-protein kinase	X975_19905	Stegodyphus mimosarum	450	GO:0004715;GO:0005524
KFM60763.1	Integrin-linked protein kinase	X975_17904	Stegodyphus mimosarum	448	GO:0004672;GO:0005524;GO:0007229
KFM75912.1	Calcium/calmodulin-dependent protei...	X975_13117	Stegodyphus mimosarum	365	GO:0004674;GO:0005524
KFM82748.1	Guanine nucleotide-binding protein-...	X975_22024	Stegodyphus mimosarum	553	GO:0005525
KFM69918.1	STE20/SPS1-related proline-alanine-...	X975_20462	Stegodyphus mimosarum	530	GO:0004674;GO:0005524
KFM67004.1	Protein disulfide-isomerase	X975_05521	Stegodyphus mimosarum	493	GO:0003756;GO:0005783;GO:0045454
KFM61038.1	60S ribosomal protein L13	X975_09937	Stegodyphus mimosarum	198	GO:0003735;GO:0005840;GO:0006412
KFM82582.1	60S ribosomal protein L19	X975_00739	Stegodyphus mimosarum	163	GO:0003735;GO:0005840;GO:0006412
KFM71516.1	60S ribosomal protein L11	X975_15859	Stegodyphus mimosarum	187	GO:0003735;GO:0005840;GO:0006412
KFM63533.1	Uncharacterized protein	X975_19515	Stegodyphus mimosarum	2496	GO:0004674;GO:0044877
KFM74898.1	Embryonic polarity protein dorsal	X975_12863	Stegodyphus mimosarum	531	GO:0003677;GO:0003700;GO:0005634;GO:0005737
KFM64869.1	60S acidic ribosomal protein P2	X975_25695	Stegodyphus mimosarum	104	GO:0003735;GO:0005840;GO:0006414
KFM72359.1	60S ribosomal protein L22	X975_03762	Stegodyphus mimosarum	129	GO:0003735;GO:0005840;GO:0006412
KFM80622.1	Cytochrome b-c1 complex subunit 7	X975_23699	Stegodyphus mimosarum	113	GO:0005750;GO:0006122
KFM81997.1	Glycogen synthase kinase-3 beta	X975_18920	Stegodyphus mimosarum	444	GO:0004674;GO:0005524
KFM78717.1	40S ribosomal protein S3-A	X975_08611	Stegodyphus mimosarum	222	GO:0003723;GO:0003735;GO:0006412;GO:0015935
KFM82963.1	60S ribosomal protein L12	X975_13600	Stegodyphus mimosarum	165	GO:0003735;GO:0005840;GO:0006412
KFM73238.1	Casein kinase I isoform alpha	X975_06295	Stegodyphus mimosarum	324	GO:0004674;GO:0005524
KFM78113.1	Cyclin-dependent kinase 5	X975_14143	Stegodyphus mimosarum	299	GO:0004674;GO:0005524
KFM82167.1	Phosphoenolpyruvate carboxykinase [...	X975_03529	Stegodyphus mimosarum	467	GO:0004613;GO:0005525;GO:0006094;GO:0016301
KFM80696.1	Ribosomal protein	X975_17714	Stegodyphus mimosarum	211	GO:0003723;GO:0003735;GO:0006412;GO:0015934
KFM76731.1	Autophagy-related protein 3	X975_12138	Stegodyphus mimosarum	310	GO:0005737;GO:0006914;GO:0015031
KFM80630.1	Cytosolic non-specific dipeptidase	X975_24853	Stegodyphus mimosarum	470	GO:0008237;GO:0016805
KFM57633.1	Ubiquitin-like protein 4A	X975_12938	Stegodyphus mimosarum	150
KFM63245.1	Uncharacterized protein	X975_25088	Stegodyphus mimosarum	474	GO:0003677;GO:0006281;GO:0008270
KFM63904.1	Bromodomain-containing protein 7	X975_15564	Stegodyphus mimosarum	303
KFM72036.1	Uncharacterized protein	X975_15414	Stegodyphus mimosarum	1663	GO:0005634;GO:0006355;GO:0030374;GO:0046983
KFM71304.1	SWI/SNF-related matrix-associated a...	X975_09504	Stegodyphus mimosarum	402	GO:0000228;GO:0006338
KFM67729.1	CREB-binding protein	X975_05494	Stegodyphus mimosarum	2540	GO:0000123;GO:0003713;GO:0004402;GO:0006355;GO:0008270
KFM69596.1	Origin recognition complex subunit ...	X975_23186	Stegodyphus mimosarum	113	GO:0003677;GO:0005664;GO:0006260
KFM72089.1	WD repeat-containing protein 48	X975_21002	Stegodyphus mimosarum	97
KFM77822.1	Serine/threonine-protein phosphatas...	X975_01264	Stegodyphus mimosarum	325	GO:0004721;GO:0046872
KFM65936.1	Ubiquitin carboxyl-terminal hydrola...	X975_11273	Stegodyphus mimosarum	685	GO:0004843;GO:0005622;GO:0006511
KFM68090.1	DNA repair protein RAD50	X975_20084	Stegodyphus mimosarum	118
KFM60343.1	Polyadenylate-binding protein	X975_02472	Stegodyphus mimosarum	651	GO:0003723;GO:0005737
KFM82664.1	Lys-63-specific deubiquitinase	X975_06496	Stegodyphus mimosarum	386	GO:0004843;GO:0006281;GO:0070531;GO:0070536;GO:0070552
KFM66696.1	ATP-dependent RNA helicase A	X975_20111	Stegodyphus mimosarum	1340	GO:0003676;GO:0005524;GO:0008026
KFM72803.1	26S proteasome complex subunit DSS1	X975_00684	Stegodyphus mimosarum	87	GO:0006406;GO:0008541;GO:0043248
KFM69451.1	Ninein-like protein	X975_06703	Stegodyphus mimosarum	325	GO:0005509
KFM70178.1	Serine/threonine-protein phosphatas...	X975_05012	Stegodyphus mimosarum	329	GO:0004721;GO:0046872
KFM82593.1	Armadillo segment polarity protein	X975_21776	Stegodyphus mimosarum	802	GO:0004871;GO:0034333
KFM56552.1	Transcription factor AP-4	X975_22866	Stegodyphus mimosarum	77	GO:0046983
KFM82952.1	BRISC complex subunit Abro1	X975_04715	Stegodyphus mimosarum	592
KFM59744.1	Forkhead box protein O	X975_07444	Stegodyphus mimosarum	433
KFM61359.1	Mothers against decapentaplegic hom...	X975_05441	Stegodyphus mimosarum	430	GO:0003677;GO:0003700;GO:0005634;GO:0005667;GO:0005737;GO:0006351;GO:0007179
KFM77862.1	Aryl hydrocarbon receptor	X975_23539	Stegodyphus mimosarum	181	GO:0003700;GO:0005634;GO:0005667;GO:0005737;GO:0046983
KFM70482.1	LIM/homeobox protein Lhx9	X975_10725	Stegodyphus mimosarum	432	GO:0005634;GO:0006355;GO:0008270;GO:0043565
KFM69358.1	5' exonuclease Apollo	X975_25439	Stegodyphus mimosarum	360	GO:0004527
KFM82840.1	DNA repair protein RAD51-like prote...	X975_23548	Stegodyphus mimosarum	67	GO:0000166
KFM71605.1	Nibrin	X975_00728	Stegodyphus mimosarum	104
KFM79400.1	Tubulin gamma chain	X975_17444	Stegodyphus mimosarum	456	GO:0000930;GO:0003924;GO:0005525;GO:0005874;GO:0007020;GO:0031122
KFM78957.1	SUMO-conjugating enzyme (EC 2.3.2.-)	X975_26077	Stegodyphus mimosarum	159	GO:0005524;GO:0019789
KFM79176.1	Uncharacterized protein	X975_25915	Stegodyphus mimosarum	77
KFM74400.1	40S ribosomal protein SA	X975_19512	Stegodyphus mimosarum	45	GO:0003735;GO:0006412;GO:0015935
KFM79512.1	Mortality factor 4-like protein 1	X975_26956	Stegodyphus mimosarum	325	GO:0005634;GO:0006351;GO:0006355;GO:0016569
KFM62697.1	Histone-binding protein RBBP4	X975_05389	Stegodyphus mimosarum	421	GO:0005634
KFM61137.1	BRCA1-A complex subunit BRE	X975_04516	Stegodyphus mimosarum	369
KFM59411.1	Mediator of RNA polymerase II trans...	X975_01998	Stegodyphus mimosarum	401	GO:0001104;GO:0016592
KFM64926.1	RING-box protein 1	X975_26125	Stegodyphus mimosarum	88	GO:0008270
KFM58444.1	Uncharacterized protein	X975_24787	Stegodyphus mimosarum	172	GO:0005524
KFM67720.1	Serine/threonine-protein kinase Chk...	X975_00550	Stegodyphus mimosarum	404	GO:0004674;GO:0005524
KFM58496.1	Cyclin-H	X975_26246	Stegodyphus mimosarum	357	GO:0006351;GO:0016538;GO:0070985
KFM82254.1	Ubiquitin-conjugating enzyme E2 J1	X975_06558	Stegodyphus mimosarum	261
KFM81940.1	Charged multivesicular body protein...	X975_26587	Stegodyphus mimosarum	215	GO:0007034
KFM57705.1	Thymidine kinase	X975_09745	Stegodyphus mimosarum	217	GO:0004797;GO:0005524;GO:0071897
KFM81884.1	COP9 signalosome complex subunit 3	X975_07832	Stegodyphus mimosarum	429
KFM79673.1	Cullin-5	X975_16429	Stegodyphus mimosarum	775	GO:0006511;GO:0031461;GO:0031625
KFM64727.1	COP9 signalosome complex subunit 4	X975_06827	Stegodyphus mimosarum	269
KFM70548.1	COP9 signalosome complex subunit 6	X975_08093	Stegodyphus mimosarum	201	GO:0000338;GO:0008180
KFM65479.1	Diuretic hormone receptor	X975_16140	Stegodyphus mimosarum	93	GO:0004930;GO:0007166;GO:0016021
KFM77801.1	Regulator of G-protein signaling lo...	X975_20296	Stegodyphus mimosarum	183	GO:0001965;GO:0005092;GO:0005096;GO:0007186
KFM70354.1	Hydroxyacid-oxoacid transhydrogenas...	X975_03909	Stegodyphus mimosarum	464	GO:0016491;GO:0046872
KFM64600.1	Uncharacterized protein	X975_23802	Stegodyphus mimosarum	489	GO:0004871;GO:0005834;GO:0007186;GO:0035556
KFM57362.1	Peptidyl-prolyl cis-trans isomerase...	X975_22020	Stegodyphus mimosarum	343	GO:0003755;GO:0006457
KFM67835.1	Purine nucleoside phosphorylase	X975_04548	Stegodyphus mimosarum	275	GO:0004731;GO:0009116
KFM77036.1	Ras-related C3 botulinum toxin subs...	X975_18775	Stegodyphus mimosarum	192	GO:0003924;GO:0005525;GO:0005622;GO:0007264
KFM76195.1	Uncharacterized protein	X975_18101	Stegodyphus mimosarum	223	GO:0004422;GO:0005737;GO:0006166
KFM74071.1	B-cell receptor-associated protein ...	X975_24688	Stegodyphus mimosarum	154	GO:0005783;GO:0006886;GO:0016021
KFM75972.1	UBX domain-containing protein 6	X975_24628	Stegodyphus mimosarum	431
KFM82911.1	60S ribosomal protein L29	X975_01705	Stegodyphus mimosarum	65	GO:0003735;GO:0005840;GO:0006412
KFM71204.1	60S ribosomal protein L23	X975_03717	Stegodyphus mimosarum	126	GO:0003735;GO:0005840;GO:0006412
KFM58032.1	WD repeat-containing protein 20	X975_21502	Stegodyphus mimosarum	189
KFM66577.1	Uncharacterized protein	X975_09423	Stegodyphus mimosarum	246	GO:0006511;GO:0016579;GO:0036459
KFM65951.1	E3 ubiquitin-protein ligase Su(Dx)	X975_08429	Stegodyphus mimosarum	897	GO:0004842;GO:0016874
KFM59462.1	TRAF3-interacting protein 1	X975_07187	Stegodyphus mimosarum	249	GO:0008017
KFM66372.1	Transcription factor BTF3	X975_00087	Stegodyphus mimosarum	101
KFM62222.1	Apoptosis inhibitor 5	X975_23125	Stegodyphus mimosarum	517
KFM78432.1	Adenylosuccinate lyase	X975_14669	Stegodyphus mimosarum	480	GO:0004018;GO:0006189;GO:0044208;GO:0070626
KFM75066.1	Serine/threonine-protein phosphatas...	X975_02566	Stegodyphus mimosarum	112	GO:0006461;GO:0019888
KFM74708.1	Uncharacterized protein	X975_11455	Stegodyphus mimosarum	270
KFM78516.1	60S ribosomal protein L6	X975_00442	Stegodyphus mimosarum	237	GO:0003735;GO:0005840;GO:0006412
KFM81436.1	60S ribosomal protein L37a	X975_03671	Stegodyphus mimosarum	92	GO:0003735;GO:0005840;GO:0006412
KFM79710.1	Uncharacterized protein	X975_03197	Stegodyphus mimosarum	286	GO:0017174
KFM82342.1	40S ribosomal protein S10b	X975_21319	Stegodyphus mimosarum	152	GO:0005840
KFM73992.1	60S acidic ribosomal protein P1	X975_14405	Stegodyphus mimosarum	116	GO:0003735;GO:0005840;GO:0006414
KFM56731.1	40S ribosomal protein S3a	X975_26648	Stegodyphus mimosarum	187	GO:0003735;GO:0005840;GO:0006412
KFM80293.1	40S ribosomal protein S13	X975_23512	Stegodyphus mimosarum	121	GO:0003735;GO:0005840;GO:0006412
KFM67536.1	40S ribosomal protein S21	X975_07412	Stegodyphus mimosarum	83	GO:0003735;GO:0005840;GO:0006412
KFM65958.1	40S ribosomal protein S2	X975_15873	Stegodyphus mimosarum	73	GO:0003735;GO:0005840;GO:0006412
KFM64868.1	Clathrin heavy chain 1	X975_25694	Stegodyphus mimosarum	1669	GO:0005198;GO:0006886;GO:0016192;GO:0030130;GO:0030132
KFM66513.1	40S ribosomal protein S28	X975_24621	Stegodyphus mimosarum	64	GO:0003735;GO:0005840;GO:0006412
KFM82275.1	60S ribosomal protein L30	X975_15837	Stegodyphus mimosarum	108	GO:0003735;GO:0005840;GO:0006412
KFM73958.1	40S ribosomal protein S12	X975_21714	Stegodyphus mimosarum	123	GO:0003735;GO:0005840;GO:0006412
KFM78921.1	60S ribosomal protein L3	X975_16824	Stegodyphus mimosarum	404	GO:0003735;GO:0005840;GO:0006412
KFM74061.1	40S ribosomal protein S16	X975_07857	Stegodyphus mimosarum	136	GO:0003735;GO:0005840;GO:0006412
KFM83326.1	40S ribosomal protein S18	X975_22373	Stegodyphus mimosarum	152	GO:0003723;GO:0003735;GO:0005840;GO:0006412
KFM82783.1	60S ribosomal protein L8	X975_14429	Stegodyphus mimosarum	258	GO:0003735;GO:0005840;GO:0006412
KFM75420.1	60S ribosomal protein L35	X975_26933	Stegodyphus mimosarum	98	GO:0003735;GO:0005840;GO:0006412
KFM65050.1	Elongation factor 1-alpha	X975_13536	Stegodyphus mimosarum	458	GO:0003746;GO:0003924;GO:0005525;GO:0005737
KFM75805.1	40S ribosomal protein S25	X975_12971	Stegodyphus mimosarum	116	GO:0005840
KFM74784.1	40S ribosomal protein S20	X975_13880	Stegodyphus mimosarum	96	GO:0003735;GO:0006412;GO:0015935
KFM79678.1	40S ribosomal protein S4	X975_16434	Stegodyphus mimosarum	252	GO:0003723;GO:0003735;GO:0005840;GO:0006412
KFM71174.1	40S ribosomal protein S23	X975_03687	Stegodyphus mimosarum	141	GO:0003735;GO:0006412;GO:0015935
KFM59636.1	60S ribosomal protein L32	X975_06398	Stegodyphus mimosarum	107	GO:0003735;GO:0005840;GO:0006412
KFM78351.1	RNA-binding protein 8A	X975_11527	Stegodyphus mimosarum	171	GO:0003729;GO:0005737;GO:0006397;GO:0008380;GO:0016607;GO:0051028
KFM61591.1	Glucose-regulated protein	X975_22556	Stegodyphus mimosarum	651	GO:0005524
KFM77179.1	Proliferating cell nuclear antigen	X975_12714	Stegodyphus mimosarum	117	GO:0003677;GO:0006275;GO:0030337
KFM82564.1	Cytoplasmic dynein 1 light intermed...	X975_02200	Stegodyphus mimosarum	492	GO:0003777;GO:0005868;GO:0007018
KFM67001.1	40S ribosomal protein S17	X975_05518	Stegodyphus mimosarum	126	GO:0003735;GO:0005840;GO:0006412
KFM79532.1	40S ribosomal protein S29	X975_09512	Stegodyphus mimosarum	56	GO:0003735;GO:0005840;GO:0006412
KFM80581.1	60S ribosomal protein L9	X975_05631	Stegodyphus mimosarum	189	GO:0003735;GO:0005840;GO:0006412;GO:0019843
KFM56591.1	60S ribosomal protein L24	X975_15926	Stegodyphus mimosarum	146	GO:0005840
KFM61723.1	Heterogeneous nuclear ribonucleopro...	X975_09071	Stegodyphus mimosarum	313	GO:0003676;GO:0019013;GO:0030529
KFM65019.1	40S ribosomal protein S15a	X975_15378	Stegodyphus mimosarum	118	GO:0003735;GO:0005840;GO:0006412
KFM58001.1	40S ribosomal protein S9	X975_11397	Stegodyphus mimosarum	192	GO:0003735;GO:0006412;GO:0015935;GO:0019843
KFM60966.1	40S ribosomal protein S7	X975_17286	Stegodyphus mimosarum	161	GO:0003735;GO:0005840;GO:0006412
KFM83405.1	60S ribosomal protein L27	X975_18428	Stegodyphus mimosarum	136	GO:0003735;GO:0005840;GO:0006412
KFM63940.1	40S ribosomal protein S30	X975_25461	Stegodyphus mimosarum	126	GO:0003735;GO:0005840;GO:0006412
KFM73392.1	40S ribosomal protein S24	X975_01054	Stegodyphus mimosarum	107	GO:0003735;GO:0005840;GO:0006412
KFM60603.1	60S ribosomal protein L7a	X975_15853	Stegodyphus mimosarum	265	GO:0005840;GO:0042254
KFM77525.1	60S ribosomal protein L31	X975_24812	Stegodyphus mimosarum	124	GO:0003735;GO:0005840;GO:0006412
KFM62660.1	40S ribosomal protein S14	X975_23060	Stegodyphus mimosarum	50	GO:0003735;GO:0005840;GO:0006412
KFM78614.1	60S ribosomal protein L4	X975_09760	Stegodyphus mimosarum	394	GO:0003735;GO:0005840;GO:0006412
KFM67289.1	Inosine-5'-monophosphate dehydrogen...	X975_10757	Stegodyphus mimosarum	522	GO:0003938;GO:0006177;GO:0046872
KFM72690.1	Eukaryotic translation initiation f...	X975_07500	Stegodyphus mimosarum	318	GO:0003743
KFM81127.1	Phosphatidylinositol-3,4,5-trisphos...	X975_19969	Stegodyphus mimosarum	71
KFM74598.1	Ubiquitin carboxyl-terminal hydrola...	X975_02597	Stegodyphus mimosarum	939	GO:0004843;GO:0006511;GO:0016579
KFM61394.1	Frizzled-7-A	X975_04090	Stegodyphus mimosarum	570	GO:0007275;GO:0016021;GO:0042813
KFM61556.1	ATP-dependent RNA helicase DDX1	X975_05223	Stegodyphus mimosarum	363	GO:0003676;GO:0004386;GO:0005524
KFM75208.1	Mediator of RNA polymerase II trans...	X975_05338	Stegodyphus mimosarum	106	GO:0001104;GO:0016592
KFM62720.1	THO complex subunit 6-like protein	X975_05413	Stegodyphus mimosarum	335
KFM62173.1	Mediator of RNA polymerase II trans...	X975_04783	Stegodyphus mimosarum	240	GO:0001104;GO:0016592
KFM61904.1	RNA and export factor-binding prote...	X975_03579	Stegodyphus mimosarum	226	GO:0003676
KFM81604.1	Proteasome subunit alpha type	X975_14967	Stegodyphus mimosarum	280	GO:0004298;GO:0005634;GO:0005737;GO:0006511;GO:0019773
KFM57134.1	Serine/threonine-protein kinase Nek...	X975_18384	Stegodyphus mimosarum	936	GO:0004672;GO:0005524
KFM66930.1	Translation initiation factor eIF-2...	X975_18269	Stegodyphus mimosarum	316	GO:0003743
KFM80579.1	Double-strand break repair protein ...	X975_05629	Stegodyphus mimosarum	128	GO:0016787
KFM74024.1	60S ribosomal protein L26	X975_16766	Stegodyphus mimosarum	145	GO:0003735;GO:0006412;GO:0015934
KFM60790.1	Translation initiation factor eIF-2...	X975_13640	Stegodyphus mimosarum	418	GO:0003743;GO:0016779
KFM70197.1	Uncharacterized protein	X975_25869	Stegodyphus mimosarum	499	GO:0003972;GO:0006388;GO:0072669
KFM77172.1	Uncharacterized protein	X975_23193	Stegodyphus mimosarum	238
KFM80186.1	ATP-dependent DNA helicase Q5	X975_19290	Stegodyphus mimosarum	921	GO:0003676;GO:0005524;GO:0006310;GO:0008026
KFM82977.1	Interleukin enhancer-binding factor...	X975_03819	Stegodyphus mimosarum	391	GO:0003723;GO:0005524;GO:0006955;GO:0016740
KFM63703.1	Ubiquitin carboxyl-terminal hydrola...	X975_04687	Stegodyphus mimosarum	311	GO:0006511;GO:0016579;GO:0036459
KFM57829.1	Histone acetyltransferase Tip60	X975_26147	Stegodyphus mimosarum	76	GO:0016740
KFM76438.1	E3 ubiquitin-protein ligase Topor	X975_14478	Stegodyphus mimosarum	657	GO:0008270;GO:0016874
KFM81946.1	Zinc finger protein 596	X975_26593	Stegodyphus mimosarum	153	GO:0003676
KFM63822.1	Poly [ADP-ribose] polymerase	X975_04214	Stegodyphus mimosarum	975	GO:0003677;GO:0003950;GO:0005634;GO:0006471;GO:0008270;GO:0051287
KFM69906.1	E3 ubiquitin-protein ligase RNF146	X975_17800	Stegodyphus mimosarum	219	GO:0008270;GO:0016055;GO:0016874;GO:0061630;GO:0072572
KFM74411.1	DNA repair protein XRCC1	X975_14658	Stegodyphus mimosarum	665	GO:0000012;GO:0003684;GO:0005634
KFM81878.1	Histone H3	X975_07826	Stegodyphus mimosarum	136	GO:0000786;GO:0003677;GO:0005634;GO:0046982
KFM75249.1	General transcription factor IIF su...	X975_14902	Stegodyphus mimosarum	514	GO:0003677;GO:0003824;GO:0005634;GO:0006367;GO:0032968
KFM67605.1	Chromobox protein-like protein	X975_13730	Stegodyphus mimosarum	392	GO:0005634
KFM60941.1	Barrier-to-autointegration factor	X975_09287	Stegodyphus mimosarum	90	GO:0003677
KFM80954.1	Bifunctional polynucleotide phospha...	X975_03106	Stegodyphus mimosarum	593	GO:0016301
KFM64363.1	Aprataxin and PNK-like factor	X975_25075	Stegodyphus mimosarum	716
KFM82054.1	Transcription initiation factor TFI...	X975_03898	Stegodyphus mimosarum	124	GO:0003743;GO:0006366;GO:0046982
KFM81549.1	Putative splicing factor, arginine/...	X975_17960	Stegodyphus mimosarum	815	GO:0003676
KFM72034.1	Mitotic checkpoint serine/threonine...	X975_15412	Stegodyphus mimosarum	1224	GO:0004672;GO:0005524;GO:0007094
KFM69474.1	DNA polymerase alpha catalytic subu...	X975_05843	Stegodyphus mimosarum	320
KFM63569.1	Uncharacterized protein	X975_14585	Stegodyphus mimosarum	799	GO:0008270
KFM81513.1	Protein deadpan	X975_21992	Stegodyphus mimosarum	318	GO:0003677;GO:0005634;GO:0006351;GO:0006355;GO:0046983
KFM82848.1	Caspase-1	X975_12887	Stegodyphus mimosarum	286	GO:0004197
KFM60590.1	Transcription elongation factor A p...	X975_23172	Stegodyphus mimosarum	82	GO:0003746;GO:0005634
KFM73463.1	Sideroflexin	X975_04410	Stegodyphus mimosarum	304	GO:0015075;GO:0016021;GO:0031966
KFM72699.1	Mitochondrial import receptor subun...	X975_06707	Stegodyphus mimosarum	147	GO:0005741;GO:0006886;GO:0016021
KFM69008.1	Phosphate carrier protein, mitochon...	X975_18473	Stegodyphus mimosarum	357	GO:0016021;GO:0055085
KFM79251.1	Serine/arginine-rich splicing facto...	X975_11666	Stegodyphus mimosarum	219	GO:0003723
KFM79139.1	Elongation factor 1-alpha	X975_25648	Stegodyphus mimosarum	244	GO:0003746;GO:0003924;GO:0005525
KFM62721.1	Serine/arginine repetitive matrix p...	X975_05414	Stegodyphus mimosarum	286
KFM69423.1	Heat shock protein, mitochondrial	X975_00283	Stegodyphus mimosarum	570	GO:0005524;GO:0005737;GO:0042026
KFM65912.1	Elongation factor 1-beta	X975_09975	Stegodyphus mimosarum	222	GO:0003746;GO:0005853
KFM78575.1	Mitochondrial import inner membrane...	X975_12029	Stegodyphus mimosarum	88	GO:0005739;GO:0015031;GO:0046872
KFM58898.1	Uncharacterized protein	X975_00926	Stegodyphus mimosarum	105	GO:0016787
KFM69567.1	Programmed cell death protein 10	X975_22349	Stegodyphus mimosarum	153
KFM62596.1	Dipeptidyl peptidase 1	X975_04119	Stegodyphus mimosarum	472	GO:0008234
KFM62051.1	Eukaryotic initiation factor 4A-II	X975_06614	Stegodyphus mimosarum	420	GO:0003743;GO:0004386;GO:0005524
KFM60620.1	DNA-directed RNA polymerase subunit	X975_02161	Stegodyphus mimosarum	783	GO:0003677;GO:0003899;GO:0006351
KFM75467.1	Ubiquilin-1	X975_01714	Stegodyphus mimosarum	540
KFM72736.1	Poly(RC)-binding protein 3	X975_03723	Stegodyphus mimosarum	361	GO:0003723
KFM81110.1	DNA ligase 4	X975_11143	Stegodyphus mimosarum	910	GO:0003677;GO:0003910;GO:0005524;GO:0006310;GO:0051103;GO:0071897
KFM65938.1	Transcription elongation factor B polypeptide 1	X975_11275	Stegodyphus mimosarum	114	GO:0003746;GO:0006511
KFM65987.1	Pyruvate carboxylase, mitochondrial	X975_25144	Stegodyphus mimosarum	1132	GO:0004075;GO:0004736;GO:0005524;GO:0006090;GO:0006094;GO:0009374;GO:0046872
KFM80125.1	Isocitrate dehydrogenase [NADP] cyt...	X975_03171	Stegodyphus mimosarum	410	GO:0000287;GO:0004450;GO:0006102;GO:0051287
KFM77929.1	Cell growth-regulating nucleolar pr...	X975_20093	Stegodyphus mimosarum	269	GO:0003676
KFM69029.1	40S ribosomal protein S11	X975_23650	Stegodyphus mimosarum	105	GO:0003735;GO:0005840;GO:0006412
KFM57019.1	Putative ATP-dependent RNA helicase...	X975_26867	Stegodyphus mimosarum	549	GO:0003676;GO:0004386;GO:0005524
KFM78204.1	Nuclease domain-containing protein ...	X975_23900	Stegodyphus mimosarum	888	GO:0016442;GO:0031047
KFM77904.1	Cyclin-T1	X975_09688	Stegodyphus mimosarum	44	GO:0006355;GO:0019901
KFM65885.1	Ribosomal protein L37	X975_18858	Stegodyphus mimosarum	101	GO:0003735;GO:0005840;GO:0006412;GO:0019843;GO:0046872
KFM71068.1	ATP-dependent RNA helicase DDX3X	X975_14855	Stegodyphus mimosarum	293	GO:0003676;GO:0004386;GO:0005524
KFM75109.1	Protein translation factor SUI1-lik...	X975_11505	Stegodyphus mimosarum	112	GO:0003743
KFM73587.1	CCR4-NOT transcription complex subu...	X975_08137	Stegodyphus mimosarum	187
KFM75376.1	Serine/arginine repetitive matrix p...	X975_23207	Stegodyphus mimosarum	1045	GO:0006397
KFM57954.1	CCR4-NOT transcription complex subu...	X975_00855	Stegodyphus mimosarum	259
KFM67153.1	Vacuolar protein sorting-associated...	X975_05878	Stegodyphus mimosarum	440	GO:0005524
KFM63294.1	Delta-like protein	X975_02505	Stegodyphus mimosarum	838	GO:0005509;GO:0007219;GO:0007275;GO:0016021
KFM77968.1	AP-2 complex subunit alpha-2	X975_21313	Stegodyphus mimosarum	952	GO:0006886;GO:0008565;GO:0016192;GO:0030131
KFM64822.1	Cyclin-dependent kinase 1	X975_01543	Stegodyphus mimosarum	170	GO:0004674;GO:0005524
KFM68304.1	Tyrosine-protein phosphatase non-re...	X975_17987	Stegodyphus mimosarum	1836	GO:0004725
KFM60240.1	Importin subunit beta-1	X975_02373	Stegodyphus mimosarum	666	GO:0005622;GO:0006886;GO:0008536
KFM67067.1	Cyclin-dependent kinase inhibitor 1...	X975_23839	Stegodyphus mimosarum	166	GO:0004861;GO:0005634;GO:0007050;GO:0007346;GO:0016301;GO:0072331
KFM64398.1	Histone deacetylase complex subunit...	X975_01070	Stegodyphus mimosarum	141
KFM74612.1	FACT complex subunit spt16	X975_15202	Stegodyphus mimosarum	1072
KFM63004.1	Autophagy-related protein 101	X975_11902	Stegodyphus mimosarum	201	GO:0006914
KFM65264.1	DNA-directed RNA polymerase I subun...	X975_10921	Stegodyphus mimosarum	168	GO:0003677;GO:0003899;GO:0005634;GO:0006351;GO:0008270
KFM67717.1	Nicastrin	X975_00547	Stegodyphus mimosarum	697	GO:0016021;GO:0016485
KFM61524.1	c-Myc-binding protein	X975_15482	Stegodyphus mimosarum	101	GO:0003713;GO:0006355
KFM77133.1	Splicing factor 3B subunit 1	X975_01019	Stegodyphus mimosarum	1322
KFM61159.1	Charged multivesicular body protein...	X975_16537	Stegodyphus mimosarum	200	GO:0007034
KFM61389.1	D-3-phosphoglycerate dehydrogenase	X975_01382	Stegodyphus mimosarum	514	GO:0004617;GO:0006564;GO:0051287
KFM72981.1	SRSF protein kinase 1	X975_23795	Stegodyphus mimosarum	627	GO:0004672;GO:0005524
KFM68346.1	RNA polymerase II-associated factor...	X975_21769	Stegodyphus mimosarum	54	GO:0006368;GO:0016570;GO:0016593
KFM71851.1	Protein SET	X975_13814	Stegodyphus mimosarum	306	GO:0005634;GO:0006334
KFM68530.1	Cell division cycle protein 16-like...	X975_14087	Stegodyphus mimosarum	608	GO:0051301
KFM78833.1	Toll-interacting protein	X975_14548	Stegodyphus mimosarum	282
KFM83458.1	Ubiquitin carboxyl-terminal hydrola...	X975_26157	Stegodyphus mimosarum	329	GO:0004843;GO:0005622;GO:0006511;GO:0016579
KFM71570.1	Putative ATP synthase subunit f, mi...	X975_16084	Stegodyphus mimosarum	112	GO:0000276;GO:0015986;GO:0016021
KFM67478.1	Ribonuclease	X975_05846	Stegodyphus mimosarum	80	GO:0003723;GO:0004523
KFM59154.1	Nascent polypeptide-associated comp...	X975_10429	Stegodyphus mimosarum	218
KFM70582.1	Tyrosine-protein phosphatase non-re...	X975_16443	Stegodyphus mimosarum	81	GO:0005856
KFM78333.1	Chromobox protein-like protein	X975_10977	Stegodyphus mimosarum	483	GO:0005634
KFM82521.1	Serine/arginine-rich splicing facto...	X975_03321	Stegodyphus mimosarum	231	GO:0003676
KFM80783.1	DNA methyltransferase 1-associated ...	X975_01571	Stegodyphus mimosarum	286	GO:0003677;GO:0006281;GO:0006338;GO:0008168;GO:0035267;GO:0043967;GO:0043968;GO:0045892
KFM68307.1	Protein max	X975_17990	Stegodyphus mimosarum	160	GO:0003700;GO:0005634;GO:0046983
KFM77974.1	Inhibitor of growth protein	X975_17440	Stegodyphus mimosarum	413	GO:0005634;GO:0008270;GO:0016569
KFM62717.1	Putative small nuclear ribonucleopr...	X975_05410	Stegodyphus mimosarum	120	GO:0008380;GO:0019013;GO:0030532
KFM66480.1	Glyceraldehyde-3-phosphate dehydrog...	X975_13411	Stegodyphus mimosarum	190	GO:0016620
KFM76549.1	T-complex protein 1 subunit eta	X975_12179	Stegodyphus mimosarum	543	GO:0005524;GO:0006457;GO:0051082
KFM80602.1	Histidine triad nucleotide-binding ...	X975_10047	Stegodyphus mimosarum	127	GO:0003824
KFM82440.1	Protein kinase C	X975_16478	Stegodyphus mimosarum	730	GO:0004697;GO:0005524;GO:0005622;GO:0035556;GO:0046872
KFM66888.1	Tyrosine-protein phosphatase Lar	X975_07661	Stegodyphus mimosarum	216
KFM73319.1	Dual specificity protein phosphatas...	X975_06918	Stegodyphus mimosarum	82
KFM60946.1	RuvB-like helicase	X975_01773	Stegodyphus mimosarum	451	GO:0005524;GO:0005634;GO:0006281;GO:0006351;GO:0006355;GO:0016569;GO:0043141
KFM76843.1	NADH dehydrogenase [ubiquinone] fla...	X975_19820	Stegodyphus mimosarum	251	GO:0016491;GO:0046872;GO:0051537
KFM82021.1	DNA polymerase epsilon subunit 2	X975_19304	Stegodyphus mimosarum	207
KFM61679.1	SNARE-associated protein Snapin	X975_12527	Stegodyphus mimosarum	137	GO:0006886;GO:0031083
KFM69505.1	Histone H2A	X975_12302	Stegodyphus mimosarum	129	GO:0000786;GO:0003677;GO:0005634;GO:0046982
KFM63367.1	MRG-binding protein	X975_09893	Stegodyphus mimosarum	70	GO:0006355;GO:0043189
KFM67299.1	2-oxoglutarate and iron-dependent o...	X975_10028	Stegodyphus mimosarum	76
KFM66685.1	Rab proteins geranylgeranyltransfer...	X975_08827	Stegodyphus mimosarum	421	GO:0005092;GO:0005968;GO:0006886;GO:0007264;GO:0016491;GO:0016740;GO:0018344
KFM70314.1	Ras-related protein Rab-7a	X975_18704	Stegodyphus mimosarum	201	GO:0003924;GO:0005525
KFM67470.1	Ubiquitin-like modifier-activating ...	X975_14167	Stegodyphus mimosarum	678	GO:0005737;GO:0006914;GO:0008641
KFM68542.1	V-type proton ATPase subunit C	X975_15173	Stegodyphus mimosarum	382	GO:0015078;GO:0015991;GO:0033180
KFM62699.1	Radixin	X975_05391	Stegodyphus mimosarum	319	GO:0005737;GO:0005856;GO:0008092;GO:0019898
KFM80526.1	Lupus La protein	X975_26878	Stegodyphus mimosarum	455	GO:0003723;GO:0005634;GO:0006396;GO:0030529
KFM71575.1	Rho GTPase-activating protein 44	X975_16089	Stegodyphus mimosarum	124	GO:0005737
KFM83230.1	Putative succinyl-CoA:3-ketoacid-co...	X975_09509	Stegodyphus mimosarum	100	GO:0008152;GO:0008410
KFM74587.1	Non-specific protein-tyrosine kinas...	X975_06090	Stegodyphus mimosarum	848	GO:0004715;GO:0005524
KFM73993.1	Vacuolar protein sorting-associated...	X975_14406	Stegodyphus mimosarum	300
KFM62346.1	Actin-related protein 3	X975_13540	Stegodyphus mimosarum	418	GO:0005524;GO:0005885;GO:0034314
KFM79353.1	Insulin-degrading enzyme	X975_09153	Stegodyphus mimosarum	455	GO:0003824;GO:0046872
KFM73792.1	Arf-GAP with SH3 domain, ANK repeat...	X975_02366	Stegodyphus mimosarum	140
KFM75189.1	Protein DDI1-like protein	X975_24219	Stegodyphus mimosarum	378	GO:0004190
KFM82465.1	Neurolysin, mitochondrial	X975_06410	Stegodyphus mimosarum	244
KFM66424.1	Signal transducing adapter molecule...	X975_15741	Stegodyphus mimosarum	523	GO:0005622;GO:0006886
KFM72428.1	Ubiquitin carboxyl-terminal hydrola...	X975_15948	Stegodyphus mimosarum	134	GO:0016787
KFM81187.1	Phenylalanine--tRNA ligase beta sub...	X975_02535	Stegodyphus mimosarum	584	GO:0000287;GO:0003723;GO:0004826;GO:0005524;GO:0005737;GO:0006432
KFM71979.1	E3 ubiquitin-protein ligase NRDP1	X975_18523	Stegodyphus mimosarum	223	GO:0004842;GO:0008270;GO:0016881;GO:0031386
KFM67587.1	Ubiquitin-conjugating enzyme E2 G1	X975_24923	Stegodyphus mimosarum	167	GO:0005524
KFM63563.1	14-3-3 protein epsilon	X975_02744	Stegodyphus mimosarum	130	GO:0019904
KFM63124.1	Nuclear pore complex protein Nup214	X975_27150	Stegodyphus mimosarum	299
KFM72028.1	Transcription initiation factor IIA...	X975_15406	Stegodyphus mimosarum	60	GO:0003743;GO:0005672;GO:0006367
KFM59883.1	Transcription initiation factor IIA...	X975_08277	Stegodyphus mimosarum	74	GO:0003743;GO:0005672;GO:0006367
KFM63453.1	F-actin-capping protein subunit alp...	X975_12283	Stegodyphus mimosarum	270	GO:0003779;GO:0008290;GO:0051016
KFM81694.1	Importin-11	X975_16548	Stegodyphus mimosarum	553	GO:0005622;GO:0006886;GO:0008536
KFM73778.1	Serine/threonine-protein kinase NLK	X975_14608	Stegodyphus mimosarum	309	GO:0004672;GO:0005524
KFM77733.1	Peptidyl-prolyl cis-trans isomerase	X975_06624	Stegodyphus mimosarum	153	GO:0003755
KFM76710.1	CDP-diacylglycerol--inositol 3-phos...	X975_27245	Stegodyphus mimosarum	215	GO:0008654;GO:0016021;GO:0016780
KFM60597.1	Cleavage and polyadenylation specif...	X975_01852	Stegodyphus mimosarum	232	GO:0003729;GO:0005849;GO:0006378;GO:0016787
KFM61926.1	Mitochondrial pyruvate carrier	X975_27003	Stegodyphus mimosarum	120	GO:0005743;GO:0006850;GO:0016021
KFM70068.1	TGF-beta-activated kinase 1 and MAP...	X975_05231	Stegodyphus mimosarum	501	GO:0004722;GO:0016301
KFM59872.1	Microtubule-associated proteins 1A/...	X975_04834	Stegodyphus mimosarum	126	GO:0006914
KFM79263.1	Serine/threonine-protein phosphatas...	X975_27203	Stegodyphus mimosarum	405	GO:0019888;GO:0030289
KFM56965.1	Insulin-like growth factor-binding ...	X975_24895	Stegodyphus mimosarum	390
KFM80894.1	Protein phosphatase methylesterase ...	X975_17142	Stegodyphus mimosarum	315	GO:0006482;GO:0052689
KFM68154.1	Uncharacterized protein	X975_26338	Stegodyphus mimosarum	796
KFM61105.1	Transcription factor AP-1	X975_11252	Stegodyphus mimosarum	297	GO:0003700;GO:0005634;GO:0006357;GO:0043565
KFM58681.1	DNA repair protein RAD51-like protein	X975_16989	Stegodyphus mimosarum	120	GO:0003677;GO:0005524;GO:0006281;GO:0008094
KFM69409.1	Ditrans,polycis-polyprenyl diphosph...	X975_04180	Stegodyphus mimosarum	342	GO:0006486;GO:0016765
KFM58460.1	Na(+)/H(+) exchange regulatory cofa...	X975_05295	Stegodyphus mimosarum	300	GO:0032947
KFM57863.1	Cleavage and polyadenylation specif...	X975_11995	Stegodyphus mimosarum	231
KFM72037.1	Ras-related GTP-binding protein A	X975_15416	Stegodyphus mimosarum	98	GO:0005525
KFM66836.1	Polyribonucleotide 5'-hydroxyl-kina...	X975_03463	Stegodyphus mimosarum	432	GO:0005524;GO:0005849;GO:0016301;GO:0031124
KFM71035.1	Inositol-tetrakisphosphate 1-kinase	X975_24494	Stegodyphus mimosarum	256	GO:0000287;GO:0005524;GO:0005622;GO:0032957;GO:0047325;GO:0052725;GO:0052726
KFM76440.1	Coatomer subunit alpha	X975_14480	Stegodyphus mimosarum	1173	GO:0005198;GO:0006886;GO:0016192;GO:0030126
KFM61128.1	Serine/threonine-protein phosphatas...	X975_00678	Stegodyphus mimosarum	307	GO:0004721
KFM81590.1	Splicing factor 3A subunit 1	X975_02292	Stegodyphus mimosarum	108	GO:0003723;GO:0006396
KFM63756.1	Peripheral plasma membrane protein ...	X975_24261	Stegodyphus mimosarum	300	GO:0004672;GO:0005524
KFM77777.1	Charged multivesicular body protein...	X975_23661	Stegodyphus mimosarum	216	GO:0007034
KFM71242.1	Charged multivesicular body protein...	X975_24106	Stegodyphus mimosarum	200	GO:0007034
KFM58023.1	Charged multivesicular body protein...	X975_21493	Stegodyphus mimosarum	205	GO:0000815;GO:0007034;GO:0007076;GO:0016192;GO:0016363
KFM59011.1	Potassium voltage-gated channel pro...	X975_20519	Stegodyphus mimosarum	299	GO:0005249;GO:0008076;GO:0051260
KFM75389.1	CCR4-NOT transcription complex subu...	X975_22728	Stegodyphus mimosarum	753	GO:0003676
KFM67862.1	Inhibitor of nuclear factor kappa-B...	X975_15892	Stegodyphus mimosarum	242	GO:0004672;GO:0005524
KFM73739.1	Cyclin-dependent kinases regulatory...	X975_15338	Stegodyphus mimosarum	88	GO:0007049;GO:0016301;GO:0016538;GO:0051301
KFM77004.1	Protein-serine/threonine kinase (EC 2.7.11.-)	X975_06489	Stegodyphus mimosarum	440	GO:0004703;GO:0005524;GO:0007165
KFM70430.1	Serine/threonine-protein kinase ULK...	X975_12219	Stegodyphus mimosarum	996	GO:0004674;GO:0005524
KFM63651.1	Serine/threonine-protein phosphatas...	X975_22972	Stegodyphus mimosarum	82
KFM80354.1	Serine/threonine-protein kinase PLK...	X975_06908	Stegodyphus mimosarum	186	GO:0004674;GO:0005524;GO:0005814;GO:0007099
KFM79258.1	SET and MYND domain-containing prot...	X975_07996	Stegodyphus mimosarum	424
KFM77056.1	Serine/threonine-protein kinase STK...	X975_03363	Stegodyphus mimosarum	206	GO:0004674;GO:0005524
KFM71066.1	Serine/threonine-protein kinase TBK...	X975_07656	Stegodyphus mimosarum	476	GO:0004672;GO:0005524
KFM74256.1	Hsp90 co-chaperone Cdc37	X975_19859	Stegodyphus mimosarum	361	GO:0019901
KFM80865.1	Replication protein A subunit	X975_16267	Stegodyphus mimosarum	118	GO:0003677;GO:0005634;GO:0006260;GO:0006281;GO:0006310
KFM66307.1	ADP-ribosylation factor 6	X975_20245	Stegodyphus mimosarum	175	GO:0005525;GO:0005622;GO:0007264
KFM78910.1	SUMO-activating enzyme subunit 1	X975_05250	Stegodyphus mimosarum	336	GO:0008641
KFM75047.1	Ras-related protein Rab-10	X975_08356	Stegodyphus mimosarum	201	GO:0003924;GO:0005525
KFM63564.1	Synaptotagmin-like protein 5	X975_02745	Stegodyphus mimosarum	801	GO:0005622;GO:0006886;GO:0016020;GO:0017137
KFM67562.1	Cytochrome c oxidase subunit 5A, mi...	X975_18512	Stegodyphus mimosarum	161	GO:0004129;GO:0005743
KFM59965.1	Non-specific lipid-transfer protein	X975_14875	Stegodyphus mimosarum	535	GO:0008152;GO:0016747
KFM70741.1	Unconventional myosin-Va	X975_08941	Stegodyphus mimosarum	440	GO:0003774;GO:0003779;GO:0005524;GO:0016459
KFM67401.1	Isocitrate dehydrogenase [NAD] subu...	X975_00255	Stegodyphus mimosarum	387	GO:0000287;GO:0004449;GO:0005739;GO:0006099;GO:0051287
KFM69832.1	Rab GDP dissociation inhibitor	X975_24578	Stegodyphus mimosarum	443	GO:0005093;GO:0005096;GO:0005737;GO:0007264;GO:0015031;GO:0016491
KFM66514.1	NADH dehydrogenase [ubiquinone] 1 a...	X975_24622	Stegodyphus mimosarum	116	GO:0005743;GO:0008137;GO:0042773
KFM59485.1	Geranylgeranyl transferase type-2 s...	X975_11508	Stegodyphus mimosarum	142	GO:0016740
KFM68186.1	Eukaryotic peptide chain release fa...	X975_21264	Stegodyphus mimosarum	441	GO:0005737;GO:0016149
KFM74614.1	Small nuclear ribonucleoprotein-ass...	X975_15204	Stegodyphus mimosarum	71	GO:0019013;GO:0030529
KFM76145.1	Regulator of nonsense transcripts 3...	X975_25318	Stegodyphus mimosarum	342	GO:0003676
KFM73485.1	Tumor susceptibility 101 protein	X975_14135	Stegodyphus mimosarum	422	GO:0006464;GO:0015031
KFM62169.1	DNA polymerase delta catalytic subu...	X975_04779	Stegodyphus mimosarum	219	GO:0003676;GO:0008408
KFM80735.1	Flotillin-2	X975_07960	Stegodyphus mimosarum	424
KFM76901.1	Mitogen-activated protein kinase ki...	X975_08016	Stegodyphus mimosarum	602	GO:0005524;GO:0005622;GO:0008349
KFM74253.1	Thioredoxin	X975_10212	Stegodyphus mimosarum	105	GO:0005623;GO:0006662;GO:0015035;GO:0045454
KFM81351.1	Integrin beta	X975_15916	Stegodyphus mimosarum	70	GO:0004872;GO:0007044;GO:0007160;GO:0007229;GO:0008305;GO:0030334;GO:0060055;GO:0070527
KFM62052.1	ADP-ribosylation factor GTPase-acti...	X975_06615	Stegodyphus mimosarum	442	GO:0005096
KFM60390.1	Mothers against decapentaplegic hom...	X975_16365	Stegodyphus mimosarum	597	GO:0003677;GO:0003700;GO:0005634;GO:0005667;GO:0005737;GO:0006351;GO:0007179
KFM81855.1	Leucine-rich repeat protein 1	X975_05161	Stegodyphus mimosarum	411
KFM75924.1	Macrophage migration inhibitory fac...	X975_15645	Stegodyphus mimosarum	117
KFM56553.1	COP9 signalosome complex subunit 2	X975_23523	Stegodyphus mimosarum	444
FM67376.1	Checkpoint protein HUS1	X975_23681	Stegodyphus mimosarum	276	GO:0000077;GO:0005730;GO:0030896
KFM67708.1	Protein VPRBP	X975_00538	Stegodyphus mimosarum	1395	GO:0016567
KFM79906.1	Microtubule-associated protein RP/E...	X975_26326	Stegodyphus mimosarum	283	GO:0008017
KFM73086.1	Uncharacterized protein	X975_17624	Stegodyphus mimosarum	177	GO:0000338;GO:0008180;GO:0010387
KFM79956.1	COP9 signalosome complex subunit 1	X975_16503	Stegodyphus mimosarum	481	GO:0000338;GO:0008180
KFM67494.1	COP9 signalosome complex subunit 7a	X975_24616	Stegodyphus mimosarum	265	GO:0008180
KFM79371.1	Myocyte-specific enhancer factor 2A	X975_16773	Stegodyphus mimosarum	342	GO:0000165;GO:0000977;GO:0005634;GO:0006351;GO:0045944;GO:0046983
KFM77471.1	Serine/threonine-protein kinase/end...	X975_06968	Stegodyphus mimosarum	214	GO:0016301
KFM82781.1	Cell cycle checkpoint control prote...	X975_14427	Stegodyphus mimosarum	407	GO:0000077;GO:0006281;GO:0030896
KFM63793.1	Peptidylprolyl isomerase	X975_01319	Stegodyphus mimosarum	146	GO:0003755
KFM78225.1	Bromodomain adjacent to zinc finger...	X975_00985	Stegodyphus mimosarum	1469	GO:0005634;GO:0008270
KFM61658.1	Cell cycle checkpoint protein RAD17	X975_06902	Stegodyphus mimosarum	324	GO:0005634;GO:0006281;GO:0007049
KFM68408.1	DNA polymerase epsilon catalytic su...	X975_19431	Stegodyphus mimosarum	1130	GO:0000166;GO:0003677;GO:0003887;GO:0006260;GO:0006281;GO:0008408;GO:0008622
KFM70737.1	Acetolactate synthase-like protein	X975_10106	Stegodyphus mimosarum	617	GO:0000287;GO:0003824;GO:0030976
KFM67123.1	Rabenosyn-5	X975_00493	Stegodyphus mimosarum	478	GO:0003676;GO:0046872
KFM68580.1	Photoreceptor-specific nuclear rece...	X975_09070	Stegodyphus mimosarum	89	GO:0003700;GO:0005634;GO:0006351;GO:0008270;GO:0043565
KFM57336.1	PMS1 protein-like protein	X975_02826	Stegodyphus mimosarum	59
KFM73984.1	Uncharacterized protein	X975_07965	Stegodyphus mimosarum	2378	GO:0008270;GO:0043130
KFM68418.1	SNW domain-containing protein 1	X975_19251	Stegodyphus mimosarum	535	GO:0000398;GO:0005681
KFM68872.1	Transcription initiation factor TFI...	X975_07110	Stegodyphus mimosarum	399	GO:0003743;GO:0005669;GO:0006367
KFM58475.1	Transcription elongation factor SPT...	X975_07557	Stegodyphus mimosarum	633	GO:0003746;GO:0006355
KFM70163.1	Uncharacterized protein	X975_05787	Stegodyphus mimosarum	492
KFM59413.1	General transcription factor IIE su...	X975_25546	Stegodyphus mimosarum	419	GO:0006367;GO:0043565
KFM56759.1	Phosphatidylinositol-binding clathr...	X975_00167	Stegodyphus mimosarum	665	GO:0005545;GO:0030136;GO:0030276;GO:0048268
KFM66411.1	U5 small nuclear ribonucleoprotein ...	X975_05245	Stegodyphus mimosarum	978	GO:0003924;GO:0005525;GO:0019013;GO:0030529
KFM80578.1	DNA-directed RNA polymerase II subu...	X975_05628	Stegodyphus mimosarum	274	GO:0003677;GO:0003899;GO:0006351;GO:0046983
KFM67585.1	Uridine kinase	X975_10690	Stegodyphus mimosarum	257	GO:0004849;GO:0005524;GO:0044206;GO:0044211
KFM67418.1	Cell division cycle protein 20-like...	X975_20047	Stegodyphus mimosarum	197	GO:0010997;GO:0031145;GO:0051301;GO:0097027;GO:1904668
KFM67549.1	Ubiquitin-conjugating enzyme E2 R2	X975_18499	Stegodyphus mimosarum	224	GO:0005524
KFM82918.1	Uridine phosphorylase 1	X975_08550	Stegodyphus mimosarum	151	GO:0003824;GO:0009116
KFM67602.1	NADH dehydrogenase [ubiquinone] 1 a...	X975_13727	Stegodyphus mimosarum	94
KFM57258.1	Deoxyuridine 5'-triphosphate nucleo...	X975_26088	Stegodyphus mimosarum	143	GO:0004170;GO:0046080
KFM82180.1	AP-2 complex subunit mu	X975_03542	Stegodyphus mimosarum	435	GO:0006886;GO:0008289;GO:0016192;GO:0030131
KFM82423.1	RuvB-like helicase	X975_23675	Stegodyphus mimosarum	421	GO:0005524;GO:0005634;GO:0006281;GO:0006351;GO:0006355;GO:0016569;GO:0043141
KFM78962.1	Charged multivesicular body protein...	X975_26082	Stegodyphus mimosarum	220	GO:0007034
KFM57735.1	Endoplasmin	X975_11011	Stegodyphus mimosarum	785	GO:0005524;GO:0006457;GO:0006950;GO:0051082
KFM73482.1	Glucosidase 2 subunit beta	X975_18254	Stegodyphus mimosarum	423	GO:0005509;GO:0006491
KFM74413.1	Ero1-like protein	X975_15277	Stegodyphus mimosarum	128	GO:0003756;GO:0005783;GO:0016671
KFM64473.1	SUMO-activating enzyme subunit 2	X975_11404	Stegodyphus mimosarum	597	GO:0016925;GO:0019948
KFM62675.1	Calreticulin	X975_16321	Stegodyphus mimosarum	404	GO:0005509;GO:0005783;GO:0006457;GO:0051082
KFM72806.1	Uncharacterized protein	X975_21416	Stegodyphus mimosarum	399	GO:0008152;GO:0016747
KFM60991.1	Protein ERGIC-53	X975_12813	Stegodyphus mimosarum	498	GO:0005537;GO:0005737;GO:0006888;GO:0016021
KFM77583.1	Uncharacterized protein	X975_19013	Stegodyphus mimosarum	293	GO:0004799;GO:0006231
KFM82933.1	NEDD8-conjugating enzyme Ubc12	X975_00835	Stegodyphus mimosarum	182	GO:0005524
KFM83205.1	Negative elongation factor C/D	X975_15162	Stegodyphus mimosarum	587	GO:0003746;GO:0005634;GO:0045892
KFM60678.1	CDGSH iron-sulfur domain-containing...	X975_10124	Stegodyphus mimosarum	99	GO:0016021;GO:0043231;GO:0051537
KFM81199.1	Microsomal glutathione S-transferas...	X975_10418	Stegodyphus mimosarum	141	GO:0016021;GO:0016740
KFM76754.1	Thioredoxin domain-containing prote...	X975_23408	Stegodyphus mimosarum	123
KFM74884.1	Ubiquitin-associated domain-contain...	X975_01346	Stegodyphus mimosarum	388	GO:0004252;GO:0016021
KFM79488.1	Pre-mRNA-splicing factor RBM22	X975_23776	Stegodyphus mimosarum	459	GO:0003676;GO:0046872
KFM67883.1	WD repeat domain-containing protein...	X975_15317	Stegodyphus mimosarum	264
KFM82093.1	Zinc finger protein 830	X975_16318	Stegodyphus mimosarum	119	GO:0003676;GO:0046872
KFM72793.1	Polyglutamine-binding protein 1	X975_16962	Stegodyphus mimosarum	278
KFM74377.1	RNA-binding protein 4.1	X975_16392	Stegodyphus mimosarum	223	GO:0003676;GO:0008270
KFM65829.1	Succinate dehydrogenase [ubiquinone...	X975_16788	Stegodyphus mimosarum	285	GO:0005743;GO:0006099;GO:0008177;GO:0009055;GO:0046872;GO:0051537;GO:0051538;GO:0051539
KFM57112.1	3-hydroxyisobutyrate dehydrogenase	X975_24369	Stegodyphus mimosarum	340	GO:0004616;GO:0006574;GO:0008442;GO:0051287
KFM83535.1	Rho GTPase-activating protein 10	X975_06387	Stegodyphus mimosarum	41
KFM62370.1	Mitogen-activated protein kinase ki...	X975_05104	Stegodyphus mimosarum	1015	GO:0004672;GO:0005524
KFM73493.1	Serine/threonine-protein kinase PAK...	X975_07200	Stegodyphus mimosarum	547	GO:0004674;GO:0005524
KFM63103.1	Serine/threonine-protein kinase PAK...	X975_11355	Stegodyphus mimosarum	645	GO:0004674;GO:0005524
KFM76781.1	Wiskott-Aldrich syndrome protein	X975_08644	Stegodyphus mimosarum	476	GO:0003779;GO:0007015;GO:2000601
KFM81998.1	Uncharacterized protein	X975_18921	Stegodyphus mimosarum	921	GO:0005524
KFM78626.1	Uncharacterized protein	X975_05086	Stegodyphus mimosarum	433	GO:0005737
KFM64258.1	Epithelial splicing regulatory prot...	X975_23762	Stegodyphus mimosarum	1077	GO:0003676
KFM74461.1	Myc box-dependent-interacting prote...	X975_17521	Stegodyphus mimosarum	171	GO:0005737
KFM74401.1	Uncharacterized protein	X975_18644	Stegodyphus mimosarum	415	GO:0005737
KFM77312.1	Wiskott-Aldrich syndrome protein fa...	X975_23130	Stegodyphus mimosarum	146	GO:0005856;GO:0030036
KFM80080.1	Src substrate protein p85	X975_24090	Stegodyphus mimosarum	98
KFM77758.1	Actin-related protein 2	X975_01409	Stegodyphus mimosarum	395	GO:0005524;GO:0005885;GO:0034314
KFM78194.1	Protein phosphatase 1 regulatory su...	X975_23890	Stegodyphus mimosarum	699
KFM61959.1	Acidic leucine-rich nuclear phospho...	X975_09874	Stegodyphus mimosarum	250
KFM81553.1	Uncharacterized protein	X975_24338	Stegodyphus mimosarum	801	GO:0016021
KFM72440.1	Non-specific serine/threonine prote...	X975_04278	Stegodyphus mimosarum	727	GO:0000226;GO:0004674;GO:0005524;GO:0030010
KFM76940.1	Pre-mRNA branch site p14-like prote...	X975_24164	Stegodyphus mimosarum	105	GO:0003676
KFM79694.1	Cleavage and polyadenylation specif...	X975_16270	Stegodyphus mimosarum	572	GO:0003676
KFM70416.1	General transcription factor IIE su...	X975_25185	Stegodyphus mimosarum	273	GO:0003677;GO:0005673;GO:0006355;GO:0006367
KFM68478.1	Heterogeneous nuclear ribonucleopro...	X975_17082	Stegodyphus mimosarum	630	GO:0003676;GO:0019013;GO:0030529
KFM58808.1	Heterogeneous nuclear ribonucleopro...	X975_21027	Stegodyphus mimosarum	421	GO:0003676;GO:0019013;GO:0030529
KFM81692.1	60S ribosomal protein L38	X975_16546	Stegodyphus mimosarum	70	GO:0003735;GO:0005840;GO:0006412
KFM66262.1	Flap endonuclease 1	X975_14131	Stegodyphus mimosarum	378	GO:0003677;GO:0004519;GO:0006281
KFM78917.1	Baculoviral IAP repeat-containing p...	X975_07046	Stegodyphus mimosarum	533
KFM74887.1	Peptidyl-prolyl cis-trans isomerase	X975_01349	Stegodyphus mimosarum	162	GO:0003755;GO:0006457
KFM80326.1	Transformer-2 protein-like protein ...	X975_26579	Stegodyphus mimosarum	157	GO:0003676
KFM61702.1	Liprin-alpha-1	X975_21141	Stegodyphus mimosarum	80	GO:0007269;GO:0048786
KFM82937.1	Liprin-beta-1	X975_00839	Stegodyphus mimosarum	738
KFM81435.1	Uncharacterized protein	X975_03670	Stegodyphus mimosarum	1747	GO:0003677;GO:0005524;GO:0005634;GO:0006355;GO:0008270;GO:0016818
KFM80655.1	Zinc finger protein DPF3	X975_16309	Stegodyphus mimosarum	407	GO:0003676;GO:0008270
KFM59747.1	Peroxisomal membrane protein PEX14	X975_23310	Stegodyphus mimosarum	286	GO:0005778;GO:0016560
KFM60342.1	Protein polybromo-1	X975_02471	Stegodyphus mimosarum	273
KFM81443.1	Inhibitor of growth protein 1	X975_03678	Stegodyphus mimosarum	57
KFM79231.1	Coatomer subunit delta	X975_07119	Stegodyphus mimosarum	485	GO:0000139;GO:0006890;GO:0015031;GO:0030126
KFM58242.1	Coatomer subunit zeta-1	X975_25182	Stegodyphus mimosarum	164	GO:0015031
KFM74111.1	Coatomer subunit beta	X975_26225	Stegodyphus mimosarum	957	GO:0005198;GO:0006886;GO:0016192;GO:0030126
KFM76767.1	Coatomer subunit gamma-2	X975_08630	Stegodyphus mimosarum	878	GO:0005198;GO:0006886;GO:0016192;GO:0030126
KFM70627.1	Coatomer subunit beta	X975_07673	Stegodyphus mimosarum	865	GO:0005198;GO:0006886;GO:0016192;GO:0030117
KFM77767.1	39S ribosomal protein L53, mitochon...	X975_02165	Stegodyphus mimosarum	134	GO:0005840
KFM81235.1	Nuclear transcription factor Y subu...	X975_09283	Stegodyphus mimosarum	63	GO:0003677;GO:0003700;GO:0006351;GO:0016602;GO:0046982
KFM79104.1	Amine oxidase	X975_08454	Stegodyphus mimosarum	524	GO:0016021;GO:0016491
KFM57347.1	Peroxisomal targeting signal 1 rece...	X975_22959	Stegodyphus mimosarum	613
KFM65368.1	Ubiquitin carboxyl-terminal hydrola...	X975_17565	Stegodyphus mimosarum	493	GO:0006511;GO:0016579;GO:0036459
KFM81028.1	AH receptor-interacting protein	X975_23558	Stegodyphus mimosarum	74
KFM76618.1	DnaJ-like protein subfamily A membe...	X975_17315	Stegodyphus mimosarum	396	GO:0005524;GO:0006457;GO:0009408;GO:0031072;GO:0046872;GO:0051082
KFM64704.1	tRNA (guanine(46)-N(7))-methyltrans...	X975_00716	Stegodyphus mimosarum	288	GO:0000049;GO:0005634;GO:0008176
KFM59936.1	Signal recognition particle protein	X975_21230	Stegodyphus mimosarum	78	GO:0006614;GO:0008312;GO:0045900;GO:0048500
KFM61419.1	Ras-related protein Rab-27A	X975_10491	Stegodyphus mimosarum	226	GO:0003924;GO:0005525
KFM81518.1	Ubiquitin-conjugating enzyme E2	X975_09802	Stegodyphus mimosarum	229	GO:0005524
KFM80680.1	E3 ubiquitin-protein ligase RNF185	X975_10572	Stegodyphus mimosarum	177	GO:0008270;GO:0016021;GO:0016874
KFM73698.1	B-cell receptor-associated protein ...	X975_18112	Stegodyphus mimosarum	238	GO:0005783;GO:0006886;GO:0016021
KFM70940.1	DNA primase small subunit	X975_16296	Stegodyphus mimosarum	272	GO:0003896
KFM79358.1	39S ribosomal protein L13, mitochon...	X975_14611	Stegodyphus mimosarum	178	GO:0003735;GO:0005840;GO:0006412
KFM80560.1	DNA helicase	X975_01278	Stegodyphus mimosarum	732	GO:0003678;GO:0003682;GO:0003688;GO:0005524;GO:0005634;GO:0006270;GO:0042555
KFM58393.1	Kinase	X975_01517	Stegodyphus mimosarum	107	GO:0008440
KFM76437.1	Proteasome subunit alpha type	X975_14477	Stegodyphus mimosarum	231	GO:0004298;GO:0005634;GO:0005737;GO:0006511;GO:0019773
KFM75751.1	Protein l(2)37Cc	X975_12052	Stegodyphus mimosarum	263	GO:0016020
KFM71831.1	RNA polymerase II-associated protei...	X975_07991	Stegodyphus mimosarum	67
KFM76157.1	Dynactin subunit 2-A	X975_06604	Stegodyphus mimosarum	405	GO:0005869;GO:0007017
KFM61284.1	1-phosphatidylinositol-4,5-bisphosp...	X975_07945	Stegodyphus mimosarum	199	GO:0005622;GO:0035556
KFM56942.1	Importin subunit alpha-2	X975_24346	Stegodyphus mimosarum	513	GO:0005634;GO:0005737;GO:0006606;GO:0008565
KFM73121.1	T-complex protein 1 subunit beta	X975_16563	Stegodyphus mimosarum	536	GO:0005524;GO:0006457;GO:0051082
KFM66358.1	MOB-like protein phocein	X975_17101	Stegodyphus mimosarum	222
KFM70292.1	Glucosidase 2 subunit beta	X975_09248	Stegodyphus mimosarum	423	GO:0005509;GO:0006491
KFM79800.1	Trifunctional purine biosynthetic p...	X975_26544	Stegodyphus mimosarum	1339	GO:0004637;GO:0004641;GO:0005524;GO:0005737;GO:0006189;GO:0009113;GO:0016742;GO:0046872
KFM69550.1	Multifunctional protein ADE2	X975_08400	Stegodyphus mimosarum	370	GO:0006189
KFM58892.1	NADH dehydrogenase [ubiquinone] fla...	X975_06815	Stegodyphus mimosarum	247	GO:0008137;GO:0010181;GO:0051539
KFM81157.1	26S protease regulatory subunit 6B	X975_11669	Stegodyphus mimosarum	415	GO:0005524;GO:0005737;GO:0008233;GO:0030163
KFM61250.1	Uncharacterized protein	X975_12626	Stegodyphus mimosarum	175	GO:0005509
KFM60497.1	Protein SEC13-like protein	X975_16426	Stegodyphus mimosarum	320
KFM80380.1	Heat shock protein cognate 4	X975_24742	Stegodyphus mimosarum	646	GO:0005524
KFM75969.1	Cellular nucleic acid-binding prote...	X975_24625	Stegodyphus mimosarum	184	GO:0003676;GO:0008270
KFM81105.1	Autophagy protein 5	X975_11138	Stegodyphus mimosarum	232	GO:0006914;GO:0034045
KFM75738.1	Integrator complex subunit 6-A	X975_23051	Stegodyphus mimosarum	271
KFM69363.1	Integrator complex subunit 10	X975_25444	Stegodyphus mimosarum	488	GO:0016180;GO:0032039
KFM60967.1	RNA-binding protein 26	X975_02259	Stegodyphus mimosarum	1025	GO:0003676;GO:0006397;GO:0046872
KFM59555.1	DNA-directed RNA polymerase III sub...	X975_25615	Stegodyphus mimosarum	210	GO:0003677;GO:0003899;GO:0006351;GO:0032549
KFM81263.1	DNA-directed RNA polymerase III sub...	X975_10202	Stegodyphus mimosarum	201	GO:0003677;GO:0003899;GO:0006351
KFM64750.1	Chromatin accessibility complex pro...	X975_20115	Stegodyphus mimosarum	114	GO:0046982
KFM61657.1	Tubulin alpha chain	X975_15326	Stegodyphus mimosarum	451	GO:0003924;GO:0005200;GO:0005525;GO:0005874;GO:0007017
KFM72679.1	T-complex protein 1 subunit theta	X975_21792	Stegodyphus mimosarum	545	GO:0005524;GO:0006457;GO:0051082
KFM60867.1	T-complex protein 1 subunit delta	X975_19577	Stegodyphus mimosarum	540	GO:0005524;GO:0006457;GO:0051082
KFM67066.1	Serine/threonine-protein phosphatas...	X975_15575	Stegodyphus mimosarum	443	GO:0000159;GO:0019888
KFM78542.1	T-complex protein 1 subunit gamma	X975_24291	Stegodyphus mimosarum	551	GO:0005524;GO:0006457;GO:0051082
KFM77492.1	Phosphoserine phosphatase	X975_09036	Stegodyphus mimosarum	227	GO:0004647;GO:0006564
KFM64897.1	Ubiquitin-protein ligase E3A	X975_05833	Stegodyphus mimosarum	183	GO:0016874
KFM72511.1	Mitotic spindle assembly checkpoint...	X975_26756	Stegodyphus mimosarum	201	GO:0007094
KFM80164.1	Anaphase-promoting complex subunit ...	X975_01083	Stegodyphus mimosarum	120
KFM65144.1	Anaphase-promoting complex subunit ...	X975_08240	Stegodyphus mimosarum	155	GO:0005680;GO:0030071;GO:0031145
KFM71119.1	Anaphase-promoting complex subunit ...	X975_02394	Stegodyphus mimosarum	75
KFM79684.1	Structural maintenance of chromosom...	X975_14152	Stegodyphus mimosarum	456
KFM72989.1	RING finger protein 11	X975_01292	Stegodyphus mimosarum	145	GO:0008270
KFM69575.1	Tax1-binding protein 1-like protein	X975_03201	Stegodyphus mimosarum	802
KFM79390.1	Translin	X975_26463	Stegodyphus mimosarum	231	GO:0003697;GO:0003723;GO:0016070;GO:0043565
KFM56943.1	Ubiquitin-conjugating enzyme E2 L3	X975_24873	Stegodyphus mimosarum	154	GO:0005524
KFM72334.1	Ubiquitin carboxyl-terminal hydrola...	X975_22573	Stegodyphus mimosarum	115	GO:0004843;GO:0005622;GO:0006511
KFM75287.1	Sulfotransferase 1C2	X975_15690	Stegodyphus mimosarum	152	GO:0008146
KFM79298.1	FGFR1 oncogene partner	X975_04065	Stegodyphus mimosarum	395	GO:0005815;GO:0034453
KFM70990.1	STAM-binding protein-like A	X975_24133	Stegodyphus mimosarum	428
KFM60575.1	Arrestin domain-containing protein ...	X975_18083	Stegodyphus mimosarum	244
KFM78512.1	AP-1 complex subunit gamma-1	X975_26354	Stegodyphus mimosarum	280	GO:0006886;GO:0016192;GO:0030117
KFM80543.1	Target of Myb protein 1	X975_02501	Stegodyphus mimosarum	486	GO:0005622;GO:0006886
KFM68537.1	Clathrin interactor 1	X975_23386	Stegodyphus mimosarum	581
KFM65709.1	Epidermal growth factor receptor	X975_14823	Stegodyphus mimosarum	76	GO:0016021
KFM80048.1	Uncharacterized protein	X975_05770	Stegodyphus mimosarum	101
KFM78638.1	Vinculin	X975_11309	Stegodyphus mimosarum	994	GO:0005198;GO:0007155;GO:0015629;GO:0051015
KFM79177.1	Low density lipoprotein receptor ad...	X975_25916	Stegodyphus mimosarum	289
KFM69532.1	ADP-ribosylation factor-binding pro...	X975_02417	Stegodyphus mimosarum	685	GO:0006886;GO:0016192;GO:0030131
KFM66747.1	General transcription factor IIH su...	X975_07593	Stegodyphus mimosarum	392	GO:0000439;GO:0003676;GO:0006289;GO:0006351;GO:0008270
KFM77565.1	General transcription factor IIH su...	X975_12390	Stegodyphus mimosarum	553	GO:0000439;GO:0006289;GO:0006351
KFM69424.1	Heat shock protein, mitochondrial	X975_00284	Stegodyphus mimosarum	93	GO:0005524;GO:0005737;GO:0006457
KFM56893.1	Tyrosine-protein phosphatase non-re...	X975_23580	Stegodyphus mimosarum	211	GO:0005856
KFM71849.1	Tafazzin	X975_13812	Stegodyphus mimosarum	271	GO:0006644;GO:0016746
KFM68961.1	Protein VAC14-like protein	X975_05799	Stegodyphus mimosarum	710	GO:0043550;GO:0070772
KFM70489.1	Serine/threonine-protein kinase PLK	X975_03140	Stegodyphus mimosarum	599	GO:0004674;GO:0005524
KFM66526.1	Collagen alpha-5(VI) chain	X975_23612	Stegodyphus mimosarum	238	GO:0005581
KFM65932.1	Ubiquitin-conjugating enzyme E2 H	X975_14656	Stegodyphus mimosarum	176	GO:0005524
KFM82619.1	Hydroxyacylglutathione hydrolase 3,...	X975_10556	Stegodyphus mimosarum	239	GO:0016787
KFM75761.1	Small nuclear ribonucleoprotein Sm ...	X975_25624	Stegodyphus mimosarum	122	GO:0000387;GO:0005681;GO:0019013
KFM70632.1	COMM domain-containing protein 8	X975_17815	Stegodyphus mimosarum	184
KFM65386.1	STIP1 and U box-containing protein ...	X975_15477	Stegodyphus mimosarum	178
KFM77098.1	COMM domain-containing protein 2	X975_00634	Stegodyphus mimosarum	193
KFM65023.1	Mitogen-activated protein kinase	X975_12581	Stegodyphus mimosarum	411	GO:0004707;GO:0005524;GO:0005622
KFM67224.1	NAD-dependent deacetylase sirtuin-6	X975_06717	Stegodyphus mimosarum	231	GO:0070403
KFM82807.1	26S proteasome non-ATPase regulator...	X975_05950	Stegodyphus mimosarum	229	GO:0000502
KFM81141.1	Aromatic-L-amino-acid decarboxylase	X975_06761	Stegodyphus mimosarum	435	GO:0006520;GO:0016831;GO:0030170
KFM78437.1	Transcription factor MafK	X975_14674	Stegodyphus mimosarum	154	GO:0003700;GO:0005634;GO:0043565
KFM77594.1	Myotrophin	X975_19024	Stegodyphus mimosarum	116
KFM64027.1	Protein argonaute-1	X975_15554	Stegodyphus mimosarum	506
KFM81313.1	E3 ubiquitin-protein ligase RNF25	X975_21740	Stegodyphus mimosarum	804	GO:0008270;GO:0016874
KFM69993.1	Transcription initiation factor IIB	X975_18191	Stegodyphus mimosarum	43	GO:0003743;GO:0046872
KFM81144.1	UDP-N-acetylglucosamine--peptide N-...	X975_04990	Stegodyphus mimosarum	1053	GO:0016757
KFM67762.1	Lysine-specific demethylase 2A	X975_27085	Stegodyphus mimosarum	103	GO:0008168
KFM67408.1	Histone-lysine N-methyltransferase ...	X975_18820	Stegodyphus mimosarum	588	GO:0008168
KFM70887.1	Uncharacterized protein	X975_23014	Stegodyphus mimosarum	389	GO:0005634;GO:0006355;GO:0008270;GO:0043565
KFM57217.1	PDZ and LIM domain protein Zasp	X975_11814	Stegodyphus mimosarum	275
KFM58668.1	Peroxiredoxin 1	X975_16985	Stegodyphus mimosarum	194	GO:0005623;GO:0045454;GO:0051920
KFM70641.1	Nuclear pore complex protein Nup50	X975_17824	Stegodyphus mimosarum	451	GO:0005643
KFM81326.1	S-adenosylmethionine decarboxylase ...	X975_09977	Stegodyphus mimosarum	222	GO:0004014;GO:0006597;GO:0008295
KFM81237.1	U1 small nuclear ribonucleoprotein	X975_19001	Stegodyphus mimosarum	221	GO:0019013;GO:0030529;GO:0030619
KFM76177.1	NSFL1 cofactor p47	X975_18683	Stegodyphus mimosarum	341
KFM78942.1	ADP-sugar pyrophosphatase	X975_04010	Stegodyphus mimosarum	222	GO:0016787
KFM74495.1	F-box only protein 6	X975_05586	Stegodyphus mimosarum	165
KFM80054.1	UTP--glucose-1-phosphate uridylyltr...	X975_07327	Stegodyphus mimosarum	508	GO:0003983;GO:0006011
KFM82146.1	F-box/LRR-repeat protein 2	X975_06267	Stegodyphus mimosarum	521
KFM66428.1	Coiled-coil domain-containing prote...	X975_13891	Stegodyphus mimosarum	624
KFM57219.1	Proteasome subunit alpha type (EC 3.4.25.1)	X975_11816	Stegodyphus mimosarum	253	GO:0004298;GO:0005634;GO:0005737;GO:0006511;GO:0019773
KFM76944.1	F-box/WD repeat-containing protein ...	X975_00949	Stegodyphus mimosarum	678
KFM65976.1	RING-box protein 2	X975_03279	Stegodyphus mimosarum	103	GO:0008270
KFM64202.1	Splicing factor 3B subunit 3	X975_09145	Stegodyphus mimosarum	1215	GO:0003676;GO:0005634
KFM57522.1	Sentrin-specific protease 8	X975_15503	Stegodyphus mimosarum	218	GO:0008234
KFM74832.1	F-box only protein 33	X975_00571	Stegodyphus mimosarum	463
KFM58835.1	Cryptochrome-1	X975_14486	Stegodyphus mimosarum	497
KFM69981.1	F-box/WD repeat-containing protein ...	X975_26017	Stegodyphus mimosarum	486
KFM78401.1	F-box/LRR-repeat protein 5	X975_00485	Stegodyphus mimosarum	339
KFM58836.1	Cryptochrome-1	X975_14487	Stegodyphus mimosarum	57
KFM57324.1	Defective in cullin neddylation pro...	X975_01679	Stegodyphus mimosarum	246
KFM61714.1	Protein BTG1	X975_08041	Stegodyphus mimosarum	182
KFM70319.1	Cold shock domain-containing protei...	X975_10750	Stegodyphus mimosarum	875	GO:0003677;GO:0006355
KFM69163.1	F-box only protein 3	X975_25464	Stegodyphus mimosarum	421
KFM81963.1	60S ribosomal protein L34	X975_24781	Stegodyphus mimosarum	102	GO:0003735;GO:0005840;GO:0006412
KFM62510.1	Syntaxin-1A	X975_08125	Stegodyphus mimosarum	292	GO:0005484;GO:0005622;GO:0006886;GO:0007340;GO:0016021;GO:0016192;GO:0030154
KFM67595.1	Nuclear distribution protein nudE-l...	X975_00362	Stegodyphus mimosarum	311	GO:2000574
KFM57220.1	U6 snRNA-associated Sm-like protein...	X975_11817	Stegodyphus mimosarum	112	GO:0000398;GO:0000956
KFM77686.1	U6 snRNA-associated Sm-like protein...	X975_11230	Stegodyphus mimosarum	95	GO:0006397
KFM77132.1	Small nuclear ribonucleoprotein F	X975_21794	Stegodyphus mimosarum	89	GO:0000387;GO:0005681;GO:0005732;GO:0019013
KFM73881.1	Retinal rod rhodopsin-sensitive cGM...	X975_11497	Stegodyphus mimosarum	147	GO:0004114;GO:0007601
KFM75848.1	Calcium/calmodulin-dependent protei...	X975_11988	Stegodyphus mimosarum	113	GO:0004672;GO:0005524
KFM69803.1	Aurora kinase A	X975_19655	Stegodyphus mimosarum	307	GO:0004674;GO:0005524;GO:0007049
KFM80561.1	Ubiquitin fusion degradation protei...	X975_01279	Stegodyphus mimosarum	50	GO:0006511
KFM82897.1	Superoxide dismutase [Cu-Zn]	X975_06338	Stegodyphus mimosarum	151	GO:0004784;GO:0046872
KFM58554.1	G patch domain-containing protein 8	X975_12357	Stegodyphus mimosarum	2688	GO:0003676
KFM73660.1	Alpha-actinin, sarcomeric	X975_21742	Stegodyphus mimosarum	888	GO:0003779;GO:0005509
KFM63452.1	Glutamate receptor-interacting prot...	X975_12282	Stegodyphus mimosarum	717	GO:0030159
KFM80672.1	DNA repair endonuclease XPF	X975_13942	Stegodyphus mimosarum	754	GO:0003677;GO:0004519
KFM71564.1	Tight junction protein ZO-1	X975_16078	Stegodyphus mimosarum	1233
KFM80532.1	Gephyrin	X975_03434	Stegodyphus mimosarum	186
KFM63783.1	SH3 and multiple ankyrin repeat dom...	X975_17867	Stegodyphus mimosarum	440
KFM76766.1	Exocyst complex component 1	X975_08629	Stegodyphus mimosarum	883	GO:0000145;GO:0006887
KFM67712.1	tRNA (Adenine(58)-N(1))-methyltrans...	X975_00542	Stegodyphus mimosarum	305	GO:0016429;GO:0031515
KFM75027.1	Histone H2B	X975_16729	Stegodyphus mimosarum	124	GO:0000786;GO:0003677;GO:0005634;GO:0046982
KFM81362.1	Serine/threonine-protein kinase PRP...	X975_13256	Stegodyphus mimosarum	993	GO:0004672;GO:0005524
KFM79236.1	Chromobox protein-like protein	X975_17202	Stegodyphus mimosarum	182	GO:0005634
KFM79847.1	PRA1 family protein	X975_04845	Stegodyphus mimosarum	206	GO:0016021
KFM78119.1	Histone H2B	X975_23156	Stegodyphus mimosarum	124	GO:0000786;GO:0003677;GO:0005634;GO:0046982
KFM60922.1	Importin-4	X975_25999	Stegodyphus mimosarum	545	GO:0005622;GO:0006886;GO:0008536
KFM78015.1	Nucleolar protein 58	X975_02787	Stegodyphus mimosarum	471
KFM71806.1	Endoplasmic reticulum-Golgi interme...	X975_01946	Stegodyphus mimosarum	198	GO:0016021
KFM58972.1	Arrestin-like protein	X975_10153	Stegodyphus mimosarum	382	GO:0007165
KFM68343.1	Cytoplasmic dynein 1 intermediate c...	X975_12664	Stegodyphus mimosarum	146	GO:0005868;GO:0007018
KFM83038.1	Cell division control protein 45-li...	X975_12324	Stegodyphus mimosarum	550	GO:0006270;GO:0051301
KFM59250.1	DNA helicase	X975_04746	Stegodyphus mimosarum	724	GO:0003677;GO:0003678;GO:0005524;GO:0005634;GO:0006270;GO:0042555
KFM58219.1	Origin recognition complex subunit ...	X975_23644	Stegodyphus mimosarum	436	GO:0000808;GO:0005634;GO:0006260
KFM82243.1	Ran GTPase-activating protein 1	X975_15469	Stegodyphus mimosarum	569	GO:0005096;GO:0007165
KFM82348.1	Beta-lactamase-like protein 2	X975_22551	Stegodyphus mimosarum	288
KFM74388.1	Aspartate aminotransferase	X975_02237	Stegodyphus mimosarum	407	GO:0004069;GO:0006520;GO:0009058;GO:0030170;GO:0080130
KFM74172.1	Replication protein A DNA-binding s...	X975_23430	Stegodyphus mimosarum	593	GO:0003677;GO:0005634;GO:0006260;GO:0006281;GO:0006310
KFM70916.1	Citron Rho-interacting kinase	X975_26666	Stegodyphus mimosarum	414	GO:0004674;GO:0005524
KFM60165.1	Octopamine receptor beta-2R	X975_05873	Stegodyphus mimosarum	407	GO:0004930;GO:0016021
KFM71009.1	Nucleoside diphosphate kinase	X975_26379	Stegodyphus mimosarum	191	GO:0004550;GO:0005524;GO:0006183;GO:0006228;GO:0006241
KFM75121.1	Huntingtin-interacting protein K	X975_17585	Stegodyphus mimosarum	116
KFM79729.1	N-alpha-acetyltransferase 10	X975_14842	Stegodyphus mimosarum	167	GO:0008080
KFM63330.1	Trafficking protein particle comple...	X975_08269	Stegodyphus mimosarum	179	GO:0030008;GO:0048193
KFM56675.1	Trafficking protein particle comple...	X975_17476	Stegodyphus mimosarum	138	GO:0005737;GO:0006888
KFM72887.1	CCR4-NOT transcription complex subu...	X975_18635	Stegodyphus mimosarum	725	GO:0005634;GO:0006355
KFM58863.1	Protein Tob2	X975_26260	Stegodyphus mimosarum	429
KFM79896.1	CCR4-NOT transcription complex subu...	X975_26642	Stegodyphus mimosarum	300	GO:0003676
KFM72681.1	Ubiquitin carboxyl-terminal hydrola...	X975_01357	Stegodyphus mimosarum	109	GO:0008270;GO:0016787
KFM79250.1	Tubulin alpha chain	X975_11665	Stegodyphus mimosarum	451	GO:0003924;GO:0005200;GO:0005525;GO:0005874;GO:0007017
KFM75621.1	Yorkie-like protein	X975_25119	Stegodyphus mimosarum	168
KFM81736.1	Enhancer of rudimentary-like protei...	X975_25492	Stegodyphus mimosarum	96	GO:0006221;GO:0007049;GO:0045747
KFM80014.1	Calcium homeostasis endoplasmic ret...	X975_07365	Stegodyphus mimosarum	812	GO:0003723;GO:0006396
KFM80636.1	Uncharacterized protein	X975_25159	Stegodyphus mimosarum	199
KFM72386.1	E3 ubiquitin-protein ligase RNF115	X975_13777	Stegodyphus mimosarum	330	GO:0008270;GO:0016874
KFM58973.1	Ubiquitin thioesterase OTUB1	X975_00623	Stegodyphus mimosarum	104	GO:0004843;GO:0016579
KFM78035.1	Nck-associated protein 1	X975_10469	Stegodyphus mimosarum	489
KFM59655.1	WASH complex subunit 7	X975_15397	Stegodyphus mimosarum	719	GO:0071203
KFM58723.1	Uncharacterized protein	X975_02982	Stegodyphus mimosarum	494	GO:0003779
KFM67317.1	Beclin-1	X975_04924	Stegodyphus mimosarum	448	GO:0006897;GO:0006914;GO:0032465
KFM60181.1	Pre-rRNA-processing protein TSR1-li...	X975_03568	Stegodyphus mimosarum	759	GO:0005634;GO:0042254
KFM75137.1	Hairy/enhancer-of-split related wit...	X975_02803	Stegodyphus mimosarum	73	GO:0046983
KFM73694.1	Phosphatidylinositol-4,5-bisphospha...	X975_18107	Stegodyphus mimosarum	1018	GO:0005622;GO:0016301;GO:0046854;GO:0048015
KFM61900.1	Luc7-like protein 3	X975_03575	Stegodyphus mimosarum	409	GO:0003729;GO:0005685;GO:0006376
KFM66782.1	Ras-related protein Rab-22A	X975_15181	Stegodyphus mimosarum	171	GO:0003924;GO:0005525
KFM63605.1	Rab GTPase-binding effector protein...	X975_18758	Stegodyphus mimosarum	251	GO:0005096;GO:0008083
KFM61155.1	Dual specificity mitogen-activated ...	X975_04258	Stegodyphus mimosarum	117	GO:0004672;GO:0005524
KFM81000.1	Adenine phosphoribosyltransferase	X975_22845	Stegodyphus mimosarum	170	GO:0003999;GO:0005737;GO:0006168;GO:0009116
KFM61693.1	CDK5 regulatory subunit-associated ...	X975_18299	Stegodyphus mimosarum	506
KFM62929.1	Zinc finger MYND domain-containing ...	X975_06668	Stegodyphus mimosarum	152	GO:0008270
KFM81040.1	Survival of motor neuron-related-sp...	X975_26031	Stegodyphus mimosarum	251	GO:0003723;GO:0005634;GO:0005737;GO:0006397
KFM77213.1	Putative tRNA threonylcarbamoyladen...	X975_13929	Stegodyphus mimosarum	185
KFM75593.1	Pre-mRNA-processing factor 6	X975_22601	Stegodyphus mimosarum	476	GO:0000398;GO:0005634
KFM76307.1	SAGA-associated factor 29-like prot...	X975_04668	Stegodyphus mimosarum	272
KFM66849.1	Partitioning defective 3-like prote...	X975_21478	Stegodyphus mimosarum	272
KFM56729.1	Centromere protein S	X975_16465	Stegodyphus mimosarum	118	GO:0046982;GO:0071821
KFM59418.1	DnaJ-like protein subfamily B membe...	X975_20547	Stegodyphus mimosarum	361	GO:0006457;GO:0051082
KFM60543.1	Nuclear migration protein nudC	X975_21393	Stegodyphus mimosarum	328
KFM81481.1	Ras-related protein Rab-6A	X975_08451	Stegodyphus mimosarum	208	GO:0003924;GO:0005525
KFM73376.1	Uncharacterized protein	X975_10054	Stegodyphus mimosarum	1223
KFM63511.1	Ras-related protein Rab-11B	X975_23020	Stegodyphus mimosarum	218	GO:0003924;GO:0005525
KFM77690.1	Glutamine synthetase	X975_11234	Stegodyphus mimosarum	368	GO:0004356;GO:0005524;GO:0006542
KFM76324.1	Tectonin beta-propeller repeat-cont...	X975_21429	Stegodyphus mimosarum	327	GO:0016021
KFM83047.1	Medium-chain specific acyl-CoA dehydrogenase, mitochondrial	X975_13634	Stegodyphus mimosarum	267	GO:0003995;GO:0050660
KFM62176.1	Very long-chain specific acyl-CoA d...	X975_13619	Stegodyphus mimosarum	184	GO:0016627
KFM67665.1	Phenazine biosynthesis-like domain-...	X975_22287	Stegodyphus mimosarum	301	GO:0003824;GO:0009058
KFM78578.1	Receptor protein serine/threonine k...	X975_04140	Stegodyphus mimosarum	330	GO:0004675;GO:0004702;GO:0005524;GO:0016021
KFM74809.1	U7 snRNA-associated Sm-like protein...	X975_18308	Stegodyphus mimosarum	148
KFM64458.1	Serine-threonine kinase receptor-as...	X975_13123	Stegodyphus mimosarum	333	GO:0016301
KFM73383.1	Tyrosine-protein phosphatase non-re...	X975_05545	Stegodyphus mimosarum	287	GO:0004725
KFM80088.1	Protein daughter of sevenless	X975_24098	Stegodyphus mimosarum	51
KFM56637.1	Fibroblast growth factor receptor s...	X975_00242	Stegodyphus mimosarum	501	GO:0005158
KFM74762.1	Uncharacterized protein	X975_23947	Stegodyphus mimosarum	557	GO:0005085;GO:0005622;GO:0007264
KFM76612.1	Synaptophysin	X975_16359	Stegodyphus mimosarum	103	GO:0005215;GO:0008021;GO:0016021
KFM64188.1	Ferritin	X975_05489	Stegodyphus mimosarum	174	GO:0004322;GO:0005623;GO:0006826;GO:0006879;GO:0008199
KFM75648.1	E3 ubiquitin-protein ligase CBL-B	X975_17353	Stegodyphus mimosarum	181	GO:0001784;GO:0004842;GO:0004871;GO:0005634;GO:0007166;GO:0016874;GO:0023051
KFM63981.1	Dynamin	X975_11066	Stegodyphus mimosarum	457	GO:0003924;GO:0005525;GO:0005874;GO:0006897
KFM71796.1	Disintegrin and metalloproteinase d...	X975_05311	Stegodyphus mimosarum	353	GO:0007229;GO:0008237
KFM81569.1	Putative cytosolic iron-sulfur prot...	X975_09189	Stegodyphus mimosarum	335	GO:0016226;GO:0097361
KFM57230.1	H/ACA ribonucleoprotein complex sub...	X975_10242	Stegodyphus mimosarum	243	GO:0001522;GO:0003723;GO:0006364;GO:0019013;GO:0031429
KFM61367.1	Eukaryotic translation initiation f...	X975_18899	Stegodyphus mimosarum	909	GO:0003743;GO:0005852;GO:0031369
KFM79598.1	60S ribosomal protein L7	X975_09566	Stegodyphus mimosarum	237	GO:0005840
KFM59197.1	Peptidyl-prolyl cis-trans isomerase	X975_18797	Stegodyphus mimosarum	164	GO:0003755;GO:0006457
KFM78120.1	Prefoldin subunit 5	X975_23297	Stegodyphus mimosarum	151	GO:0006457;GO:0016272;GO:0051082
KFM79295.1	Replication factor C subunit 2	X975_04062	Stegodyphus mimosarum	346	GO:0003677;GO:0005524;GO:0006260
KFM60336.1	Myosin-VIIa	X975_06242	Stegodyphus mimosarum	45
KFM66810.1	cAMP-dependent protein kinase regul...	X975_02794	Stegodyphus mimosarum	380	GO:0005952;GO:0008603;GO:0016301;GO:0030552
KFM61099.1	Nitrogen permease regulator 2-like ...	X975_09523	Stegodyphus mimosarum	370
KFM66954.1	Brefeldin A-inhibited guanine nucle...	X975_11157	Stegodyphus mimosarum	386
KFM64093.1	Pleckstrin domain-containing family...	X975_12958	Stegodyphus mimosarum	328	GO:0046872
KFM61149.1	Ras-related protein Rab-8A	X975_00339	Stegodyphus mimosarum	206	GO:0003924;GO:0005525
KFM66032.1	Ras-related protein Rab-3	X975_06057	Stegodyphus mimosarum	198	GO:0003924;GO:0005525
KFM83261.1	Protein CWC15-like protein	X975_08860	Stegodyphus mimosarum	44	GO:0000398;GO:0005681
KFM68815.1	Splicing factor 3B subunit 4	X975_18419	Stegodyphus mimosarum	449	GO:0003676
KFM79686.1	Putative small nuclear ribonucleopr...	X975_13747	Stegodyphus mimosarum	117	GO:0000387;GO:0019013;GO:0030529
KFM61881.1	Pre-mRNA-splicing factor SPF27	X975_18593	Stegodyphus mimosarum	185	GO:0006397
KFM63131.1	E3 ubiquitin-protein ligase	X975_26128	Stegodyphus mimosarum	306	GO:0005634;GO:0006511;GO:0007275;GO:0008270;GO:0016567;GO:0016874
KFM71141.1	Copper chaperone for superoxide dis...	X975_14796	Stegodyphus mimosarum	259	GO:0006801;GO:0030001;GO:0046872;GO:0055114
KFM75885.1	Septin-4	X975_13208	Stegodyphus mimosarum	337	GO:0005525
KFM72095.1	Ubiquitin-conjugating enzyme E2 J2	X975_21008	Stegodyphus mimosarum	228	GO:0016021
KFM69509.1	NudC domain-containing protein 2	X975_10452	Stegodyphus mimosarum	150
KFM64404.1	V-type proton ATPase catalytic subu...	X975_20734	Stegodyphus mimosarum	492	GO:0005524;GO:0015991;GO:0033180;GO:0046034;GO:0046961
KFM59719.1	DnaJ-like protein subfamily B membe...	X975_19784	Stegodyphus mimosarum	223
KFM76181.1	Exosome complex component RRP41	X975_18687	Stegodyphus mimosarum	222
KFM79836.1	Exosome complex exonuclease RRP44	X975_14261	Stegodyphus mimosarum	165	GO:0004527
KFM75107.1	DIS3-like exonuclease 1	X975_11503	Stegodyphus mimosarum	1031	GO:0000175;GO:0016075
KFM67343.1	Exosome complex component MTR3	X975_22910	Stegodyphus mimosarum	114
KFM58253.1	Exosome complex component CSL4	X975_14136	Stegodyphus mimosarum	203	GO:0000178;GO:0003723
KFM63018.1	Cytoplasmic protein NCK2	X975_13768	Stegodyphus mimosarum	353
KFM72866.1	Engulfment and cell motility protei...	X975_16839	Stegodyphus mimosarum	337	GO:0006909;GO:0016477;GO:0030036
KFM81331.1	BTB/POZ domain-containing protein 2	X975_09982	Stegodyphus mimosarum	484
KFM70865.1	Protein enabled	X975_22862	Stegodyphus mimosarum	417
KFM63303.1	Putative regulator of nonsense tran...	X975_25956	Stegodyphus mimosarum	279	GO:0000184;GO:0003677;GO:0004386;GO:0005524;GO:0005737;GO:0008270
KFM74655.1	Poly(A)-specific ribonuclease PARN	X975_18740	Stegodyphus mimosarum	597	GO:0003723;GO:0004535;GO:0005634;GO:0005737;GO:0006402;GO:0046872
KFM57214.1	Cleavage stimulation factor subunit...	X975_10554	Stegodyphus mimosarum	432
KFM82246.1	tRNA methyltransferase 112-like pro...	X975_21957	Stegodyphus mimosarum	126	GO:0008168
KFM80570.1	GTP-binding nuclear protein	X975_17880	Stegodyphus mimosarum	218	GO:0003924;GO:0005525;GO:0005634;GO:0006886;GO:0006913;GO:0007165
KFM70948.1	Histidine--tRNA ligase, cytoplasmic	X975_09490	Stegodyphus mimosarum	256	GO:0005737;GO:0016874
KFM58112.1	Transportin-1	X975_25455	Stegodyphus mimosarum	591	GO:0005622;GO:0006886;GO:0008536
KFM58693.1	Nuclear factor related to kappa-B-b...	X975_15668	Stegodyphus mimosarum	410	GO:0031011
KFM64168.1	Uncharacterized protein	X975_17660	Stegodyphus mimosarum	139	GO:0006614;GO:0008312;GO:0048500
KFM68484.1	Aconitate hydratase, mitochondrial	X975_17088	Stegodyphus mimosarum	656	GO:0003994;GO:0006099;GO:0051539
KFM59041.1	Small glutamine-rich tetratricopept...	X975_24376	Stegodyphus mimosarum	329
KFM70649.1	Regulator of G-protein signaling 12	X975_24683	Stegodyphus mimosarum	985
KFM59373.1	Guanine nucleotide-binding protein ...	X975_07525	Stegodyphus mimosarum	355	GO:0003924;GO:0004871;GO:0005525;GO:0007188;GO:0031683
KFM74812.1	Vacuolar protein sorting-associated...	X975_18311	Stegodyphus mimosarum	205
KFM81293.1	Muscle-specific protein 20	X975_11217	Stegodyphus mimosarum	157	GO:0003779;GO:0031032
KFM74897.1	Ras-related protein Rab-1A	X975_12862	Stegodyphus mimosarum	206	GO:0003924;GO:0005525
KFM76725.1	Glycogenin-1	X975_12132	Stegodyphus mimosarum	335	GO:0016757
KFM78300.1	MICOS complex subunit MIC10	X975_20756	Stegodyphus mimosarum	90	GO:0061617
KFM82437.1	Gamma-aminobutyric acid receptor-as...	X975_19127	Stegodyphus mimosarum	118	GO:0006914
KFM77940.1	Carboxypeptidase	X975_20104	Stegodyphus mimosarum	440	GO:0004185
KFM70937.1	Thioredoxin-like protein 4B	X975_16293	Stegodyphus mimosarum	125	GO:0000398;GO:0005681
KFM79187.1	Calpain-9	X975_00196	Stegodyphus mimosarum	207	GO:0004198;GO:0005622
KFM81748.1	Vacuolar protein sorting-associated...	X975_18328	Stegodyphus mimosarum	189
KFM57421.1	NEDD8-activating enzyme E1 regulato...	X975_15648	Stegodyphus mimosarum	540	GO:0019781;GO:0045116
KFM56657.1	Ribosome biogenesis protein-like pr...	X975_02951	Stegodyphus mimosarum	424	GO:0005654;GO:0005730;GO:0006364
KFM81218.1	Transcription factor E2F4	X975_17421	Stegodyphus mimosarum	424	GO:0000278;GO:0003677;GO:0003700;GO:0005634;GO:0005667;GO:0006351;GO:0046983
KFM74056.1	Nucleobindin-1	X975_07852	Stegodyphus mimosarum	318	GO:0005509
KFM58133.1	Uncharacterized protein	X975_13109	Stegodyphus mimosarum	541	GO:0005524;GO:0006457;GO:0051082
KFM64654.1	Ribosomal protein S6 kinase beta-1	X975_15765	Stegodyphus mimosarum	171	GO:0004672;GO:0005524
KFM76960.1	Mismatch repair endonuclease PMS2	X975_06695	Stegodyphus mimosarum	488	GO:0004519;GO:0005524;GO:0006298;GO:0030983;GO:0032300
KFM83077.1	Tubulin beta chain	X975_20316	Stegodyphus mimosarum	447	GO:0003924;GO:0005200;GO:0005525;GO:0005737;GO:0005874;GO:0007017
KFM77461.1	Ribosome assembly factor mrt4	X975_00590	Stegodyphus mimosarum	465	GO:0000027;GO:0005730;GO:0005737
KFM79360.1	Tetraspanin	X975_14613	Stegodyphus mimosarum	242	GO:0016021
KFM70343.1	3-hydroxyacyl-CoA dehydrogenase typ...	X975_19483	Stegodyphus mimosarum	248
KFM78044.1	Uroporphyrinogen decarboxylase	X975_21315	Stegodyphus mimosarum	362	GO:0004853;GO:0006782
KFM79867.1	Uncharacterized protein	X975_26509	Stegodyphus mimosarum	295
KFM62978.1	Serrate RNA effector molecule-like ...	X975_23299	Stegodyphus mimosarum	862	GO:0003676
KFM70048.1	Metastasis-associated protein MTA3	X975_18090	Stegodyphus mimosarum	191	GO:0003682
KFM61344.1	S-(hydroxymethyl)glutathione dehydr...	X975_12941	Stegodyphus mimosarum	377	GO:0006069;GO:0008270;GO:0051903
KFM73994.1	Small EDRK-rich factor 2	X975_12212	Stegodyphus mimosarum	63
KFM83503.1	Methyl-CpG-binding domain protein 2	X975_03432	Stegodyphus mimosarum	82
KFM77307.1	ATPase inhibitor mai-2, mitochondri...	X975_08059	Stegodyphus mimosarum	77	GO:0005739;GO:0032780;GO:0042030
KFM75699.1	WD repeat-containing protein 82	X975_02661	Stegodyphus mimosarum	319
KFM69666.1	T-complex protein 1 subunit zeta	X975_14589	Stegodyphus mimosarum	533	GO:0005524;GO:0006457;GO:0051082
KFM62196.1	Endoplasmic reticulum resident prot...	X975_08763	Stegodyphus mimosarum	399	GO:0005623;GO:0045454
KFM70569.1	Kelch-like protein 5	X975_09473	Stegodyphus mimosarum	218
KFM56563.1	Membrane-associated guanylate kinas...	X975_20627	Stegodyphus mimosarum	477	GO:0005923;GO:0007165;GO:0016301;GO:0032947
KFM80461.1	Armadillo repeat-containing protein...	X975_25263	Stegodyphus mimosarum	176
KFM58462.1	Leucine-rich repeat-containing prot...	X975_07544	Stegodyphus mimosarum	153
KFM79246.1	F-box-like/WD repeat-containing pro...	X975_25891	Stegodyphus mimosarum	491
KFM59701.1	Prohibitin-2	X975_26923	Stegodyphus mimosarum	155	GO:0016020
KFM81220.1	Neuroendocrine convertase 1	X975_09608	Stegodyphus mimosarum	631	GO:0004252
KFM59317.1	RB1-inducible coiled-coil protein 1	X975_11369	Stegodyphus mimosarum	231
KFM63989.1	Lithocholate 6-beta-hydroxylase	X975_14229	Stegodyphus mimosarum	196	GO:0004497;GO:0005506;GO:0016705;GO:0020037
KFM69936.1	Uncharacterized protein	X975_06017	Stegodyphus mimosarum	248
KFM81919.1	ADP-ribosylation factor 1	X975_04114	Stegodyphus mimosarum	181	GO:0005525;GO:0005622;GO:0007264
KFM66719.1	NEDD8-conjugating enzyme UBE2F	X975_10585	Stegodyphus mimosarum	182	GO:0005524
KFM77622.1	Uncharacterized protein	X975_26927	Stegodyphus mimosarum	730
KFM68816.1	Vesicle-trafficking protein SEC22b	X975_18420	Stegodyphus mimosarum	213	GO:0016021;GO:0016192
KFM58493.1	Density-regulated protein	X975_26243	Stegodyphus mimosarum	213	GO:0003743
KFM60482.1	26S protease regulatory subunit 8	X975_07424	Stegodyphus mimosarum	415	GO:0005524;GO:0005737;GO:0008233;GO:0030163
KFM64157.1	D-aspartate oxidase	X975_17649	Stegodyphus mimosarum	341	GO:0003884;GO:0046416;GO:0071949
KFM57129.1	Peroxisomal targeting signal 2 rece...	X975_17330	Stegodyphus mimosarum	315
KFM56842.1	Peroxisome biogenesis factor 10	X975_12577	Stegodyphus mimosarum	298	GO:0005779;GO:0008270;GO:0016558
KFM66352.1	Zinc finger CCHC domain-containing ...	X975_10134	Stegodyphus mimosarum	129	GO:0003676;GO:0008270
KFM59157.1	G patch domain-containing protein 1	X975_17640	Stegodyphus mimosarum	841	GO:0003676;GO:0006397
KFM67451.1	Pre-mRNA-splicing factor 38A	X975_07079	Stegodyphus mimosarum	289
KFM64976.1	CAAX prenyl protease 1-like protein	X975_25163	Stegodyphus mimosarum	465	GO:0004222;GO:0016021;GO:0071586
KFM58906.1	Homeobox protein TGIF1	X975_14810	Stegodyphus mimosarum	274	GO:0003677;GO:0005634;GO:0006355
KFM57403.1	POU domain protein	X975_10337	Stegodyphus mimosarum	219	GO:0003700;GO:0005634;GO:0006351;GO:0043565
KFM72874.1	Eukaryotic translation initiation f...	X975_19379	Stegodyphus mimosarum	444	GO:0003743
KFM82762.1	U1 small nuclear ribonucleoprotein ...	X975_26655	Stegodyphus mimosarum	175	GO:0003676;GO:0019013;GO:0030529
KFM62271.1	Exportin-1	X975_22304	Stegodyphus mimosarum	1092	GO:0005634;GO:0006886;GO:0008536
KFM61210.1	Exosome complex component RRP46	X975_09914	Stegodyphus mimosarum	145
KFM70498.1	Exosome complex component RRP4	X975_19983	Stegodyphus mimosarum	140	GO:0000178;GO:0003723
KFM78352.1	Peroxisomal membrane protein 11B	X975_11528	Stegodyphus mimosarum	242	GO:0005779;GO:0016559
KFM71804.1	E3 ubiquitin-protein ligase MARCH5	X975_01944	Stegodyphus mimosarum	321	GO:0008270;GO:0016021;GO:0016874
KFM65739.1	Peroxisomal membrane protein 11C	X975_05579	Stegodyphus mimosarum	74	GO:0005779;GO:0016559
KFM76610.1	Cytohesin-1	X975_16357	Stegodyphus mimosarum	346	GO:0005086;GO:0032012
KFM82980.1	Diacylglycerol kinase theta	X975_20212	Stegodyphus mimosarum	456	GO:0005622;GO:0016301;GO:0035556;GO:0046872
KFM72065.1	Proteasome subunit beta type	X975_09776	Stegodyphus mimosarum	204	GO:0004298;GO:0005634;GO:0005737;GO:0005839;GO:0051603
KFM80338.1	26S protease regulatory subunit 10B	X975_08295	Stegodyphus mimosarum	401	GO:0005524;GO:0005737;GO:0008233;GO:0030163
KFM74201.1	Uncharacterized protein	X975_00607	Stegodyphus mimosarum	321
KFM82671.1	26S protease regulatory subunit 6A	X975_01579	Stegodyphus mimosarum	406	GO:0005524;GO:0005737;GO:0008233;GO:0030163
KFM77757.1	26S proteasome non-ATPase regulator...	X975_01408	Stegodyphus mimosarum	377	GO:0000502
KFM66695.1	Peptidyl-prolyl cis-trans isomerase	X975_20110	Stegodyphus mimosarum	145	GO:0003755;GO:0006457
KFM74955.1	Tensin-1	X975_10886	Stegodyphus mimosarum	945
KFM70984.1	Transcription factor collier	X975_05171	Stegodyphus mimosarum	59
KFM81391.1	Endoribonuclease Dicer	X975_04195	Stegodyphus mimosarum	783	GO:0003723;GO:0005524;GO:0016891
KFM62531.1	Bardet-Biedl syndrome 2 protein	X975_16409	Stegodyphus mimosarum	515
KFM73335.1	40S ribosomal protein S27	X975_09771	Stegodyphus mimosarum	84	GO:0003735;GO:0005840;GO:0006412;GO:0046872
KFM62264.1	Ankyrin-2	X975_25776	Stegodyphus mimosarum	1788	GO:0007165
KFM56629.1	Tubulin beta chain	X975_03376	Stegodyphus mimosarum	445	GO:0003924;GO:0005200;GO:0005525;GO:0005737;GO:0005874;GO:0007017
KFM74060.1	Single-stranded DNA-binding protein...	X975_07856	Stegodyphus mimosarum	164	GO:0003697;GO:0006260
KFM73458.1	Uncharacterized protein	X975_04405	Stegodyphus mimosarum	281	GO:0005622;GO:0007264;GO:0008321
KFM71978.1	Protein trapped in endoderm-1	X975_20998	Stegodyphus mimosarum	353	GO:0004930;GO:0016021
KFM81395.1	2-oxoglutarate dehydrogenase, mitoc...	X975_13003	Stegodyphus mimosarum	1019	GO:0004591;GO:0006099;GO:0030976
KFM66260.1	Dihydroorotate dehydrogenase (quino...	X975_14129	Stegodyphus mimosarum	393	GO:0004152;GO:0005743;GO:0006207;GO:0016021;GO:0044205
KFM67078.1	Sorting and assembly machinery comp...	X975_16177	Stegodyphus mimosarum	453	GO:0019867
KFM76262.1	NADH dehydrogenase [ubiquinone] iro...	X975_06429	Stegodyphus mimosarum	266	GO:0008137
KFM75990.1	Cytochrome b-c1 complex subunit 8	X975_02871	Stegodyphus mimosarum	82	GO:0008121
KFM76316.1	Putative 28S ribosomal protein S16,...	X975_15321	Stegodyphus mimosarum	108	GO:0003735;GO:0005840;GO:0006412
KFM61948.1	Periodic tryptophan protein 1-like ...	X975_16641	Stegodyphus mimosarum	484
KFM60701.1	SOSS complex subunit B1	X975_19423	Stegodyphus mimosarum	199	GO:0006281;GO:0007093;GO:0070876
KFM82636.1	Multidrug resistance-associated pro...	X975_04606	Stegodyphus mimosarum	1548	GO:0005524;GO:0005887;GO:0008514;GO:0042626
KFM65742.1	Protein OS-9	X975_11289	Stegodyphus mimosarum	429
KFM66911.1	Ribonuclease P protein subunit p20	X975_03544	Stegodyphus mimosarum	144	GO:0003676;GO:0004526;GO:0005634;GO:0008033
KFM63425.1	Uncharacterized protein	X975_15992	Stegodyphus mimosarum	305
KFM61340.1	Putative small nuclear ribonucleopr...	X975_07173	Stegodyphus mimosarum	90	GO:0000398;GO:0005681;GO:0019013
KFM58413.1	Protein roadkill	X975_00973	Stegodyphus mimosarum	376
KFM76892.1	HIV Tat-specific factor 1	X975_23879	Stegodyphus mimosarum	432	GO:0000398;GO:0003676
KFM81839.1	ATP-dependent RNA helicase DHX8	X975_25811	Stegodyphus mimosarum	939	GO:0003676;GO:0005524;GO:0008026
KFM73159.1	Microfibrillar-associated protein 1	X975_15654	Stegodyphus mimosarum	440
KFM79601.1	Ankyrin repeat and FYVE domain-cont...	X975_09569	Stegodyphus mimosarum	111
KFM58709.1	WASH complex subunit strumpellin	X975_23000	Stegodyphus mimosarum	1159	GO:0071203
KFM69174.1	U5 small nuclear ribonucleoprotein ...	X975_25475	Stegodyphus mimosarum	2139	GO:0003676;GO:0004386;GO:0005524;GO:0019013;GO:0030529
KFM72644.1	Serine/threonine-protein kinase 16	X975_19615	Stegodyphus mimosarum	329	GO:0004672;GO:0005524
KFM69767.1	SNF-related serine/threonine-protei...	X975_08732	Stegodyphus mimosarum	835	GO:0004672;GO:0005524
KFM58003.1	Ras-related protein Rab-18	X975_20050	Stegodyphus mimosarum	63	GO:0003924;GO:0005525
KFM74797.1	X-linked retinitis pigmentosa GTPas...	X975_15823	Stegodyphus mimosarum	274	GO:0007601;GO:0060271
KFM81244.1	Oxidation resistance protein 1	X975_21155	Stegodyphus mimosarum	760
KFM79472.1	Mitogen-activated protein kinase ki...	X975_16663	Stegodyphus mimosarum	129	GO:0004709;GO:0005524;GO:0005622
KFM71150.1	NudC domain-containing protein 3	X975_09254	Stegodyphus mimosarum	322
KFM58895.1	Glutamate--cysteine ligase catalyti...	X975_06818	Stegodyphus mimosarum	274	GO:0004357;GO:0006750
KFM71336.1	Mediator of RNA polymerase II trans...	X975_01982	Stegodyphus mimosarum	169
KFM81695.1	Uncharacterized protein	X975_00424	Stegodyphus mimosarum	59	GO:0006368;GO:0008023
KFM56950.1	Histone-lysine N-methyltransferase,...	X975_24880	Stegodyphus mimosarum	130	GO:0031151;GO:0051726
KFM79485.1	Nuclear cap-binding protein subunit...	X975_15771	Stegodyphus mimosarum	128	GO:0000339;GO:0005846;GO:0045292;GO:0051028
KFM64310.1	Zinc finger HIT domain-containing p...	X975_18731	Stegodyphus mimosarum	152	GO:0046872
KFM81969.1	Pre-mRNA cleavage complex 2 protein...	X975_05109	Stegodyphus mimosarum	234
KFM82349.1	Spliceosome RNA helicase DDX39B	X975_22552	Stegodyphus mimosarum	423	GO:0003676;GO:0004386;GO:0005524
KFM82796.1	Kinesin-like protein	X975_24819	Stegodyphus mimosarum	420	GO:0003777;GO:0005524;GO:0005874;GO:0007018;GO:0008017
KFM64480.1	rRNA adenine N(6)-methyltransferase	X975_16518	Stegodyphus mimosarum	306	GO:0000179;GO:0003723
KFM81993.1	Retinoblastoma-binding protein 5	X975_18916	Stegodyphus mimosarum	117
KFM78151.1	Vesicle-associated membrane protein...	X975_24010	Stegodyphus mimosarum	223	GO:0005789;GO:0033149;GO:0070972
KFM76169.1	Fizzy-related protein-like protein	X975_18675	Stegodyphus mimosarum	470	GO:0010997;GO:0097027;GO:1904668
KFM80443.1	Major vault protein	X975_13099	Stegodyphus mimosarum	886	GO:0005737;GO:0030529
KFM80966.1	Protein DJ-1	X975_22754	Stegodyphus mimosarum	195
KFM67422.1	Histone deacetylase 11	X975_01166	Stegodyphus mimosarum	303
KFM62034.1	Peptidyl-prolyl cis-trans isomerase...	X975_09188	Stegodyphus mimosarum	449	GO:0003755;GO:0006457
KFM66008.1	Pre-mRNA-splicing factor SYF1	X975_22531	Stegodyphus mimosarum	172	GO:0006396
KFM78446.1	Pre-mRNA-splicing factor ATP-depend...	X975_17262	Stegodyphus mimosarum	1179	GO:0003676;GO:0005524;GO:0008026
KFM76425.1	Suppressor of hairless protein-like...	X975_14465	Stegodyphus mimosarum	450	GO:0000978;GO:0000982;GO:0005634
KFM77241.1	5'-AMP-activated protein kinase cat...	X975_18127	Stegodyphus mimosarum	365	GO:0004674;GO:0005524
KFM60526.1	Uncharacterized protein	X975_18371	Stegodyphus mimosarum	217
KFM74891.1	U2 small nuclear ribonucleoprotein ...	X975_01353	Stegodyphus mimosarum	273	GO:0000398;GO:0003723;GO:0019013;GO:0030529;GO:0046872;GO:0089701
KFM58192.1	Cleavage and polyadenylation specif...	X975_17120	Stegodyphus mimosarum	749	GO:0005847;GO:0006378;GO:0006379
KFM56611.1	Dynamin-1-like protein	X975_03513	Stegodyphus mimosarum	739	GO:0000266;GO:0003924;GO:0005525;GO:0016559
KFM81525.1	Negative elongation factor E	X975_18603	Stegodyphus mimosarum	295	GO:0003746;GO:0006355;GO:0032021
KFM71949.1	Tudor domain-containing protein 3	X975_10177	Stegodyphus mimosarum	548
KFM74977.1	Signal recognition particle 54 kDa ...	SRP54X975_20038	Stegodyphus mimosarum	503	GO:0003924;GO:0005525;GO:0005786;GO:0006614;GO:0008312
KFM65476.1	Serine/arginine-rich splicing facto...	X975_05994	Stegodyphus mimosarum	167	GO:0003676
KFM63331.1	Putative E3 ubiquitin-protein ligase UBR7	X975_08270	Stegodyphus mimosarum	417	GO:0008270;GO:0016874
KFM70067.1	Dynein light chain Tctex-type 1	X975_05230	Stegodyphus mimosarum	116
KFM65234.1	Bifunctional purine biosynthesis pr...	X975_02039	Stegodyphus mimosarum	600	GO:0003937;GO:0004643;GO:0006164
KFM72401.1	PIN2/TERF1-interacting telomerase i...	X975_00702	Stegodyphus mimosarum	660	GO:0003676
KFM74948.1	Sonic hedgehog protein	X975_13970	Stegodyphus mimosarum	130	GO:0007267;GO:0007275
KFM74836.1	Tropomyosin	X975_00575	Stegodyphus mimosarum	284
KFM74122.1	Cell division cycle protein 123-lik...	X975_14732	Stegodyphus mimosarum	345	GO:0007049;GO:0051301
KFM56782.1	Uncharacterized protein	X975_05826	Stegodyphus mimosarum	233	GO:0005525
KFM65584.1	Protein pelota homolog	X975_08214	Stegodyphus mimosarum	363	GO:0004519;GO:0005634;GO:0005737;GO:0046872;GO:0070481;GO:0070966;GO:0071025
KFM58134.1	Signal transducer and activator of ...	X975_13110	Stegodyphus mimosarum	759	GO:0003677;GO:0003700;GO:0004871;GO:0005634;GO:0005737;GO:0006351
KFM62466.1	Fibroblast growth factor receptor-like 1	X975_03237	Stegodyphus mimosarum	113
KFM81644.1	28S ribosomal protein S6, mitochond...	X975_22277	Stegodyphus mimosarum	70	GO:0003735;GO:0005840;GO:0006412;GO:0019843
KFM80554.1	Phosphatidylinositide phosphatase S...	X975_16646	Stegodyphus mimosarum	595	GO:0016021;GO:0042578
KFM59258.1	Coatomer subunit epsilon	X975_04754	Stegodyphus mimosarum	298	GO:0005198;GO:0006890
KFM66939.1	Eukaryotic translation initiation f...	X975_11407	Stegodyphus mimosarum	341	GO:0003743
KFM57318.1	BTB/POZ domain-containing adapter f...	X975_23324	Stegodyphus mimosarum	302	GO:0051260
KFM63945.1	YY1-associated factor 2	X975_25499	Stegodyphus mimosarum	173	GO:0008270
KFM67674.1	Dynactin subunit 1	X975_23833	Stegodyphus mimosarum	774	GO:0000160;GO:0004871;GO:0005869;GO:0010970;GO:0070840
KFM69323.1	Kinesin-associated protein 3	X975_26692	Stegodyphus mimosarum	769	GO:0005871;GO:0019894
KFM79409.1	Uncharacterized protein	X975_20185	Stegodyphus mimosarum	338	GO:0001671;GO:0006950;GO:0051087
KFM76321.1	DNA/RNA-binding protein KIN17	X975_11802	Stegodyphus mimosarum	273	GO:0003676
KFM66028.1	Ubiquitin-like modifier-activating ...	X975_06053	Stegodyphus mimosarum	349	GO:0008641
KFM70226.1	E3 SUMO-protein ligase PIAS2	X975_07569	Stegodyphus mimosarum	619	GO:0008270;GO:0016874;GO:0019789
KFM80506.1	Sorbitol dehydrogenase	X975_16609	Stegodyphus mimosarum	106	GO:0055114
KFM65718.1	cAMP-dependent protein kinase catal...	X975_16333	Stegodyphus mimosarum	365	GO:0004674;GO:0005524
KFM79552.1	Zinc finger Ran-binding domain-cont...	X975_23353	Stegodyphus mimosarum	101	GO:0008270
KFM79167.1	Superoxide dismutase	X975_25906	Stegodyphus mimosarum	222	GO:0004784;GO:0046872
KFM81932.1	Uncharacterized protein	X975_02652	Stegodyphus mimosarum	716	GO:0008137;GO:0009055;GO:0016020;GO:0042773;GO:0051536
KFM77075.1	Mitochondrial Rho GTPase 1	X975_13607	Stegodyphus mimosarum	646	GO:0003924;GO:0005509;GO:0005525;GO:0007005;GO:0007264;GO:0031307
KFM58513.1	NADH dehydrogenase [ubiquinone] 1 a...	X975_16945	Stegodyphus mimosarum	126	GO:0005743;GO:0008137;GO:0009055;GO:0070469
KFM59692.1	NADH dehydrogenase [ubiquinone] iro...	X975_21223	Stegodyphus mimosarum	123
KFM62039.1	NADH dehydrogenase [ubiquinone] iro...	X975_12367	Stegodyphus mimosarum	464	GO:0016651;GO:0048038;GO:0051287
KFM79777.1	Putative succinate dehydrogenase [u...	X975_03251	Stegodyphus mimosarum	213	GO:0016491
KFM70187.1	U5 small nuclear ribonucleoprotein	X975_23502	Stegodyphus mimosarum	342	GO:0019013;GO:0030529
KFM75421.1	Proteasomal ubiquitin receptor ADRM...	X975_26934	Stegodyphus mimosarum	393	GO:0005634;GO:0005737
KFM72743.1	Activated RNA polymerase II transcr...	X975_08033	Stegodyphus mimosarum	108	GO:0003677;GO:0003713;GO:0006355
KFM79474.1	26S proteasome non-ATPase regulator...	X975_16665	Stegodyphus mimosarum	423	GO:0000502
KFM81225.1	26S proteasome non-ATPase regulator...	X975_02892	Stegodyphus mimosarum	389	GO:0000502
KFM77254.1	26S proteasome non-ATPase regulator...	X975_05717	Stegodyphus mimosarum	459	GO:0000502
KFM75862.1	E3 ubiquitin-protein ligase KCMF1	X975_19256	Stegodyphus mimosarum	472	GO:0003676;GO:0008270;GO:0016874
KFM72629.1	26S proteasome non-ATPase regulator...	X975_00332	Stegodyphus mimosarum	311	GO:0000502
KFM68788.1	Dolichyl-diphosphooligosaccharide--...	X975_05728	Stegodyphus mimosarum	633	GO:0006487;GO:0008250;GO:0016021;GO:0016740
KFM66373.1	Katanin p80 WD40-containing subunit...	X975_03556	Stegodyphus mimosarum	91
KFM65561.1	Filamin-C	X975_08651	Stegodyphus mimosarum	835	GO:0003779;GO:0030036;GO:0030154
KFM76657.1	Proteasome subunit beta type	X975_13118	Stegodyphus mimosarum	188	GO:0004298;GO:0005634;GO:0005737;GO:0005839;GO:0051603
KFM74843.1	Arf-GAP domain and FG repeat-contai...	X975_26806	Stegodyphus mimosarum	533	GO:0005096
KFM60739.1	Muscle M-line assembly protein unc-...	X975_19840	Stegodyphus mimosarum	776
KFM56981.1	Protein disulfide-isomerase	X975_22923	Stegodyphus mimosarum	325	GO:0005623;GO:0016853;GO:0045454
KFM65290.1	Protein artemis	X975_02816	Stegodyphus mimosarum	69
KFM72048.1	Mitochondrial import inner membrane...	X975_15427	Stegodyphus mimosarum	122	GO:0005744;GO:0030150
KFM71435.1	Protein SET	X975_12786	Stegodyphus mimosarum	163	GO:0005634;GO:0006334
KFM76297.1	DNA mismatch repair protein Msh2	X975_13954	Stegodyphus mimosarum	205	GO:0005524;GO:0006298;GO:0030983;GO:0032300
KFM64386.1	Uncharacterized protein	X975_19997	Stegodyphus mimosarum	2430	GO:0005509
KFM79073.1	Procollagen-lysine,2-oxoglutarate 5...	X975_22983	Stegodyphus mimosarum	736	GO:0005506;GO:0016705;GO:0031418;GO:0051213
KFM69299.1	Voltage-dependent anion-selective c...	X975_03067	Stegodyphus mimosarum	282	GO:0005741;GO:0008308
KFM78386.1	Coiled-coil domain-containing prote...	X975_12433	Stegodyphus mimosarum	150
KFM57247.1	Pyruvate dehydrogenase E1 component...	X975_25425	Stegodyphus mimosarum	397	GO:0004739;GO:0006086;GO:0043231
KFM77507.1	Regulator of G-protein signaling lo...	X975_18848	Stegodyphus mimosarum	77	GO:0001965;GO:0005092;GO:0005096;GO:0007186
KFM74223.1	S-adenosylmethionine synthase	X975_11145	Stegodyphus mimosarum	401	GO:0004478;GO:0005524;GO:0006556;GO:0006730;GO:0046872
KFM65407.1	Dolichyl-diphosphooligosaccharide--...	X975_01273	Stegodyphus mimosarum	433	GO:0005789;GO:0016021;GO:0016757;GO:0018279
KFM61555.1	RNA-binding protein 39	X975_05222	Stegodyphus mimosarum	524	GO:0003723;GO:0005634;GO:0006397
KFM82378.1	Lysyl oxidase-like protein	X975_03115	Stegodyphus mimosarum	478	GO:0005044;GO:0005507;GO:0016020;GO:0016641
KFM78747.1	Nicalin-1	X975_00506	Stegodyphus mimosarum	563	GO:0009966;GO:0016021
KFM70596.1	ATP-dependent RNA helicase DDX19A	X975_21765	Stegodyphus mimosarum	327	GO:0003676;GO:0004386;GO:0005524
KFM72854.1	Bridging integrator 3-like protein	X975_01158	Stegodyphus mimosarum	255	GO:0005737
KFM73682.1	E3 ubiquitin-protein ligase UHRF1	X975_11263	Stegodyphus mimosarum	96	GO:0016874
KFM64827.1	Histone H1	X975_21807	Stegodyphus mimosarum	192	GO:0000786;GO:0003677;GO:0005634;GO:0006334
KFM77939.1	Furin-like protease 1, isoforms 1/1...	X975_20103	Stegodyphus mimosarum	683	GO:0004252
KFM79322.1	Tripeptidyl-peptidase 2	X975_26262	Stegodyphus mimosarum	339	GO:0004252
KFM76902.1	Putative aarF domain-containing pro...	X975_08017	Stegodyphus mimosarum	409	GO:0016301
KFM72399.1	WAS protein family-like protein	X975_12066	Stegodyphus mimosarum	446	GO:0003779;GO:0005769;GO:0034314;GO:0043014;GO:0071203
KFM61897.1	Exocyst complex component 3	X975_00657	Stegodyphus mimosarum	770	GO:0000145;GO:0006887
KFM73928.1	26S proteasome non-ATPase regulator...	X975_08373	Stegodyphus mimosarum	881	GO:0000502;GO:0030234;GO:0042176
KFM63377.1	Eukaryotic translation initiation f...	X975_09903	Stegodyphus mimosarum	384	GO:0003743;GO:0005852
KFM75923.1	TRAF-type zinc finger domain-contai...	X975_15644	Stegodyphus mimosarum	1093
KFM76853.1	DNA-directed RNA polymerase I subun...	X975_21607	Stegodyphus mimosarum	124	GO:0003676;GO:0003899;GO:0006351;GO:0006379;GO:0008270
KFM79899.1	Neurogenic locus Notch protein	X975_02530	Stegodyphus mimosarum	2477	GO:0005509;GO:0007219;GO:0007275;GO:0016021;GO:0030154;GO:0050793
KFM59313.1	E3 ubiquitin-protein ligase MIB1	X975_11365	Stegodyphus mimosarum	648	GO:0004842;GO:0008270;GO:0016874
KFM75352.1	Nuclear pore complex protein Nup155	X975_21128	Stegodyphus mimosarum	182	GO:0005643;GO:0006913;GO:0016021;GO:0017056
KFM59945.1	Glutamate receptor, ionotropic kain...	X975_24599	Stegodyphus mimosarum	888	GO:0004970;GO:0005234;GO:0016021;GO:0030054;GO:0045211
KFM82340.1	Uncharacterized protein	X975_21317	Stegodyphus mimosarum	51
KFM82747.1	Syntenin-1	X975_22210	Stegodyphus mimosarum	326	GO:0005622;GO:0007268;GO:0030036;GO:0035556
KFM83082.1	Vesicle-associated membrane protein...	X975_20321	Stegodyphus mimosarum	236	GO:0005789;GO:0016021;GO:0033149;GO:0070972
KFM68425.1	U3 small nucleolar ribonucleoprotei...	X975_03342	Stegodyphus mimosarum	285	GO:0019013;GO:0030529
KFM62749.1	U3 small nucleolar ribonucleoprotei...	X975_21212	Stegodyphus mimosarum	76	GO:0019013;GO:0019843;GO:0030529
KFM81129.1	DNA-directed RNA polymerases I, II,...	X975_19971	Stegodyphus mimosarum	67	GO:0003677;GO:0003899;GO:0006351;GO:0008270
KFM58072.1	Uncharacterized protein	X975_17773	Stegodyphus mimosarum	755	GO:0003677;GO:0003700;GO:0005634;GO:0006260;GO:0006351
KFM77706.1	Phosphoacetylglucosamine mutase	X975_05034	Stegodyphus mimosarum	526	GO:0000287;GO:0004610;GO:0005975
KFM80098.1	Eukaryotic translation initiation f...	X975_05758	Stegodyphus mimosarum	199	GO:0003743;GO:0005737
KFM79334.1	Uncharacterized protein	X975_04125	Stegodyphus mimosarum	125	GO:0016021
KFM74313.1	Fatty acid synthase	X975_12689	Stegodyphus mimosarum	2506	GO:0004313;GO:0004314;GO:0004315;GO:0004316;GO:0004317;GO:0004319;GO:0004320;GO:0009058;GO:0016295;GO:0016296;GO:0031177
KFM75123.1	Eukaryotic translation initiation f...	X975_17587	Stegodyphus mimosarum	582	GO:0003743;GO:0097010
KFM77842.1	Tetratricopeptide repeat protein 38	X975_08421	Stegodyphus mimosarum	454
KFM71481.1	Uncharacterized protein	X975_20951	Stegodyphus mimosarum	120
KFM72556.1	Small subunit processome component ...	X975_20854	Stegodyphus mimosarum	247
KFM72138.1	Alpha-1,4 glucan phosphorylase	X975_17028	Stegodyphus mimosarum	843	GO:0005975;GO:0008184;GO:0030170
KFM72148.1	Ras-like GTP-binding protein rhoA	X975_17038	Stegodyphus mimosarum	149	GO:0003924;GO:0005525;GO:0005622;GO:0007264
KFM79051.1	Transmembrane emp24 domain-containi...	X975_18492	Stegodyphus mimosarum	196	GO:0006810;GO:0016021
KFM78416.1	Axonemal dynein light intermediate ...	X975_17455	Stegodyphus mimosarum	109
KFM57209.1	ATP-binding cassette sub-family F m...	X975_10549	Stegodyphus mimosarum	473	GO:0005524;GO:0016887
KFM73156.1	BTB/POZ domain-containing protein 6...	X975_18725	Stegodyphus mimosarum	282
KFM66049.1	Putative cyclin-like protein	X975_21578	Stegodyphus mimosarum	74
KFM64346.1	G1/S-specific cyclin-D3	X975_03754	Stegodyphus mimosarum	296	GO:0005634;GO:0007049
KFM57597.1	DNA replication complex GINS protei...	X975_02947	Stegodyphus mimosarum	189	GO:0005634;GO:0006260
KFM56542.1	Baculoviral IAP repeat-containing p...	X975_19469	Stegodyphus mimosarum	104
KFM81038.1	DNA-directed RNA polymerases I, II,...	X975_26029	Stegodyphus mimosarum	129	GO:0003899;GO:0006351
KFM80160.1	DNA-directed RNA polymerase III sub...	X975_01079	Stegodyphus mimosarum	365	GO:0003677;GO:0003899;GO:0005666;GO:0006383
KFM57990.1	Glycerol kinase	X975_16245	Stegodyphus mimosarum	547	GO:0004370;GO:0005975;GO:0006072
KFM64885.1	Uncharacterized protein	X975_24307	Stegodyphus mimosarum	867
KFM63022.1	Uncharacterized protein	X975_13772	Stegodyphus mimosarum	305	GO:0016021
KFM75149.1	Tubulin alpha chain	X975_15045	Stegodyphus mimosarum	451	GO:0003924;GO:0005200;GO:0005525;GO:0005874;GO:0007017
KFM77742.1	Protein phosphatase 1B	X975_04528	Stegodyphus mimosarum	386	GO:0000287;GO:0004722;GO:0030145
KFM78467.1	Serine/threonine-protein phosphatas...	X975_03834	Stegodyphus mimosarum	195
KFM79926.1	CUE domain-containing protein 2	X975_24712	Stegodyphus mimosarum	84
KFM63817.1, KFM82866.1	Calmodulin	X975_04209, X975_19097	Stegodyphus mimosarum	149	GO:0005509
KFM62197.1	Zinc finger CCCH domain-containing ...	X975_08764	Stegodyphus mimosarum	398	GO:0046872
KFM56991.1	Peptidyl-prolyl cis-trans isomerase	X975_25585	Stegodyphus mimosarum	219	GO:0003755;GO:0006457
KFM63541.1	Lysozyme C-1	X975_14096	Stegodyphus mimosarum	153
KFM59378.1	Ubiquitin-conjugating enzyme E2 1	X975_23455	Stegodyphus mimosarum	164	GO:0005524
KFM62399.1	Protein lin-7-like protein	X975_26044	Stegodyphus mimosarum	197
KFM67984.1	Lysosome membrane protein 2	X975_19881	Stegodyphus mimosarum	516	GO:0016021
KFM62467.1	Disks large 1 tumor suppressor prot...	X975_19768	Stegodyphus mimosarum	106
KFM62363.1	Serine/threonine-protein kinase D1	X975_05097	Stegodyphus mimosarum	708	GO:0004697;GO:0005524;GO:0005622;GO:0035556;GO:0046872
KFM74141.1	Plasma membrane calcium-transportin...	X975_07328	Stegodyphus mimosarum	1284	GO:0005388;GO:0005524;GO:0016021;GO:0046872
KFM70100.1	ATP synthase subunit d, mitochondri...	X975_14057	Stegodyphus mimosarum	155	GO:0000276;GO:0015078;GO:0015986
KFM68681.1	Cytochrome b-c1 complex subunit 10	X975_07063	Stegodyphus mimosarum	57	GO:0008121;GO:0009055;GO:0016021
KFM78413.1	NADH dehydrogenase [ubiquinone] 1 b...	X975_05363	Stegodyphus mimosarum	104	GO:0005739;GO:0008137
KFM66066.1	Trafficking kinesin-binding protein...	X975_08819	Stegodyphus mimosarum	893
KFM74286.1	STE20-like serine/threonine-protein...	X975_02122	Stegodyphus mimosarum	107	GO:0004672;GO:0005524
KFM57514.1	Tetratricopeptide repeat protein 4	X975_15495	Stegodyphus mimosarum	379
KFM66633.1	Protein jagged-1b	X975_22649	Stegodyphus mimosarum	124	GO:0007219;GO:0007275;GO:0016021
KFM76983.1	Gamma-tubulin complex component	X975_21659	Stegodyphus mimosarum	826	GO:0000922;GO:0005737;GO:0005815;GO:0005874;GO:0007020;GO:0043015
KFM76182.1	Importin-7	X975_18688	Stegodyphus mimosarum	1048	GO:0005622;GO:0006886;GO:0008536
KFM77593.1	Calumenin-A	X975_19023	Stegodyphus mimosarum	322	GO:0005509
KFM74732.1	Ubiquitin-related modifier 1	X975_11874	Stegodyphus mimosarum	49	GO:0005737;GO:0034227
KFM61632.1	Diphosphomevalonate decarboxylase	X975_19450	Stegodyphus mimosarum	383	GO:0004163;GO:0005524;GO:0005829;GO:0006695;GO:0019287
KFM82870.1	Legumain	X975_19935	Stegodyphus mimosarum	424	GO:0008233
KFM60612.1	DnaJ-like protein subfamily A membe...	X975_22796	Stegodyphus mimosarum	406	GO:0005524;GO:0006457;GO:0009408;GO:0031072;GO:0046872;GO:0051082
KFM72542.1	U6 snRNA-associated Sm-like protein...	X975_13011	Stegodyphus mimosarum	116	GO:0000398;GO:0000956
KFM79359.1	N-alpha-acetyltransferase 38, NatC ...	X975_14612	Stegodyphus mimosarum	96	GO:0000398;GO:0005688;GO:0016740;GO:0046540
KFM72953.1	UBX domain-containing protein 1-A	X975_03777	Stegodyphus mimosarum	45
KFM64115.1	Surfeit locus protein 4-like protei...	X975_09668	Stegodyphus mimosarum	272	GO:0016021
KFM75336.1	Uncharacterized protein	X975_02019	Stegodyphus mimosarum	236	GO:0005885;GO:0034314
KFM71974.1	Actin-related protein 2/3 complex s...	X975_20994	Stegodyphus mimosarum	233	GO:0005885;GO:0030041;GO:0034314
KFM63085.1	Ubiquitin-conjugating enzyme E2 Q1	X975_14896	Stegodyphus mimosarum	361
KFM66452.1	Actin-related protein 2/3 complex s...	X975_08317	Stegodyphus mimosarum	152	GO:0005885;GO:0034314
KFM82080.1	Galectin	X975_24653	Stegodyphus mimosarum	359	GO:0030246
KFM75143.1	Arp2/3 complex 34 kDa subunit	X975_15039	Stegodyphus mimosarum	300	GO:0003779;GO:0005737;GO:0005885;GO:0030041;GO:0034314
KFM80839.1	Spindle assembly abnormal protein 6...	X975_09862	Stegodyphus mimosarum	108	GO:0005813;GO:0005814;GO:0007099
KFM75458.1	Prefoldin subunit 4	X975_23461	Stegodyphus mimosarum	119	GO:0006457;GO:0016272;GO:0051082
KFM76747.1	Cytosolic Fe-S cluster assembly fac...	X975_19542	Stegodyphus mimosarum	216	GO:0005524
KFM75254.1	Prefoldin subunit 2	X975_14907	Stegodyphus mimosarum	86	GO:0006457;GO:0016272;GO:0051082
KFM71870.1	Secreted frizzled-related protein 5	X975_10854	Stegodyphus mimosarum	167	GO:0007275
KFM63231.1	Trafficking protein particle comple...	X975_10219	Stegodyphus mimosarum	120	GO:0005737;GO:0006888
KFM66474.1	Kelch-like protein 20	X975_13405	Stegodyphus mimosarum	62
KFM58267.1	ORM1-like protein 3	X975_06221	Stegodyphus mimosarum	145	GO:0005789;GO:0006672;GO:0016021;GO:0090156
KFM61564.1	Zinc finger protein ZPR1	X975_01656	Stegodyphus mimosarum	273	GO:0008270
KFM74746.1	THAP domain-containing protein 4	X975_15559	Stegodyphus mimosarum	102	GO:0003676
KFM80832.1	Docking protein 6	X975_19178	Stegodyphus mimosarum	329	GO:0005158
KFM76981.1	Histone H4	X975_21657	Stegodyphus mimosarum	103	GO:0000786;GO:0003677;GO:0005634;GO:0006334;GO:0006352;GO:0046982
KFM58485.1	Importin-9	X975_21552	Stegodyphus mimosarum	1020	GO:0005622;GO:0006886;GO:0008536
KFM73492.1	Uncharacterized protein	X975_07199	Stegodyphus mimosarum	63
KFM60277.1	Centromere/kinetochore protein zw10...	X975_24174	Stegodyphus mimosarum	733	GO:0000775;GO:0005634
KFM58500.1	Phosphoinositide 3-kinase regulator...	X975_22280	Stegodyphus mimosarum	1352	GO:0004672;GO:0005524
KFM56554.1	U6 snRNA-associated Sm-like protein...	X975_23524	Stegodyphus mimosarum	133	GO:0000956
KFM82429.1	Phosphatidylinositol 3-kinase catal...	X975_00169	Stegodyphus mimosarum	493	GO:0005622;GO:0016301;GO:0046854;GO:0048015
KFM77626.1	Endophilin-B1	X975_04956	Stegodyphus mimosarum	249	GO:0005737
KFM57982.1	Nuclear speckle splicing regulatory...	X975_14439	Stegodyphus mimosarum	186
KFM82313.1	Histone deacetylase complex subunit...	X975_16132	Stegodyphus mimosarum	172
KFM69604.1	Inorganic pyrophosphatase	X975_11729	Stegodyphus mimosarum	301	GO:0000287;GO:0004427;GO:0005737;GO:0006796
KFM60239.1	Endothelial transcription factor GA...	X975_05778	Stegodyphus mimosarum	540	GO:0003700;GO:0005634;GO:0008270;GO:0030097;GO:0043565
KFM75504.1	Poly(A) polymerase gamma	X975_25311	Stegodyphus mimosarum	151	GO:0003723;GO:0004652;GO:0005634;GO:0031123;GO:0043631
KFM73175.1	Biogenesis of lysosome-related orga...	X975_20394	Stegodyphus mimosarum	119
KFM58321.1	Protein Muted-like protein	X975_02092	Stegodyphus mimosarum	191	GO:0030133;GO:0031083
KFM79576.1	Synaptobrevin	X975_23376	Stegodyphus mimosarum	71	GO:0016021;GO:0016192
KFM76649.1	Beta-soluble NSF attachment protein	X975_03743	Stegodyphus mimosarum	284	GO:0005622;GO:0006886
KFM78859.1	Vesicle-associated membrane protein...	X975_04790	Stegodyphus mimosarum	215	GO:0016021;GO:0016192
KFM70536.1	Vesicle transport through interacti...	X975_07789	Stegodyphus mimosarum	226	GO:0005484;GO:0005794;GO:0006886;GO:0016021;GO:0016192
KFM78480.1	Synaptopodin-2	X975_17138	Stegodyphus mimosarum	236
KFM62524.1	Vacuolar protein sorting-associated protein 11-like protein	X975_18566	Stegodyphus mimosarum	685	GO:0005622;GO:0006886;GO:0016192
KFM67445.1	BET1-like protein	X975_15657	Stegodyphus mimosarum	106	GO:0016021
KFM83520.1	TP53RK-binding protein	X975_01290	Stegodyphus mimosarum	96	GO:0005634
KFM75502.1	DNA-directed RNA polymerase II subu...	X975_13227	Stegodyphus mimosarum	112	GO:0003677;GO:0003899;GO:0006351;GO:0046983
KFM76942.1	DNA-directed RNA polymerase subunit...	X975_00947	Stegodyphus mimosarum	1175	GO:0003677;GO:0003899;GO:0006351;GO:0032549
KFM73663.1	Ubiquitin-conjugating enzyme E2 var...	X975_18159	Stegodyphus mimosarum	146
KFM72201.1	Charged multivesicular body protein...	X975_01478	Stegodyphus mimosarum	91	GO:0007034
KFM65230.1	Mitogen-activated protein kinase 14	X975_02035	Stegodyphus mimosarum	141	GO:0004672;GO:0005524
KFM67121.1	Glutathione S-transferase kappa 1	X975_00491	Stegodyphus mimosarum	226	GO:0015035;GO:0016740
KFM62495.1	Syntaxin-18	X975_21248	Stegodyphus mimosarum	239
KFM79335.1	LIM and SH3 domain protein Lasp	X975_04126	Stegodyphus mimosarum	47	GO:0008270
KFM67906.1	Focal adhesion kinase 1	X975_20807	Stegodyphus mimosarum	311	GO:0004713;GO:0005524
KFM79938.1	GPI transamidase component PIG-T	X975_20585	Stegodyphus mimosarum	587	GO:0016255;GO:0042765
KFM81139.1	GPI-anchor transamidase	X975_06759	Stegodyphus mimosarum	347	GO:0003923;GO:0008233;GO:0016255;GO:0042765
KFM58266.1	Serine/threonine-protein kinase TAO...	X975_03800	Stegodyphus mimosarum	809	GO:0004672;GO:0005524
KFM67582.1	Serine/threonine-protein phosphatas...	X975_10687	Stegodyphus mimosarum	187	GO:0004721
KFM65861.1	E3 ubiquitin-protein ligase MIB2	X975_08746	Stegodyphus mimosarum	931	GO:0004842;GO:0008270;GO:0016874
KFM62134.1	Serine/threonine-protein kinase VRK...	X975_11345	Stegodyphus mimosarum	185	GO:0004672;GO:0005524
KFM64250.1	Dual specificity mitogen-activated ...	X975_26241	Stegodyphus mimosarum	126	GO:0016301
KFM74382.1	X-ray repair cross-complementing pr...	X975_02231	Stegodyphus mimosarum	599	GO:0000723;GO:0003684;GO:0004003;GO:0006303;GO:0042162;GO:0043564
KFM82742.1	Pre-mRNA-splicing factor SLU7	X975_22205	Stegodyphus mimosarum	384
KFM74167.1	Target of rapamycin complex subunit lst8	X975_15065	Stegodyphus mimosarum	331
KFM59940.1	M-phase phosphoprotein 6	X975_20236	Stegodyphus mimosarum	153
KFM63597.1	Regulatory-associated protein of mT...	X975_07390	Stegodyphus mimosarum	517	GO:0031929;GO:0031931
KFM72248.1	Ribose-phosphate pyrophosphokinase ...	X975_00614	Stegodyphus mimosarum	318	GO:0000287;GO:0004749;GO:0009116;GO:0009156;GO:0009165;GO:0016301
KFM58502.1	Peptidyl-prolyl cis-trans isomerase	X975_22282	Stegodyphus mimosarum	172	GO:0003755;GO:0006457
KFM74754.1	Basic leucine zipper and W2 domain-...	X975_10276	Stegodyphus mimosarum	227
KFM65364.1	Uncharacterized protein	X975_17561	Stegodyphus mimosarum	101
KFM62215.1	DNA repair protein RAD51-like prote...	X975_16150	Stegodyphus mimosarum	411	GO:0003677;GO:0005524;GO:0006281;GO:0008094
KFM69012.1	Mediator of RNA polymerase II trans...	X975_11629	Stegodyphus mimosarum	127	GO:0001104;GO:0016592
KFM66798.1	Mediator of RNA polymerase II trans...	X975_09007	Stegodyphus mimosarum	1021
KFM81910.1	Trafficking protein particle comple...	X975_04105	Stegodyphus mimosarum	137	GO:0006810;GO:0030008
KFM57868.1	CAD protein	X975_05001	Stegodyphus mimosarum	868	GO:0004088;GO:0005524;GO:0006207;GO:0006541;GO:0046872
KFM58453.1	Uncharacterized protein	X975_10524	Stegodyphus mimosarum	1127
KFM73352.1	Trafficking protein particle comple...	X975_07084	Stegodyphus mimosarum	155
KFM60205.1	Charged multivesicular body protein...	X975_15108	Stegodyphus mimosarum	220	GO:0007034
KFM69585.1	Inactive ubiquitin carboxyl-termina...	X975_18154	Stegodyphus mimosarum	398	GO:0016579;GO:0036459
KFM70972.1	Dedicator of cytokinesis protein 1	X975_09017	Stegodyphus mimosarum	489	GO:0005085;GO:0005622;GO:0007264;GO:0030036
KFM79050.1	Rho-related GTP-binding protein Rho...	X975_18491	Stegodyphus mimosarum	251	GO:0003924;GO:0005525;GO:0005622;GO:0007264
KFM59185.1	YEATS domain-containing protein 4	X975_12408	Stegodyphus mimosarum	240	GO:0005634;GO:0006355
KFM66896.1	Zinc finger CCCH domain-containing ...	X975_00708	Stegodyphus mimosarum	562	GO:0006397;GO:0046872
KFM64249.1	Dual specificity mitogen-activated ...	X975_26240	Stegodyphus mimosarum	155	GO:0004672;GO:0005524
KFM59533.1	Protein 5NUC	X975_21755	Stegodyphus mimosarum	78	GO:0009166;GO:0016787
KFM62912.1	NADH dehydrogenase [ubiquinone] iro...	X975_04896	Stegodyphus mimosarum	199	GO:0016020;GO:0016651;GO:0051539
KFM77810.1	Protein transport protein Sec61 sub...	X975_09117	Stegodyphus mimosarum	89	GO:0005784;GO:0006886;GO:0016021
KFM81691.1	Arsenical pump-driving ATPase	X975_16545	Stegodyphus mimosarum	337	GO:0005524;GO:0005783;GO:0006810;GO:0016887
KFM78878.1	Zinc finger protein 207	X975_10879	Stegodyphus mimosarum	143	GO:0003677
KFM78014.1	Pancreatic alpha-amylase	X975_02786	Stegodyphus mimosarum	86
KFM72396.1	General transcription factor IIF su...	X975_07803	Stegodyphus mimosarum	116	GO:0003824;GO:0005674;GO:0006367
KFM56617.1	Cysteine protease	X975_00274	Stegodyphus mimosarum	399	GO:0005737;GO:0006914;GO:0008234;GO:0015031
KFM63990.1	Ras-related protein Rab-14	X975_23817	Stegodyphus mimosarum	179	GO:0003924;GO:0005525;GO:0005802;GO:0005829;GO:0006895;GO:0032456;GO:0042742;GO:0045335;GO:0055037;GO:0090382
KFM75997.1	Adenylosuccinate synthetase	X975_02878	Stegodyphus mimosarum	340	GO:0004019;GO:0005525;GO:0044208;GO:0046872
KFM75989.1	Uncharacterized protein	X975_02870	Stegodyphus mimosarum	1193	GO:0003824;GO:0005516;GO:0005977
KFM72043.1	N-alpha-acetyltransferase 15, NatA ...	X975_15422	Stegodyphus mimosarum	869	GO:0016740
KFM79411.1	Uncharacterized protein	X975_04362	Stegodyphus mimosarum	181	GO:0003924;GO:0005525;GO:0007165;GO:0016020
KFM69801.1	FAD synthase	X975_19653	Stegodyphus mimosarum	491	GO:0003824;GO:0008152
KFM72046.1	Phospholipid scramblase	X975_15425	Stegodyphus mimosarum	357
KFM78993.1	Sphingolipid delta(4)-desaturase DE...	X975_03216	Stegodyphus mimosarum	314	GO:0016021;GO:0030148;GO:0042284
KFM82535.1	Kinesin-like protein	X975_09051	Stegodyphus mimosarum	696	GO:0003777;GO:0005524;GO:0005874;GO:0007018;GO:0008017
KFM81939.1	ADP-ribosylation factor-like protei...	X975_26586	Stegodyphus mimosarum	175	GO:0005525;GO:0005622;GO:0007264
KFM78619.1	Nipped-B-like protein	X975_01762	Stegodyphus mimosarum	2230	GO:0003682;GO:0007064;GO:0010468
KFM69551.1	Sister chromatid cohesion protein P...	X975_08401	Stegodyphus mimosarum	271
KFM78955.1	Ubiquitin-conjugating enzyme E2 S	X975_26075	Stegodyphus mimosarum	194	GO:0005524
KFM72244.1	C-Jun-amino-terminal kinase-interac...	X975_00610	Stegodyphus mimosarum	1255	GO:0016301
KFM56724.1	Kinesin light chain	X975_07766	Stegodyphus mimosarum	621	GO:0003777;GO:0005871
KFM77203.1	Segment polarity protein dishevelle...	X975_04698	Stegodyphus mimosarum	439	GO:0016055
KFM79641.1	O-phosphoseryl-tRNA(Sec) selenium t...	X975_10122	Stegodyphus mimosarum	476	GO:0000049;GO:0016785;GO:0097056
KFM81312.1	Flavin reductase (NADPH)	X975_22597	Stegodyphus mimosarum	204
KFM63575.1	Transcription initiation factor TFI...	X975_20784	Stegodyphus mimosarum	397	GO:0003743;GO:0005669;GO:0006367
KFM80948.1	GRIP1-associated protein 1	X975_03100	Stegodyphus mimosarum	760
KFM70549.1	Uncharacterized protein	X975_02281	Stegodyphus mimosarum	157
KFM64781.1	Putative polypeptide N-acetylgalact...	X975_27010	Stegodyphus mimosarum	271	GO:0016740
KFM71079.1	Neutral alpha-glucosidase AB	X975_25098	Stegodyphus mimosarum	194
KFM58773.1	Rab3 GTPase-activating protein cata...	X975_23963	Stegodyphus mimosarum	506	GO:0005096
KFM81143.1	Peroxisomal biogenesis factor 3	X975_06763	Stegodyphus mimosarum	242	GO:0005779;GO:0007031
KFM82634.1	Peroxisomal membrane protein PEX16	X975_00852	Stegodyphus mimosarum	234
KFM76616.1	Importin subunit alpha-3	X975_21994	Stegodyphus mimosarum	329	GO:0005634;GO:0005737;GO:0006606;GO:0008565
KFM73195.1	Transketolase	X975_11658	Stegodyphus mimosarum	620	GO:0004802;GO:0008152;GO:0046872
KFM75429.1	Golgi reassembly-stacking protein 2	X975_05341	Stegodyphus mimosarum	364
KFM82119.1	Uncharacterized protein	X975_15250	Stegodyphus mimosarum	277
KFM68865.1	Protein disulfide-isomerase A6	X975_17290	Stegodyphus mimosarum	442	GO:0005623;GO:0016853;GO:0045454
KFM63246.1	Membrane-associated progesterone re...	X975_05037	Stegodyphus mimosarum	201	GO:0016021
KFM61903.1	L-aminoadipate-semialdehyde dehydro...	X975_03578	Stegodyphus mimosarum	287	GO:0000287;GO:0008897
KFM74452.1	Protein melted	X975_17512	Stegodyphus mimosarum	922
KFM74694.1	Uncharacterized protein	X975_01182	Stegodyphus mimosarum	531	GO:0003676;GO:0005622;GO:0006810
KFM75829.1	Electron transfer flavoprotein subu...	X975_19904	Stegodyphus mimosarum	338	GO:0009055;GO:0050660
KFM78923.1	Selenide, water dikinase	X975_26853	Stegodyphus mimosarum	329	GO:0005524;GO:0016301
KFM70133.1	ATP synthase subunit O, mitochondri...	X975_04248	Stegodyphus mimosarum	211	GO:0015986;GO:0046933
KFM80627.1	Low molecular weight phosphotyrosin...	X975_07222	Stegodyphus mimosarum	74	GO:0004725
KFM56587.1	Adenylate kinase	X975_21803	Stegodyphus mimosarum	247	GO:0004017;GO:0005524;GO:0005758;GO:0006172
KFM72463.1	Eukaryotic translation initiation f...	X975_07130	Stegodyphus mimosarum	245	GO:0003743
KFM68458.1	Eukaryotic translation initiation f...	X975_11861	Stegodyphus mimosarum	325	GO:0003743;GO:0005852
KFM78410.1	Protein singed	X975_13071	Stegodyphus mimosarum	252	GO:0007015;GO:0030674;GO:0051015
KFM60484.1	Proteasome activator complex subuni...	X975_07426	Stegodyphus mimosarum	260	GO:0008537
KFM75184.1	UMP-CMP kinase	X975_10633	Stegodyphus mimosarum	205	GO:0004127;GO:0005524;GO:0006207;GO:0006221;GO:0009041
KFM62698.1	Acetyl-CoA acetyltransferase A, mit...	X975_05390	Stegodyphus mimosarum	375	GO:0008152;GO:0016747
KFM77496.1	Tubulin-specific chaperone A	X975_14775	Stegodyphus mimosarum	112	GO:0005737;GO:0005874;GO:0007021;GO:0007023;GO:0048487
KFM67359.1	Translocon-associated protein subun...	X975_26629	Stegodyphus mimosarum	170	GO:0005783;GO:0016021
KFM69430.1	ATP synthase subunit delta, mitocho...	X975_20348	Stegodyphus mimosarum	146	GO:0015986;GO:0045261;GO:0046933
KFM68855.1	Eukaryotic translation initiation f...	X975_08004	Stegodyphus mimosarum	457	GO:0003743;GO:0003924;GO:0005525
KFM77135.1	GTP-binding protein SAR1b	X975_03882	Stegodyphus mimosarum	187	GO:0005525;GO:0005783;GO:0005794;GO:0006886;GO:0016192
KFM72324.1	Tyrosine--tRNA ligase, cytoplasmic	X975_10975	Stegodyphus mimosarum	73	GO:0004812;GO:0005524;GO:0006418
KFM62857.1	Aspartate aminotransferase, mitocho...	X975_08167	Stegodyphus mimosarum	163	GO:0006520;GO:0008483;GO:0009058;GO:0030170
KFM62718.1	Ran-specific GTPase-activating prot...	X975_05411	Stegodyphus mimosarum	248	GO:0005622;GO:0046907
KFM73708.1	39S ribosomal protein L43, mitochondrial	X975_11548	Stegodyphus mimosarum	178	GO:0005840
KFM82441.1	Signal peptidase complex catalytic ...	X975_16479	Stegodyphus mimosarum	177	GO:0005789;GO:0006465;GO:0008236;GO:0016021
KFM61400.1	GTP-binding protein Rheb-like prote...	X975_03373	Stegodyphus mimosarum	182	GO:0003924;GO:0005525;GO:0007165;GO:0016020
KFM60160.1	Bardet-Biedl syndrome 1 protein	X975_11327	Stegodyphus mimosarum	150	GO:0034464;GO:1905515
KFM82043.1	Transaldolase	X975_05284	Stegodyphus mimosarum	319	GO:0004801;GO:0005737;GO:0005975;GO:0006098
KFM78838.1	Ornithine aminotransferase, mitocho...	X975_25752	Stegodyphus mimosarum	438	GO:0004587;GO:0030170
KFM65228.1	Dolichol-phosphate mannosyltransfer...	X975_02033	Stegodyphus mimosarum	89	GO:0006486;GO:0016021;GO:0016757
KFM75122.1	Tubulin-specific chaperone D	X975_17586	Stegodyphus mimosarum	1164	GO:0005096;GO:0007021;GO:0007023;GO:0048487
KFM66418.1	Polypyrimidine tract-binding protei...	X975_26477	Stegodyphus mimosarum	501	GO:0003723;GO:0005634;GO:0006397
KFM60929.1	E3 ubiquitin-protein ligase Bre1	X975_07010	Stegodyphus mimosarum	892	GO:0008270;GO:0016874
KFM79307.1	Protein transport protein Sec61 sub...	X975_04762	Stegodyphus mimosarum	469	GO:0015031;GO:0016021
KFM77321.1	Thioredoxin-like protein 4A	X975_23139	Stegodyphus mimosarum	126	GO:0000398;GO:0005681
KFM82461.1	Intron-binding protein aquarius	X975_23213	Stegodyphus mimosarum	1379	GO:0000398;GO:0005681
KFM70406.1	Ubiquitin-like protein 5	X975_13303	Stegodyphus mimosarum	73
KFM77725.1	Ras-like protein 2	X975_09368	Stegodyphus mimosarum	188	GO:0003924;GO:0005525;GO:0007165;GO:0016020
KFM57640.1	Sorting nexin-6	X975_15018	Stegodyphus mimosarum	409	GO:0035091
KFM63396.1	Uncharacterized protein	X975_21869	Stegodyphus mimosarum	76	GO:0007015;GO:0031209;GO:0032403
KFM76764.1	Protein DGCR14	X975_08627	Stegodyphus mimosarum	459
KFM59962.1	Uncharacterized protein	X975_14872	Stegodyphus mimosarum	135	GO:0006457;GO:0016272;GO:0051082
KFM67858.1	Prefoldin subunit 3	X975_05493	Stegodyphus mimosarum	193	GO:0006457;GO:0016272
KFM76256.1	DNA topoisomerase 2-binding protein...	X975_20187	Stegodyphus mimosarum	1189	GO:0016853
KFM79880.1	Signal recognition particle recepto...	X975_00233	Stegodyphus mimosarum	249	GO:0016021
KFM66813.1	Nuclear pore protein	X975_03483	Stegodyphus mimosarum	806	GO:0005643;GO:0015031;GO:0016020;GO:0051028
KFM82986.1	Short-chain dehydrogenase/reductase...	X975_00954	Stegodyphus mimosarum	304	GO:0016021;GO:0016491
KFM63806.1	Zinc finger CCCH domain-containing ...	X975_19662	Stegodyphus mimosarum	350	GO:0046872
KFM66535.1	PCNA-associated factor	X975_23621	Stegodyphus mimosarum	127	GO:0006974;GO:0051726
KFM66173.1	Cell cycle control protein 50A	X975_17015	Stegodyphus mimosarum	352	GO:0015914;GO:0016021
KFM63933.1	Frizzled-8	X975_02667	Stegodyphus mimosarum	602	GO:0007275;GO:0016021;GO:0042813
KFM78801.1	Stress-induced-phosphoprotein 1	X975_15088	Stegodyphus mimosarum	550
KFM59205.1	Ubiquitin-fold modifier-conjugating...	X975_18138	Stegodyphus mimosarum	157
KFM58480.1	Uncharacterized protein	X975_24868	Stegodyphus mimosarum	160
KFM57874.1	Protein phosphatase 1 regulatory su...	X975_01312	Stegodyphus mimosarum	317
KFM79824.1	Phosphohistidine phosphatase	X975_02193	Stegodyphus mimosarum	122
KFM82795.1	Programmed cell death protein 6	X975_03351	Stegodyphus mimosarum	202	GO:0005509
KFM82645.1	V-type proton ATPase subunit E	X975_08614	Stegodyphus mimosarum	90	GO:0015991;GO:0033178;GO:0046961
KFM58283.1	Phosphomevalonate kinase	X975_19660	Stegodyphus mimosarum	165	GO:0004631;GO:0005524;GO:0005737;GO:0006695
KFM82708.1	Uncharacterized protein	X975_27023	Stegodyphus mimosarum	178
KFM58539.1	Suppressor of fused-like protein	X975_09756	Stegodyphus mimosarum	482	GO:0008134
KFM78513.1	Hydroxysteroid dehydrogenase-like p...	X975_12096	Stegodyphus mimosarum	404
KFM59120.1	Autophagy-related protein 13	X975_03204	Stegodyphus mimosarum	481	GO:0006914;GO:1990316
KFM60571.1	Fructose-bisphosphate aldolase	X975_15190	Stegodyphus mimosarum	362	GO:0004332;GO:0006096
KFM58957.1	Transmembrane emp24 domain-containi...	X975_15442	Stegodyphus mimosarum	206	GO:0006810;GO:0016021
KFM67190.1	DNA replication complex GINS protei...	X975_24752	Stegodyphus mimosarum	183	GO:0005634;GO:0006260
KFM65256.1	D-tyrosyl-tRNA(Tyr) deacylase	X975_10913	Stegodyphus mimosarum	164	GO:0002161;GO:0005737;GO:0051499
KFM67176.1	Membrane magnesium transporter 1	X975_10398	Stegodyphus mimosarum	109	GO:0016021
KFM74347.1	Derlin	X975_00500	Stegodyphus mimosarum	244	GO:0004252;GO:0005789;GO:0016021
KFM60650.1	NADH dehydrogenase [ubiquinone] 1 a...	X975_01146	Stegodyphus mimosarum	101
KFM63460.1	Heat shock factor-binding protein 1	X975_01461	Stegodyphus mimosarum	91	GO:0003714
KFM71883.1	Nuclear pore complex protein Nup205	X975_12732	Stegodyphus mimosarum	1415	GO:0005643
KFM66001.1	Uncharacterized protein	X975_24441	Stegodyphus mimosarum	422	GO:0003676;GO:0006281;GO:0043484
KFM65978.1	Splicing factor U2af subunit	X975_03281	Stegodyphus mimosarum	240	GO:0000398;GO:0003723;GO:0046872;GO:0089701
KFM75139.1	Ketohexokinase	X975_02805	Stegodyphus mimosarum	228	GO:0016301
KFM80261.1	Death effector domain-containing pr...	X975_03323	Stegodyphus mimosarum	326	GO:0042981
KFM68531.1	Uncharacterized protein	X975_14088	Stegodyphus mimosarum	382	GO:0016021
KFM59299.1	Crooked neck-like protein 1	X975_18276	Stegodyphus mimosarum	626	GO:0006396
KFM59772.1	Elongator complex protein 3	X975_01106	Stegodyphus mimosarum	552	GO:0008080;GO:0051536
KFM68266.1	Major centromere autoantigen B	X975_12415	Stegodyphus mimosarum	453	GO:0003677
KFM57636.1	N-acetyltransferase 10	X975_15014	Stegodyphus mimosarum	873	GO:0008080
KFM82498.1	Maternal embryonic leucine zipper k...	X975_18716	Stegodyphus mimosarum	140	GO:0004672;GO:0005524
KFM69405.1	Sel1 repeat-containing protein 1-li...	X975_26999	Stegodyphus mimosarum	229
KFM62584.1	Selenium-binding protein 1	X975_04346	Stegodyphus mimosarum	423	GO:0008430
KFM56652.1	NADPH-dependent diflavin oxidoreduc...	X975_06822	Stegodyphus mimosarum	590	GO:0003958;GO:0010181
KFM60974.1	UDP-glucose 6-dehydrogenase	X975_23785	Stegodyphus mimosarum	52	GO:0016616;GO:0051287
KFM64110.1	Chromobox protein-like protein	X975_04497	Stegodyphus mimosarum	174	GO:0005634
KFM82890.1	Elongation of very long chain fatty...	X975_06981	Stegodyphus mimosarum	202	GO:0006633;GO:0016021;GO:0102336;GO:0102337;GO:0102338
KFM80609.1	Phosphoserine aminotransferase	X975_22900	Stegodyphus mimosarum	366	GO:0004648;GO:0006564
KFM60398.1	Stromal cell-derived factor 2	X975_15778	Stegodyphus mimosarum	196	GO:0016021
KFM82922.1	Putative ribosomal RNA methyltransf...	X975_27075	Stegodyphus mimosarum	308	GO:0008175
KFM78241.1	ADP-ribosylation factor-like protei...	X975_22096	Stegodyphus mimosarum	188	GO:0005525;GO:0005622;GO:0007264
KFM70075.1	Alpha-mannosidase 2C1	X975_02254	Stegodyphus mimosarum	93
KFM72967.1	Adenosine deaminase	X975_10593	Stegodyphus mimosarum	351	GO:0019239
KFM62962.1	Suppressor of SWI4 1-like protein	X975_18396	Stegodyphus mimosarum	196
KFM69898.1	L-xylulose reductase	X975_24156	Stegodyphus mimosarum	212	GO:0016491
KFM70139.1	Histone-lysine N-methyltransferase	X975_21102	Stegodyphus mimosarum	570	GO:0034773;GO:0042799
KFM80379.1	Replication factor C subunit 5	X975_24741	Stegodyphus mimosarum	327	GO:0003677;GO:0005524;GO:0006260
KFM63821.1	Arginase	X975_04213	Stegodyphus mimosarum	340	GO:0000050;GO:0004053;GO:0006525;GO:0046872
KFM79146.1	Guanine nucleotide-binding protein ...	X975_08150	Stegodyphus mimosarum	353	GO:0001664;GO:0003924;GO:0004871;GO:0005525;GO:0007186;GO:0031683
KFM75833.1	General transcription factor 3C pol...	X975_19908	Stegodyphus mimosarum	438
KFM57688.1	Growth arrest-specific protein 8	X975_24917	Stegodyphus mimosarum	240
KFM63867.1	Dopamine receptor 1	X975_00888	Stegodyphus mimosarum	398	GO:0004952;GO:0005887
KFM74062.1	Putative dolichol-phosphate mannosy...	X975_07858	Stegodyphus mimosarum	238	GO:0016757
KFM65821.1	V-type proton ATPase subunit H	X975_15738	Stegodyphus mimosarum	475	GO:0000221;GO:0015991;GO:0046961
KFM80059.1	Receptor expression-enhancing prote...	X975_11318	Stegodyphus mimosarum	72	GO:0016021
KFM72745.1	Immediate early response 3-interact...	X975_08035	Stegodyphus mimosarum	81	GO:0016021
KFM62245.1	Serine palmitoyltransferase 1	X975_25406	Stegodyphus mimosarum	334	GO:0009058;GO:0016021;GO:0016740;GO:0030170
KFM56726.1	DNA-directed RNA polymerase II subu...	X975_07768	Stegodyphus mimosarum	126	GO:0003676;GO:0003899;GO:0006351;GO:0006379;GO:0008270
KFM67189.1	DNA-directed RNA polymerase II subu...	X975_24751	Stegodyphus mimosarum	142	GO:0000166;GO:0003899;GO:0006351
KFM58470.1	DNA-directed RNA polymerases I, II,...	X975_07552	Stegodyphus mimosarum	162	GO:0003677;GO:0003899;GO:0005634;GO:0006351
KFM56808.1	Sodium leak channel non-selective p...	X975_18022	Stegodyphus mimosarum	91	GO:0005261;GO:0016021
KFM79621.1	TOX high mobility group box family ...	X975_16250	Stegodyphus mimosarum	631	GO:0003677;GO:0005634
KFM58607.1	Calcium-transporting ATPase sarcopl...	X975_17486	Stegodyphus mimosarum	1004	GO:0005388;GO:0005524;GO:0016021;GO:0033017;GO:0046872
KFM78623.1	FGFR1 oncogene partner 2-like prote...	X975_26426	Stegodyphus mimosarum	203
KFM77672.1	HEAT repeat-containing protein 1	X975_25238	Stegodyphus mimosarum	377
KFM80397.1	Signal recognition particle protein	X975_06534	Stegodyphus mimosarum	646	GO:0006614;GO:0008312;GO:0048500
KFM67252.1	SH3 domain-binding glutamic acid-ri...	X975_20913	Stegodyphus mimosarum	116
KFM75387.1	Vacuolar protein sorting-associated...	X975_21251	Stegodyphus mimosarum	169	GO:0005829;GO:0008565;GO:0030904;GO:0042147
KFM69136.1	3-hydroxy-3-methylglutaryl coenzyme A reductase (HMG-CoA reductase) (EC 1.1.1.34)	X975_07704	Stegodyphus mimosarum	905	GO:0004420;GO:0005789;GO:0008299;GO:0015936;GO:0016021;GO:0050661
KFM56735.1	Heat shock protein	X975_26652	Stegodyphus mimosarum	782	GO:0005524
KFM80294.1	E3 ubiquitin-protein ligase TRIM37	X975_23513	Stegodyphus mimosarum	990	GO:0005622;GO:0008270;GO:0016874
KFM70219.1	Methylcrotonoyl-CoA carboxylase bet...	X975_19765	Stegodyphus mimosarum	286
KFM72634.1	Nuclear protein localization protei...	X975_10680	Stegodyphus mimosarum	615	GO:0006511;GO:0008270
KFM65465.1	RNA-binding protein MEX3B	X975_15745	Stegodyphus mimosarum	522	GO:0003723;GO:0008270
KFM58051.1	Dorsal-ventral patterning tolloid-l...	X975_19210	Stegodyphus mimosarum	151
KFM74632.1	Somatostatin receptor type 4	X975_17501	Stegodyphus mimosarum	338	GO:0004994;GO:0016021
KFM69135.1	Putative ATP-dependent RNA helicase...	X975_07703	Stegodyphus mimosarum	84	GO:0003676;GO:0004386;GO:0005524
KFM72665.1	ADP/ATP translocase 1	X975_20222	Stegodyphus mimosarum	300	GO:0005215;GO:0005743;GO:0016021;GO:0055085
KFM74776.1	Uncharacterized protein	X975_11894	Stegodyphus mimosarum	123	GO:0031083
KFM70936.1	Ubiquitin-60S ribosomal protein L40	X975_16292	Stegodyphus mimosarum	123	GO:0003735;GO:0005840;GO:0006412
KFM79434.1	Transcription elongation factor B p...	X975_06811	Stegodyphus mimosarum	118	GO:0003746
KFM77137.1	Protein FAN	X975_03884	Stegodyphus mimosarum	590
KFM56846.1	Presequence protease, mitochondrial	X975_24548	Stegodyphus mimosarum	96	GO:0008233
KFM73033.1	Suppressor of tumorigenicity 7 prot...	X975_07274	Stegodyphus mimosarum	228	GO:0016021
KFM59297.1	Synaptosomal-associated protein	X975_18274	Stegodyphus mimosarum	204
KFM72283.1	Laminin subunit alpha-2	X975_14402	Stegodyphus mimosarum	78
KFM83457.1	SH2 domain-containing protein 3C	X975_26156	Stegodyphus mimosarum	663	GO:0005085;GO:0005622;GO:0007264
KFM75873.1	Condensin-2 complex subunit H2	X975_22877	Stegodyphus mimosarum	686	GO:0030261
KFM74952.1	Lysosomal alpha-mannosidase	X975_16523	Stegodyphus mimosarum	499	GO:0004559;GO:0005975;GO:0008270
KFM77082.1	Trifunctional enzyme subunit beta, ...	X975_13614	Stegodyphus mimosarum	465	GO:0008152;GO:0016747
KFM80673.1	WD repeat-containing protein 92	X975_13943	Stegodyphus mimosarum	353
KFM64730.1	Interferon regulatory factor 3	X975_06831	Stegodyphus mimosarum	497	GO:0000975
KFM59910.1	Bifunctional arginine demethylase and lysyl-hydroxylase JMJD6	X975_11841	Stegodyphus mimosarum	403	GO:0008168
KFM68189.1	NK-tumor recognition protein	X975_23552	Stegodyphus mimosarum	1193	GO:0003700;GO:0003755;GO:0006457;GO:0043565
KFM64851.1	5'-3' exoribonuclease 2	X975_26990	Stegodyphus mimosarum	244	GO:0003676;GO:0004527
KFM57261.1	Cleavage stimulation factor subunit...	X975_26091	Stegodyphus mimosarum	230	GO:0003723;GO:0005847;GO:0006378
KFM58996.1	Nuclear envelope phosphatase-regula...	X975_24531	Stegodyphus mimosarum	122	GO:0016021;GO:0035307;GO:0071595
KFM67847.1	DNA helicase INO80	X975_00647	Stegodyphus mimosarum	540	GO:0003677;GO:0004386;GO:0005524;GO:0006281;GO:0006338;GO:0006351;GO:0016887;GO:0031011
KFM66110.1	Bromodomain-containing protein 2	X975_10997	Stegodyphus mimosarum	823
KFM59161.1	Ubiquitin-conjugating enzyme E2 W	X975_26794	Stegodyphus mimosarum	151
KFM79386.1	Cancer-related nucleoside-triphosph...	X975_26459	Stegodyphus mimosarum	108	GO:0098519
KFM59398.1	Protein Mo25	X975_08394	Stegodyphus mimosarum	270
KFM68421.1	Programmed cell death protein 2	X975_19828	Stegodyphus mimosarum	353	GO:0005737
KFM78382.1	Isochorismatase domain-containing p...	X975_20524	Stegodyphus mimosarum	210	GO:0003824;GO:0008152
KFM79599.1	N-alpha-acetyltransferase 35, NatC ...	X975_09567	Stegodyphus mimosarum	742	GO:0016740
KFM77111.1	WD40 repeat-containing protein SMU1	X975_21453	Stegodyphus mimosarum	513
KFM79562.1	G2/M phase-specific E3 ubiquitin-pr...	X975_26704	Stegodyphus mimosarum	170	GO:0008270;GO:0016874
KFM78314.1	Tolloid-like protein 1	X975_17381	Stegodyphus mimosarum	582	GO:0004222;GO:0005509
KFM68949.1	AP2-associated protein kinase 1	X975_00910	Stegodyphus mimosarum	645	GO:0004672;GO:0005524
KFM68005.1	Dihydropyrimidinase-related protein 2	X975_25628	Stegodyphus mimosarum	541	GO:0005737;GO:0016810
KFM78650.1	Epidermal growth factor receptor su...	X975_01700	Stegodyphus mimosarum	147
KFM81674.1	Dynein light chain 1, cytoplasmic	X975_11020	Stegodyphus mimosarum	70	GO:0007017;GO:0030286
KFM63521.1	Heat shock factor protein 1	X975_26555	Stegodyphus mimosarum	233	GO:0003700;GO:0005634;GO:0006351;GO:0009408;GO:0043565
KFM81128.1	Tetratricopeptide repeat protein 5	X975_19970	Stegodyphus mimosarum	427
KFM81130.1	Poly [ADP-ribose] polymerase	X975_08871	Stegodyphus mimosarum	1168	GO:0003950;GO:0016055;GO:0032212;GO:0051225
KFM63542.1	SCAN domain-containing protein 3	X975_14097	Stegodyphus mimosarum	367
KFM74257.1	Methyl-CpG-binding domain protein 2	X975_19860	Stegodyphus mimosarum	248	GO:0003677;GO:0005634
KFM81419.1	ADP-ribosylation factor-like protei...	X975_02897	Stegodyphus mimosarum	207	GO:0016021
KFM63502.1	Troponin T	X975_07979	Stegodyphus mimosarum	397	GO:0005861;GO:0006937
KFM79774.1	Repressor of RNA polymerase III tra...	X975_03248	Stegodyphus mimosarum	235	GO:0016480
KFM67398.1	NADH dehydrogenase [ubiquinone] 1 b...	X975_22735	Stegodyphus mimosarum	146	GO:0005747;GO:0006120
KFM71968.1	NADH dehydrogenase [ubiquinone] 1 a...	X975_19460	Stegodyphus mimosarum	116	GO:0005743;GO:0016651;GO:0022904
KFM69018.1	Cytochrome c	X975_01457	Stegodyphus mimosarum	111	GO:0005739;GO:0009055;GO:0020037;GO:0046872;GO:0055114;GO:0070469
KFM57465.1	Kinesin-like protein KIF23	X975_05547	Stegodyphus mimosarum	79	GO:0003777;GO:0005524;GO:0007018;GO:0008017
KFM69381.1	Amino acid transporter	X975_13899	Stegodyphus mimosarum	158	GO:0015293;GO:0016021
KFM69376.1	Trifunctional enzyme subunit alpha,...	X975_21522	Stegodyphus mimosarum	404	GO:0003857;GO:0006631
KFM71476.1	Protein N-terminal glutamine amidoh...	X975_26099	Stegodyphus mimosarum	196	GO:0016811
KFM79191.1	Rho guanine nucleotide exchange fac...	X975_27113	Stegodyphus mimosarum	1846	GO:0005089;GO:0005737;GO:0035023;GO:0035556
KFM58328.1	NADPH--cytochrome P450 reductase	X975_05589	Stegodyphus mimosarum	465	GO:0010181;GO:0016021;GO:0016491
KFM57873.1	Alpha-enolase	X975_01311	Stegodyphus mimosarum	430	GO:0000015;GO:0000287;GO:0004634;GO:0006096
KFM82061.1	Cystatin-A2	X975_26400	Stegodyphus mimosarum	98	GO:0004869;GO:0005622
KFM57621.1	Limulus clotting factor C	X975_19845	Stegodyphus mimosarum	318	GO:0005578
KFM76513.1	Lamin Dm0	X975_12013	Stegodyphus mimosarum	602	GO:0005198;GO:0005882
KFM70041.1	Mannose-1-phosphate guanyltransfera...	X975_10531	Stegodyphus mimosarum	358	GO:0009058;GO:0016779
KFM72131.1	Rho-associated protein kinase 1	X975_25405	Stegodyphus mimosarum	324	GO:0004674;GO:0005524
KFM72723.1	5'-3' exoribonuclease 1	X975_08340	Stegodyphus mimosarum	388	GO:0003676;GO:0004527
KFM58546.1	Uncharacterized protein	X975_12721	Stegodyphus mimosarum	283
KFM73616.1	Nucleolar protein 12	X975_14643	Stegodyphus mimosarum	173
KFM60787.1	UDP-N-acetylglucosamine transferase...	X975_22781	Stegodyphus mimosarum	281	GO:0016740
KFM62469.1	Integrator complex subunit 11	X975_19770	Stegodyphus mimosarum	608
KFM71930.1	Guanine nucleotide exchange factor ...	X975_11737	Stegodyphus mimosarum	718	GO:0005089;GO:0005622;GO:0035023;GO:0035556
KFM82474.1	Collagen alpha-1(IV) chain	X975_14277	Stegodyphus mimosarum	1046	GO:0005581
KFM63753.1	Tctex1 domain-containing protein 2	X975_24258	Stegodyphus mimosarum	134
KFM65600.1	Ornithine decarboxylase	X975_26528	Stegodyphus mimosarum	452	GO:0003824;GO:0006596
KFM63755.1	Peripheral plasma membrane protein ...	X975_24260	Stegodyphus mimosarum	53
KFM75642.1	Methyltransferase-like protein 23	X975_17347	Stegodyphus mimosarum	141	GO:0008168
KFM80608.1	Pyruvate kinase	X975_22899	Stegodyphus mimosarum	526	GO:0000287;GO:0004743;GO:0016301;GO:0030955
KFM66980.1	Phosphoglycerate kinase	X975_05643	Stegodyphus mimosarum	415	GO:0004618;GO:0005524;GO:0006096
KFM67795.1	Glucose-6-phosphate 1-dehydrogenase	X975_26220	Stegodyphus mimosarum	529	GO:0004345;GO:0006006;GO:0006098;GO:0050661
KFM63802.1	Neurochondrin-like protein	X975_18997	Stegodyphus mimosarum	168
KFM62279.1	Argininosuccinate lyase	X975_05146	Stegodyphus mimosarum	449	GO:0004056;GO:0042450
KFM76893.1	Activated CDC42 kinase 1	X975_23880	Stegodyphus mimosarum	545	GO:0004713;GO:0005524
KFM78750.1	Receptor-type tyrosine-protein phos...	X975_00509	Stegodyphus mimosarum	107	GO:0004725
KFM61761.1	Ankyrin repeat and sterile alpha mo...	X975_05869	Stegodyphus mimosarum	1208
KFM81388.1	Protein unc-45-like protein	X975_04192	Stegodyphus mimosarum	917
KFM82124.1	Uncharacterized protein	X975_20557	Stegodyphus mimosarum	89	GO:0003924;GO:0005525
KFM60956.1	Protein MEMO1	X975_12270	Stegodyphus mimosarum	71
KFM62049.1	Serine/threonine-protein kinase 24	X975_06612	Stegodyphus mimosarum	571	GO:0004672;GO:0005524
KFM82765.1	Fructose-1,6-bisphosphatase 1	X975_14411	Stegodyphus mimosarum	336	GO:0005975;GO:0042132
KFM71210.1	Uncharacterized protein	X975_03617	Stegodyphus mimosarum	206	GO:0007131
KFM63745.1	Protein lifeguard 2	X975_11599	Stegodyphus mimosarum	238	GO:0016021
KFM79567.1	RNA-binding protein Nova-1	X975_26709	Stegodyphus mimosarum	600	GO:0003723
KFM69909.1	F-actin-capping protein subunit bet...	X975_19105	Stegodyphus mimosarum	264	GO:0003779;GO:0005737;GO:0008290;GO:0030036;GO:0051016
KFM80559.1	Guanine nucleotide-binding protein ...	X975_04024	Stegodyphus mimosarum	340	GO:0007165
KFM69602.1	Apolipoprotein D	X975_21048	Stegodyphus mimosarum	179	GO:0005576;GO:0031409;GO:0036094
KFM81710.1	Alanine--glyoxylate aminotransferas...	X975_10379	Stegodyphus mimosarum	487	GO:0008483;GO:0030170
KFM74691.1	Cytochrome b5	X975_01179	Stegodyphus mimosarum	120	GO:0020037;GO:0046872
KFM65554.1	THUMP domain-containing protein 1	X975_23072	Stegodyphus mimosarum	306	GO:0003723
KFM74082.1	Putative 28S ribosomal protein S25,...	X975_16209	Stegodyphus mimosarum	173	GO:0005840
KFM77894.1	Ral GTPase-activating protein subun...	X975_09678	Stegodyphus mimosarum	476
KFM80499.1	Protein big brother	X975_05193	Stegodyphus mimosarum	203	GO:0003713;GO:0005634
KFM69253.1	Neuroglian	X975_02720	Stegodyphus mimosarum	1019
KFM68582.1	Adaptin ear-binding coat-associated...	X975_17191	Stegodyphus mimosarum	63	GO:0006897;GO:0016020
KFM78807.1	Endothelial differentiation-related...	X975_24928	Stegodyphus mimosarum	152	GO:0043565
KFM65226.1	DNA-directed RNA polymerase III sub...	X975_02031	Stegodyphus mimosarum	369	GO:0003899;GO:0005634;GO:0006351
KFM69361.1	Ribulose-phosphate 3-epimerase	X975_25442	Stegodyphus mimosarum	230	GO:0004750;GO:0005975;GO:0006098;GO:0046872
KFM73331.1	Hairy/enhancer-of-split related wit...	X975_09767	Stegodyphus mimosarum	215	GO:0003677;GO:0005634;GO:0006351;GO:0006355
KFM76729.1	Sodium/potassium-transporting ATPas...	X975_12136	Stegodyphus mimosarum	303	GO:0005890;GO:0006813;GO:0006814
KFM80225.1	Ras-related protein Rap-1b	X975_01785	Stegodyphus mimosarum	185	GO:0003924;GO:0005525;GO:0007165;GO:0016020
KFM63625.1	Ras-associated and pleckstrin domai...	X975_19962	Stegodyphus mimosarum	811	GO:0007165
KFM79356.1	Ubiquitin-like modifier-activating ...	X975_26635	Stegodyphus mimosarum	681	GO:0005524;GO:0006464;GO:0008641
KFM73382.1	Carboxylic ester hydrolase	X975_05864	Stegodyphus mimosarum	288	GO:0016787
KFM78976.1	Cholinesterase	X975_25670	Stegodyphus mimosarum	624	GO:0016021
KFM71196.1	Carboxylic ester hydrolase	X975_03709	Stegodyphus mimosarum	285	GO:0016787
KFM62636.1	Nuclear transcription factor Y subu...	X975_24020	Stegodyphus mimosarum	99	GO:0046982
KFM78928.1	Uncharacterized protein	X975_02279	Stegodyphus mimosarum	160	GO:0004864;GO:0009966;GO:0043666
KFM79635.1	Eukaryotic translation initiation f...	X975_11378	Stegodyphus mimosarum	116	GO:0003743;GO:0008190;GO:0045947
KFM70514.1	Spectrin beta chain	X975_16808	Stegodyphus mimosarum	2321	GO:0003779;GO:0005200;GO:0005543;GO:0008091
KFM66447.1	Phosphoglucomutase	X975_05277	Stegodyphus mimosarum	559	GO:0000287;GO:0005975;GO:0016868
KFM59608.1	Uncharacterized protein	X975_24184	Stegodyphus mimosarum	412
KFM57787.1	Cullin-2	X975_14596	Stegodyphus mimosarum	742	GO:0006511;GO:0031461;GO:0031625
KFM75629.1	DNA mismatch repair protein Mlh3	X975_13395	Stegodyphus mimosarum	222	GO:0006298;GO:0007131;GO:0032300
KFM58410.1	Heterogeneous nuclear ribonucleopro...	X975_16456	Stegodyphus mimosarum	642	GO:0003676;GO:0019013;GO:0030529
KFM80897.1	Beta-glucuronidase	X975_02252	Stegodyphus mimosarum	643	GO:0004566;GO:0005764;GO:0005975
KFM78488.1	Protein deltex-2	X975_13993	Stegodyphus mimosarum	551	GO:0008270
KFM73123.1	Serine/threonine-protein kinase min...	X975_16565	Stegodyphus mimosarum	78	GO:0004674;GO:0004713
KFM71721.1	Vacuolar protein sorting-associated...	X975_12245	Stegodyphus mimosarum	860	GO:0005622;GO:0006886;GO:0008270;GO:0016192
KFM68382.1	THAP domain-containing protein 4	X975_19343	Stegodyphus mimosarum	164
KFM57375.1	Cyclin-dependent kinase 10	X975_12854	Stegodyphus mimosarum	302	GO:0004672;GO:0005524
KFM78857.1	Serine/threonine-protein kinase pim...	X975_04788	Stegodyphus mimosarum	319	GO:0004674;GO:0005524;GO:0043066
KFM76686.1	Serine/threonine-protein kinase tri...	X975_26050	Stegodyphus mimosarum	470	GO:0004674;GO:0005524
KFM70298.1	F-box only protein 11	X975_11245	Stegodyphus mimosarum	482	GO:0000151;GO:0008270;GO:0016567
KFM80742.1	RCC1 and BTB domain-containing prot...	X975_11178	Stegodyphus mimosarum	338
KFM83443.1	Serine/threonine-protein kinase Sgk...	X975_07615	Stegodyphus mimosarum	312	GO:0004674;GO:0005524;GO:0035091
KFM59305.1	LIM domain kinase 1	X975_18282	Stegodyphus mimosarum	261	GO:0008270;GO:0016301
KFM75925.1	T-box transcription factor TBX1-A	X975_15646	Stegodyphus mimosarum	301	GO:0003677;GO:0003700;GO:0005634;GO:0006351
KFM77652.1	Ankyrin repeat and SOCS box protein...	X975_23871	Stegodyphus mimosarum	77
KFM59660.1	Serine/threonine-protein kinase 32C	X975_21857	Stegodyphus mimosarum	215	GO:0004674;GO:0005524
KFM63749.1	CpG-binding protein	X975_01649	Stegodyphus mimosarum	549	GO:0003677;GO:0008270
KFM73593.1	Translocon-associated protein subun...	X975_20636	Stegodyphus mimosarum	181	GO:0005622;GO:0006614;GO:0016021
KFM66638.1	Dihydrolipoamide acetyltransferase ...	X975_25723	Stegodyphus mimosarum	387	GO:0008152;GO:0016746
KFM61136.1	U1 small nuclear ribonucleoprotein ...	X975_04515	Stegodyphus mimosarum	163	GO:0000387;GO:0003723;GO:0005685;GO:0008270;GO:0019013
KFM58262.1	tRNA (Cytosine-5-)-methyltransferas...	X975_17153	Stegodyphus mimosarum	369	GO:0008168
KFM66909.1	ETS-like protein pointed, isoform P...	X975_24153	Stegodyphus mimosarum	165	GO:0005634;GO:0043565
KFM76949.1	U3 small nucleolar RNA-associated p...	X975_27166	Stegodyphus mimosarum	515	GO:0005730;GO:0006364
KFM77454.1	NADH dehydrogenase [ubiquinone] 1 a...	X975_10046	Stegodyphus mimosarum	84	GO:0016021
KFM58368.1	Neuroserpin	X975_27178	Stegodyphus mimosarum	386	GO:0005615
KFM76980.1	Histone H2A	X975_21656	Stegodyphus mimosarum	124	GO:0000786;GO:0003677;GO:0005634;GO:0046982
KFM61319.1	Ubiquitin-protein ligase E3C	X975_17701	Stegodyphus mimosarum	1066	GO:0004842;GO:0016874
KFM58654.1	Tetraspanin	X975_21118	Stegodyphus mimosarum	242	GO:0016021
KFM69380.1	Abl interactor 1	X975_13898	Stegodyphus mimosarum	409	GO:0005737
KFM81622.1	Diphthamide biosynthesis protein 1	X975_07511	Stegodyphus mimosarum	420	GO:0017183
KFM74097.1	Glycogen debranching enzyme	X975_07207	Stegodyphus mimosarum	130	GO:0004134;GO:0004135;GO:0005980
KFM79039.1	Transcription factor Sp4	X975_05317	Stegodyphus mimosarum	816	GO:0003676
KFM79888.1	Uncharacterized protein	X975_26974	Stegodyphus mimosarum	147	GO:0004861;GO:0005634;GO:0007050;GO:0007346;GO:0072331
KFM66288.1	Septin-8	X975_15157	Stegodyphus mimosarum	51	GO:0005525
KFM65664.1	Protein extra-macrochaetae	X975_21051	Stegodyphus mimosarum	135	GO:0005634;GO:0005737;GO:0045892;GO:0046983
KFM77466.1	Rab5 GDP/GTP exchange factor	X975_06963	Stegodyphus mimosarum	668	GO:0003677;GO:0008270
KFM62743.1	Protein neuralized	X975_26572	Stegodyphus mimosarum	64
KFM66677.1	Gamma-aminobutyric acid receptor su...	X975_13075	Stegodyphus mimosarum	77	GO:0005230;GO:0016021
KFM81690.1	Protein SMG5	X975_16544	Stegodyphus mimosarum	299
KFM61590.1	E3 ubiquitin-protein ligase RFWD2	X975_22555	Stegodyphus mimosarum	95	GO:0008270;GO:0016874
KFM77011.1	BTB/POZ domain-containing protein K...	X975_14453	Stegodyphus mimosarum	272	GO:0051260
KFM75554.1	Cytochrome P450 18a1	X975_18533	Stegodyphus mimosarum	312	GO:0005506;GO:0016021;GO:0016705;GO:0020037
KFM82002.1	Transient receptor hypothetical-gam...	X975_09599	Stegodyphus mimosarum	1179	GO:0005262;GO:0016021
KFM59621.1	Serine/threonine-protein kinase BRS...	X975_03584	Stegodyphus mimosarum	84	GO:0004672;GO:0005524
KFM63549.1	AN1-type zinc finger protein 6	X975_09934	Stegodyphus mimosarum	207	GO:0003677;GO:0008270
KFM77778.1	Putative lysine-specific demethylas...	X975_23662	Stegodyphus mimosarum	1088	GO:0005634;GO:0008168;GO:0008270
KFM82338.1	Uncharacterized protein	X975_14216	Stegodyphus mimosarum	1010	GO:0003994;GO:0005623;GO:0006879;GO:0008152;GO:0010040;GO:0051539
KFM59851.1	Sprouty-related, EVH1 domain-contai...	X975_19551	Stegodyphus mimosarum	454	GO:0007275;GO:0009966;GO:0016020
KFM79975.1	Protein tweety homolog	X975_15607	Stegodyphus mimosarum	523	GO:0005254;GO:0005886;GO:0034707
KFM72552.1	G1/S-specific cyclin-D2	X975_20850	Stegodyphus mimosarum	64	GO:0007049
KFM69615.1	E3 ubiquitin-protein ligase TRIM9	X975_15268	Stegodyphus mimosarum	270	GO:0005622;GO:0008270;GO:0016874
KFM83061.1	DNA polymerase beta	X975_07482	Stegodyphus mimosarum	326	GO:0003677;GO:0003887;GO:0005634;GO:0006281
KFM58331.1	Calcineurin subunit B type 2	X975_17709	Stegodyphus mimosarum	170	GO:0005509
KFM71106.1	GTP-binding protein 128up	X975_09985	Stegodyphus mimosarum	367	GO:0005525
KFM76005.1	UV excision repair protein RAD23-li...	X975_14386	Stegodyphus mimosarum	188
KFM56925.1	DNA polymerase eta	X975_27043	Stegodyphus mimosarum	59	GO:0006281
KFM65691.1	High-affinity choline transporter 1	X975_17732	Stegodyphus mimosarum	287	GO:0005215;GO:0016021;GO:0055085
KFM57604.1	Myotubularin-related protein 3	X975_13853	Stegodyphus mimosarum	927	GO:0004725
KFM65841.1	WW domain-binding protein 2	X975_23985	Stegodyphus mimosarum	316	GO:0007343;GO:0033011;GO:0035038;GO:0035039;GO:0050699
KFM68369.1	Protein fem-1-like protein	X975_00821	Stegodyphus mimosarum	655
KFM77785.1	Scavenger receptor class B member 1	X975_22421	Stegodyphus mimosarum	507	GO:0016021
KFM68057.1	Lethal(2) giant larvae protein-like...	X975_10739	Stegodyphus mimosarum	1172
KFM66423.1	Apoptosis-stimulating of p53 protei...	X975_06623	Stegodyphus mimosarum	902
KFM75134.1	Developmentally-regulated GTP-bindi...	X975_21941	Stegodyphus mimosarum	363	GO:0005525
KFM78920.1	Coiled-coil domain-containing prote...	X975_16823	Stegodyphus mimosarum	424
KFM61332.1	Cytochrome b-245 light chain	X975_26538	Stegodyphus mimosarum	144	GO:0016021;GO:0020037
KFM63023.1	BTB/POZ domain-containing protein K...	X975_13773	Stegodyphus mimosarum	265	GO:0051260
KFM82489.1	Nitric oxide synthase, brain	X975_09513	Stegodyphus mimosarum	143
KFM70101.1	Putative Bax inhibitor 1	X975_14058	Stegodyphus mimosarum	233	GO:0016021;GO:0043066
KFM79504.1	26S proteasome non-ATPase regulator...	X975_25369	Stegodyphus mimosarum	197	GO:0000502
KFM56921.1	Serine hydroxymethyltransferase	X975_13707	Stegodyphus mimosarum	456	GO:0004372;GO:0006544;GO:0006563;GO:0008168;GO:0030170;GO:0035999
KFM67739.1	Uncharacterized protein	X975_13448	Stegodyphus mimosarum	962	GO:0005509;GO:0016021;GO:0016175;GO:0042554
KFM60760.1	Niemann-Pick C1 protein	X975_17901	Stegodyphus mimosarum	1333	GO:0005319;GO:0016021
KFM75996.1	Uncharacterized protein	X975_02877	Stegodyphus mimosarum	67
KFM71411.1	TRAF-interacting protein	X975_26347	Stegodyphus mimosarum	366	GO:0008270
KFM62498.1	Fatty acid-binding protein, brain	X975_00051	Stegodyphus mimosarum	96	GO:0005215;GO:0008289
KFM70872.1	Ubiquitin-conjugating enzyme E2 G2	X975_09883	Stegodyphus mimosarum	167	GO:0005524
KFM72315.1	E3 ubiquitin-protein ligase MYLIP-A	X975_09942	Stegodyphus mimosarum	498	GO:0005856;GO:0008270;GO:0016874
KFM68311.1	BRCA1-associated RING domain protei...	X975_19806	Stegodyphus mimosarum	157	GO:0008270
KFM78427.1	E3 ubiquitin-protein ligase RING2-A	X975_14664	Stegodyphus mimosarum	302	GO:0008270;GO:0016874
KFM69676.1	Sprouty-related, EVH1 domain-contai...	X975_05665	Stegodyphus mimosarum	448	GO:0007275;GO:0009966;GO:0016020
KFM68299.1	TAR DNA-binding protein 43	X975_17982	Stegodyphus mimosarum	447	GO:0003677
KFM57253.1	Ankyrin repeat domain-containing pr...	X975_22513	Stegodyphus mimosarum	344
KFM61953.1	Lateral signaling target protein 2-...	X975_15348	Stegodyphus mimosarum	209
KFM79571.1	Trafficking protein particle comple...	X975_23371	Stegodyphus mimosarum	182	GO:0030008;GO:0048193
KFM70104.1	Trafficking protein particle comple...	X975_10995	Stegodyphus mimosarum	52
KFM56627.1	Rap guanine nucleotide exchange fac...	X975_10991	Stegodyphus mimosarum	779	GO:0005085;GO:0005622;GO:0007264
KFM78610.1	Ras-related protein Ral-a	X975_17683	Stegodyphus mimosarum	199	GO:0003924;GO:0005525;GO:0007165;GO:0016020
KFM64498.1	Uncharacterized protein	X975_00701	Stegodyphus mimosarum	230
KFM65788.1	Mitotic spindle assembly checkpoint...	X975_17497	Stegodyphus mimosarum	192
KFM81885.1	Transmembrane protein 11-like prote...	X975_07833	Stegodyphus mimosarum	117	GO:0007005;GO:0031305
KFM73605.1	Dihydrofolate reductase	X975_20648	Stegodyphus mimosarum	188	GO:0004146;GO:0006545;GO:0009165;GO:0050661
KFM67719.1	Electron transfer flavoprotein subu...	X975_00549	Stegodyphus mimosarum	141	GO:0009055
KFM80838.1	T-complex protein 1 subunit alpha	X975_09861	Stegodyphus mimosarum	538	GO:0005524;GO:0006457;GO:0051082
KFM66982.1	Nucleolar GTP-binding protein 1	X975_05645	Stegodyphus mimosarum	614	GO:0005525;GO:0005730
KFM76798.1	Uridine 5'-monophosphate synthase	X975_12314	Stegodyphus mimosarum	456	GO:0004588;GO:0004590;GO:0006207;GO:0044205
KFM62065.1	Dystrobrevin beta	X975_12117	Stegodyphus mimosarum	123
KFM64546.1	Tudor domain-containing protein 7A	X975_08856	Stegodyphus mimosarum	363
KFM61550.1	Enhancer of mRNA-decapping protein ...	X975_05217	Stegodyphus mimosarum	451	GO:0003729;GO:0031087
KFM58056.1	Sialic acid synthase	X975_19215	Stegodyphus mimosarum	363	GO:0003824;GO:0016051
KFM57002.1	Chromatin assembly factor 1 subunit...	X975_25596	Stegodyphus mimosarum	571
KFM76399.1	DNA polymerase kappa	X975_15455	Stegodyphus mimosarum	664	GO:0003684;GO:0003887;GO:0006281
KFM70511.1	Protein timeless-like protein	X975_16805	Stegodyphus mimosarum	173
KFM72301.1	Mitogen-activated protein kinase 15	X975_15149	Stegodyphus mimosarum	105	GO:0004672;GO:0005524
KFM68320.1	DNA-(Apurinic or apyrimidinic site)...	X975_08303	Stegodyphus mimosarum	166	GO:0004518;GO:0006281;GO:0016829
KFM64917.1	Replication factor C subunit 3	X975_26116	Stegodyphus mimosarum	318	GO:0003677;GO:0006260
KFM73978.1	DNA polymerase delta subunit 2	X975_05004	Stegodyphus mimosarum	163
KFM77300.1	Exonuclease 1	X975_04326	Stegodyphus mimosarum	135	GO:0006281;GO:0035312
KFM76896.1	Phosphatidylinositol 4-kinase alpha	X975_23883	Stegodyphus mimosarum	387	GO:0005622;GO:0016301;GO:0046854;GO:0048015
KFM73169.1	Annexin	X975_20388	Stegodyphus mimosarum	320	GO:0005509;GO:0005544
KFM58270.1	Eukaryotic translation initiation f...	X975_13021	Stegodyphus mimosarum	595	GO:0003743
KFM60652.1	Peptidyl-tRNA hydrolase 2, mitochon...	X975_22239	Stegodyphus mimosarum	174	GO:0004045;GO:0016021
KFM66043.1	INO80 complex subunit D	X975_25020	Stegodyphus mimosarum	73
KFM67746.1	Inositol monophosphatase 2	X975_17600	Stegodyphus mimosarum	149	GO:0008934;GO:0046854;GO:0046855
KFM60685.1	Septin-1	X975_19407	Stegodyphus mimosarum	312	GO:0005525;GO:0007049;GO:0051301
KFM75135.1	Protein BUD31-like protein	X975_21942	Stegodyphus mimosarum	141	GO:0005634
KFM63535.1	Microtubule-associated protein futs...	X975_19517	Stegodyphus mimosarum	2378	GO:0000226;GO:0005874;GO:0008017
KFM61020.1	Dipeptidyl peptidase 2	X975_20252	Stegodyphus mimosarum	470	GO:0008236
KFM56518.1	Glutamyl-tRNA(Gln) amidotransferase...	X975_05582	Stegodyphus mimosarum	491	GO:0004040;GO:0006412;GO:0016740;GO:0030956;GO:0050567
KFM82033.1	Uncharacterized protein	X975_09550	Stegodyphus mimosarum	226	GO:0005634;GO:0045893
KFM57354.1	Calcium release-activated calcium c...	X975_19223	Stegodyphus mimosarum	66
KFM67676.1	L-asparaginase	X975_23835	Stegodyphus mimosarum	313	GO:0004067
KFM59302.1	Inositol oxygenase	X975_18279	Stegodyphus mimosarum	299	GO:0005506;GO:0005737;GO:0019310;GO:0050113
KFM74242.1	Acylphosphatase-2	X975_00154	Stegodyphus mimosarum	76	GO:0003998
KFM65426.1	Inhibitor of Bruton tyrosine kinase	X975_05601	Stegodyphus mimosarum	1154	GO:0016301
KFM83394.1	Gem-associated protein 6	X975_25857	Stegodyphus mimosarum	189	GO:0000245;GO:0005634
KFM75435.1	Protein arginine N-methyltransferas...	X975_24793	Stegodyphus mimosarum	85	GO:0008168
KFM70640.1	DNA topoisomerase	X975_17823	Stegodyphus mimosarum	203	GO:0003677;GO:0003917;GO:0006265
KFM75530.1	Peroxisomal acyl-coenzyme A oxidase...	X975_22467	Stegodyphus mimosarum	656	GO:0003995;GO:0003997;GO:0005777;GO:0006635;GO:0050660
KFM78066.1	Zinc finger matrin-type protein 2	X975_20594	Stegodyphus mimosarum	165	GO:0003676;GO:0008270
KFM64456.1	NADH dehydrogenase [ubiquinone] 1 b...	X975_13121	Stegodyphus mimosarum	177	GO:0005739;GO:0008137
KFM71913.1	Aldehyde dehydrogenase, mitochondri...	X975_09716	Stegodyphus mimosarum	517	GO:0016491
KFM62248.1	Testicular acid phosphatase-like pr...	X975_09337	Stegodyphus mimosarum	424	GO:0003993;GO:0016021
KFM59187.1	Putative nuclear hormone receptor H...	X975_05512	Stegodyphus mimosarum	244	GO:0003700;GO:0005634;GO:0006351;GO:0008270;GO:0043565
KFM60036.1	60S ribosomal protein L28	X975_04078	Stegodyphus mimosarum	133	GO:0003735;GO:0005840;GO:0006412
KFM80016.1	Gamma-aminobutyric acid type B rece...	X975_07367	Stegodyphus mimosarum	134	GO:0004965;GO:0016021
KFM65297.1	Vacuolar protein sorting-associated...	X975_12347	Stegodyphus mimosarum	136
KFM78510.1	Regulating synaptic membrane exocyt...	X975_16476	Stegodyphus mimosarum	355
KFM76779.1	ETS domain-containing protein Elk-1	X975_08642	Stegodyphus mimosarum	169	GO:0003700;GO:0005634;GO:0043565
KFM68073.1	Cytochrome P450 3A8	X975_08399	Stegodyphus mimosarum	321	GO:0004497;GO:0005506;GO:0016705;GO:0020037
KFM71518.1	Uncharacterized protein	X975_15861	Stegodyphus mimosarum	80	GO:0004862
KFM61805.1	WD repeat and HMG-box DNA-binding p...	X975_05135	Stegodyphus mimosarum	187	GO:0003677
KFM60884.1	Uncharacterized protein	X975_00032	Stegodyphus mimosarum	233	GO:0016888
KFM65374.1	Cystathionine gamma-lyase	X975_17571	Stegodyphus mimosarum	404	GO:0016829;GO:0030170
KFM78158.1	GDP-mannose 4,6 dehydratase	X975_11830	Stegodyphus mimosarum	363	GO:0008446;GO:0019673
KFM61509.1	Alpha-aminoadipic semialdehyde dehy...	X975_13237	Stegodyphus mimosarum	502	GO:0016491
KFM77437.1	Exosome component 10	X975_09704	Stegodyphus mimosarum	812	GO:0000166;GO:0000176;GO:0003676;GO:0006396;GO:0008408
KFM78441.1	JNK1/MAPK8-associated membrane prot...	X975_14678	Stegodyphus mimosarum	77	GO:0016021
KFM60384.1	Thioredoxin reductase 2, mitochondr...	X975_12706	Stegodyphus mimosarum	220	GO:0016668
KFM72788.1	Calpain clp-1	X975_18131	Stegodyphus mimosarum	97
KFM58842.1	WD repeat-containing protein 16	X975_14493	Stegodyphus mimosarum	191
KFM76147.1	Cyclin-C	X975_25320	Stegodyphus mimosarum	292	GO:0016538;GO:0016592
KFM76608.1	Vacuolar protein sorting-associated...	X975_10777	Stegodyphus mimosarum	558	GO:0006904
KFM71985.1	Uncharacterized protein	X975_19506	Stegodyphus mimosarum	682
KFM57356.1	DNA excision repair protein haywire	X975_03384	Stegodyphus mimosarum	759	GO:0003677;GO:0004003;GO:0005524;GO:0006289;GO:0006367
KFM79973.1	General transcription factor IIH su...	X975_25652	Stegodyphus mimosarum	144	GO:0000439;GO:0006289;GO:0006355
KFM81487.1	Queuine tRNA-ribosyltransferase	X975_06193	Stegodyphus mimosarum	426	GO:0008479;GO:0101030
KFM60045.1	Triosephosphate isomerase	X975_01372	Stegodyphus mimosarum	120	GO:0004807;GO:0006094;GO:0006096;GO:0006098
KFM67836.1	Aminoacyl tRNA synthase complex-int...	X975_04549	Stegodyphus mimosarum	293	GO:0000049
KFM78122.1	N-glycosylase/DNA lyase	X975_13188	Stegodyphus mimosarum	333	GO:0003684;GO:0006284;GO:0006289;GO:0008534
KFM78156.1	Breast carcinoma-amplified sequence...	X975_11828	Stegodyphus mimosarum	141
KFM63538.1	Ubiquitin-associated protein 2	X975_19520	Stegodyphus mimosarum	917
KFM65845.1	Palmitoyl-protein thioesterase 1	X975_23989	Stegodyphus mimosarum	311	GO:0002084;GO:0008474
KFM62106.1	DNA repair protein RAD51-like prote...	X975_25740	Stegodyphus mimosarum	313	GO:0003677;GO:0005524;GO:0006281;GO:0008094
KFM61051.1	BTB/POZ domain-containing protein K...	X975_23392	Stegodyphus mimosarum	222	GO:0051260
KFM61669.1	Msx2-interacting protein	X975_17020	Stegodyphus mimosarum	175	GO:0003676
KFM67700.1	GA-binding protein subunit beta-1	X975_07104	Stegodyphus mimosarum	480
KFM69190.1	Sorting nexin-17	X975_22015	Stegodyphus mimosarum	479	GO:0035091
KFM66036.1	Mediator of RNA polymerase II trans...	X975_12368	Stegodyphus mimosarum	308
KFM77407.1	Integrator complex subunit 12	X975_15080	Stegodyphus mimosarum	439	GO:0008270
KFM65277.1	Transcription elongation factor SPT...	X975_18436	Stegodyphus mimosarum	1457	GO:0003677;GO:0003746;GO:0006139;GO:0006357;GO:0032784
KFM64760.1	General transcription factor IIH su...	X975_20125	Stegodyphus mimosarum	433	GO:0000439;GO:0004003;GO:0006289;GO:0006351;GO:0006355
KFM70154.1	Proteasome maturation protein	X975_24986	Stegodyphus mimosarum	131	GO:0000502;GO:0043248
KFM67187.1	Structure-specific endonuclease sub...	X975_24749	Stegodyphus mimosarum	262	GO:0006281;GO:0006310;GO:0017108;GO:0033557;GO:0046872
KFM67216.1	Putative N(4)-(Beta-N-acetylglucosa...	X975_14737	Stegodyphus mimosarum	329	GO:0016787
KFM65429.1	Cysteine and glycine-rich protein 2	X975_12565	Stegodyphus mimosarum	198	GO:0008270
KFM74854.1	Mitochondrial import receptor subun...	X975_07607	Stegodyphus mimosarum	150	GO:0005742;GO:0006605;GO:0016021
KFM83428.1	Very long-chain specific acyl-CoA dehydrogenase, mitochondrial	X975_11201	Stegodyphus mimosarum	298	GO:0003995;GO:0050660
KFM77716.1	Pantothenate kinase 1	X975_09359	Stegodyphus mimosarum	115	GO:0004594;GO:0005524;GO:0015937
KFM68579.1	Nucleolysin TIAR	X975_22897	Stegodyphus mimosarum	113	GO:0003676
KFM77701.1	Ras-like protein family member 10B	X975_03831	Stegodyphus mimosarum	209	GO:0003924;GO:0005525;GO:0007165;GO:0016020
KFM64156.1	Annexin	X975_17648	Stegodyphus mimosarum	319	GO:0005509;GO:0005544
KFM70050.1	HBS1-like protein	X975_02917	Stegodyphus mimosarum	661	GO:0003924;GO:0005525
KFM80981.1	E3 ubiquitin-protein ligase LRSAM1	X975_13506	Stegodyphus mimosarum	693	GO:0008270;GO:0016874
KFM79332.1	Dihydrolipoyl dehydrogenase	X975_04123	Stegodyphus mimosarum	506	GO:0004148;GO:0005623;GO:0045454;GO:0050660
KFM71587.1	Uncharacterized protein	X975_19754	Stegodyphus mimosarum	113	GO:0000276;GO:0015078;GO:0015986
KFM76105.1	Mitochondrial-processing peptidase ...	X975_20544	Stegodyphus mimosarum	474	GO:0003824;GO:0046872
KFM64053.1	Carboxylic ester hydrolase	X975_21914	Stegodyphus mimosarum	370	GO:0016787
KFM69829.1	Protein bicaudal D	X975_24575	Stegodyphus mimosarum	825	GO:0005794;GO:0006810
KFM82583.1	6-phosphofructokinase	X975_00740	Stegodyphus mimosarum	164	GO:0003872;GO:0006002
KFM75831.1	Glyoxalase domain-containing protei...	X975_19906	Stegodyphus mimosarum	296
KFM59441.1	Uncharacterized protein	X975_13065	Stegodyphus mimosarum	166
KFM70595.1	Transmembrane emp24 domain-containi...	X975_21764	Stegodyphus mimosarum	207	GO:0006810;GO:0016021
KFM68717.1	Stomatin-like protein 2	X975_00410	Stegodyphus mimosarum	142	GO:0016020
KFM79448.1	Citrate synthase	X975_13356	Stegodyphus mimosarum	450	GO:0004108;GO:0006099
KFM64181.1	Gamma-secretase subunit Aph-1	X975_14066	Stegodyphus mimosarum	246	GO:0016021;GO:0016485;GO:0043085
KFM57291.1	Dual specificity protein phosphatas...	X975_06351	Stegodyphus mimosarum	179	GO:0004725;GO:0008138
KFM59884.1	Thioredoxin-related transmembrane p...	X975_08278	Stegodyphus mimosarum	262	GO:0005623;GO:0016021;GO:0045454
KFM56949.1	Endoplasmic reticulum resident prot...	X975_24879	Stegodyphus mimosarum	220	GO:0005788;GO:0009306
KFM56635.1	Tropomyosin	X975_03382	Stegodyphus mimosarum	284
KFM74496.1	Ribonucleoside-diphosphate reductas...	X975_05587	Stegodyphus mimosarum	775	GO:0004748;GO:0005524;GO:0006260
KFM66541.1	Transmembrane protein 234-like prot...	X975_23627	Stegodyphus mimosarum	131	GO:0016021
KFM79399.1	S-formylglutathione hydrolase	X975_17443	Stegodyphus mimosarum	280	GO:0005737;GO:0018738;GO:0046294;GO:0052689
KFM65227.1	Quinone oxidoreductase	X975_02032	Stegodyphus mimosarum	319	GO:0016491
KFM58300.1	Sugar transporter SWEET1	X975_22319	Stegodyphus mimosarum	216	GO:0008643;GO:0016021
KFM79608.1	39S ribosomal protein L14, mitochon...	X975_09576	Stegodyphus mimosarum	151	GO:0003735;GO:0005840;GO:0006412
KFM71456.1	Ras-related protein Rab-21	X975_21591	Stegodyphus mimosarum	67	GO:0003924;GO:0005525
KFM62499.1	Translation initiation factor eIF-2...	X975_00052	Stegodyphus mimosarum	284	GO:0003743
KFM71715.1	Cytochrome b561	X975_12239	Stegodyphus mimosarum	248	GO:0016021;GO:0055114
KFM72645.1	Translocation protein SEC63-like pr...	X975_19616	Stegodyphus mimosarum	728	GO:0005622;GO:0008565;GO:0016021;GO:0031204
KFM78171.1	Elongation factor Ts	X975_19899	Stegodyphus mimosarum	351	GO:0003746;GO:0005622
KFM71521.1	Ubiquitin carboxyl-terminal hydrola...	X975_05773	Stegodyphus mimosarum	228	GO:0004843;GO:0005622;GO:0006511
KFM57670.1	Short spindle protein 4	X975_15627	Stegodyphus mimosarum	1697	GO:0005516;GO:0005874;GO:0008017;GO:0030507;GO:0031175
KFM78434.1	Tetratricopeptide repeat protein 30...	X975_14671	Stegodyphus mimosarum	520
KFM74510.1	J domain-containing protein	X975_09403	Stegodyphus mimosarum	157
KFM65265.1	Stathmin	X975_10922	Stegodyphus mimosarum	152	GO:0031110
KFM71067.1	Actin-related protein 6	X975_07657	Stegodyphus mimosarum	291	GO:0005634;GO:0006338
KFM67106.1	Protein numb	X975_06879	Stegodyphus mimosarum	410
KFM73025.1	Proteasome assembly chaperone 2	X975_16556	Stegodyphus mimosarum	252	GO:0000502
KFM70823.1	AP-1 complex subunit beta-1	X975_22063	Stegodyphus mimosarum	613	GO:0006886;GO:0008565;GO:0016192;GO:0030117
KFM72692.1	TIMELESS-interacting protein	X975_07502	Stegodyphus mimosarum	337	GO:0005634;GO:0006974;GO:0007049;GO:0048478
KFM60331.1	Meiotic recombination protein DMC1/...	X975_11686	Stegodyphus mimosarum	60
KFM58971.1	CTP synthase	X975_10152	Stegodyphus mimosarum	628	GO:0003883;GO:0005524;GO:0006541;GO:0044210
KFM67437.1	Thioredoxin-related transmembrane p...	X975_00767	Stegodyphus mimosarum	256	GO:0005623;GO:0006662;GO:0015035;GO:0016021;GO:0045454
KFM78160.1	Solute carrier family 2, facilitate...	X975_25409	Stegodyphus mimosarum	439	GO:0008643;GO:0016021;GO:0022891
KFM58309.1	ATP-binding cassette sub-family A m...	X975_22328	Stegodyphus mimosarum	521	GO:0005215;GO:0005524;GO:0016021
KFM69077.1	Phosphatidylinositol-4,5-bisphospha...	X975_23774	Stegodyphus mimosarum	1077	GO:0005622;GO:0016301;GO:0046854;GO:0048015
KFM79300.1	Rab effector MyRIP	X975_04067	Stegodyphus mimosarum	841
KFM61641.1	C-Maf-inducing protein	X975_09838	Stegodyphus mimosarum	293
KFM71227.1	Muscle M-line assembly protein unc-...	X975_22198	Stegodyphus mimosarum	1626
KFM59826.1	Glutathione S-transferase Mu 1	X975_10404	Stegodyphus mimosarum	207	GO:0004364;GO:0008152
KFM81471.1	StAR-related lipid transfer protein...	X975_25848	Stegodyphus mimosarum	582	GO:0007165
KFM56669.1	NADH dehydrogenase [ubiquinone] 1 b...	X975_17470	Stegodyphus mimosarum	142
KFM76054.1	Dual specificity protein phosphatas...	X975_16861	Stegodyphus mimosarum	256	GO:0017017
KFM59332.1	Protein lin-52-like protein	X975_26203	Stegodyphus mimosarum	141	GO:0006351;GO:0007049;GO:0070176
KFM66623.1	Retinoblastoma-like protein 1	X975_06988	Stegodyphus mimosarum	1101	GO:0005634;GO:0005667;GO:0006357;GO:0007049;GO:0051726
KFM70252.1	G patch domain and KOW motifs-conta...	X975_24798	Stegodyphus mimosarum	440	GO:0003676
KFM68456.1	Iron-sulfur cluster assembly enzyme...	X975_11859	Stegodyphus mimosarum	157	GO:0005506;GO:0016226;GO:0051536
KFM61744.1	Protein wos2	X975_14373	Stegodyphus mimosarum	159
KFM80896.1	Intraflagellar transport protein 20...	X975_02251	Stegodyphus mimosarum	132	GO:0031514
KFM71192.1	Alpha-centractin	X975_03705	Stegodyphus mimosarum	273	GO:0005869
KFM76502.1	Neurogenic protein big brain	X975_20578	Stegodyphus mimosarum	239	GO:0005215;GO:0016021
KFM58769.1	Omega-amidase NIT2	X975_23959	Stegodyphus mimosarum	259	GO:0006807;GO:0016810
KFM68234.1	Peroxiredoxin-6	X975_18320	Stegodyphus mimosarum	218	GO:0005623;GO:0045454;GO:0051920
KFM63819.1	Malate dehydrogenase	X975_04211	Stegodyphus mimosarum	333	GO:0005975;GO:0006099;GO:0006108;GO:0030060
KFM83039.1	Eukaryotic translation initiation factor 1A, X-chromosomal	X975_12325	Stegodyphus mimosarum	145	GO:0003743
KFM73504.1	cAMP-dependent protein kinase type ...	X975_17240	Stegodyphus mimosarum	259
KFM74941.1	Unconventional myosin-If	X975_17210	Stegodyphus mimosarum	370	GO:0003774;GO:0005524;GO:0016459
KFM82570.1	Uncharacterized protein	X975_21308	Stegodyphus mimosarum	2096	GO:0005911;GO:0007165
KFM66710.1	Putative ATP-dependent RNA helicase...	X975_17782	Stegodyphus mimosarum	816	GO:0003676;GO:0004386;GO:0005524
KFM79829.1	WD repeat and SOCS box-containing p...	X975_02198	Stegodyphus mimosarum	424	GO:0005622;GO:0035556
KFM74962.1	Ras-related protein Rab-5C	X975_10893	Stegodyphus mimosarum	216	GO:0003924;GO:0005525
KFM63527.1	TFIIH basal transcription factor co...	X975_13465	Stegodyphus mimosarum	761	GO:0003677;GO:0004003;GO:0005524;GO:0005634;GO:0006289
KFM75669.1	Endoplasmic reticulum-Golgi interme...	X975_22637	Stegodyphus mimosarum	125	GO:0016021
KFM57813.1	Histone chaperone asf1	X975_04507	Stegodyphus mimosarum	199	GO:0005634;GO:0006333
KFM73438.1	Uncharacterized protein	X975_11077	Stegodyphus mimosarum	508	GO:0046983
KFM69834.1	Noggin-2	X975_00313	Stegodyphus mimosarum	240	GO:0030514;GO:0045596
KFM58628.1	Uncharacterized protein	X975_25921	Stegodyphus mimosarum	422
KFM57951.1	Vacuolar protein sorting-associated...	X975_21806	Stegodyphus mimosarum	493	GO:0006904
KFM78430.1	Guanine nucleotide-binding protein ...	X975_14667	Stegodyphus mimosarum	367	GO:0001664;GO:0003924;GO:0004871;GO:0005525;GO:0005622;GO:0007186;GO:0007264;GO:0031683
KFM76911.1	Branched-chain-amino-acid aminotran...	X975_08026	Stegodyphus mimosarum	401	GO:0009082;GO:0052654;GO:0052655;GO:0052656
KFM58339.1	Vacuolar-sorting protein SNF8	X975_01727	Stegodyphus mimosarum	246
KFM82556.1	Vacuolar protein-sorting-associated...	X975_04489	Stegodyphus mimosarum	177
KFM58103.1	Golgi-specific brefeldin A-resistan...	X975_10604	Stegodyphus mimosarum	511
KFM60593.1	DnaJ-like protein subfamily C membe...	X975_03987	Stegodyphus mimosarum	75
KFM73334.1	Serine/arginine-rich splicing facto...	X975_09770	Stegodyphus mimosarum	172	GO:0003676;GO:0008270
KFM67282.1	Uncharacterized protein	X975_14800	Stegodyphus mimosarum	631	GO:0007165
KFM64999.1	Interferon regulatory factor 2-bind...	X975_18050	Stegodyphus mimosarum	497	GO:0046872
KFM60537.1	S-methyl-5'-thioadenosine phosphory...	X975_06346	Stegodyphus mimosarum	277	GO:0009116;GO:0017061
KFM79556.1	Signal recognition particle protein	X975_23357	Stegodyphus mimosarum	108	GO:0005786;GO:0006614;GO:0008312;GO:0030942
KFM79417.1	Protein KRTCAP2-like protein	X975_12757	Stegodyphus mimosarum	134	GO:0016021
KFM69152.1	Glypican-6	X975_18958	Stegodyphus mimosarum	243	GO:0005578;GO:0005886;GO:0031225;GO:0043395
KFM83593.1	Sodium/potassium-transporting ATPas...	X975_01716	Stegodyphus mimosarum	111	GO:0016021
KFM64459.1	Serine/threonine-protein phosphatas...	X975_13124	Stegodyphus mimosarum	309	GO:0003755;GO:0005737;GO:0019211
KFM81272.1	Putative RNA-binding protein Luc7-l...	X975_12235	Stegodyphus mimosarum	365	GO:0003729;GO:0005685;GO:0006376
KFM57918.1	Myosin-2 essential light chain	X975_21920	Stegodyphus mimosarum	147	GO:0005509
KFM73959.1	Malate dehydrogenase, mitochondrial	X975_21715	Stegodyphus mimosarum	330	GO:0005975;GO:0006108;GO:0030060
KFM57303.1	RNA-binding protein 24-A	X975_23056	Stegodyphus mimosarum	215
KFM76873.1	Transcriptional activator protein P...	X975_07030	Stegodyphus mimosarum	247
KFM66251.1	ATP-binding cassette sub-family F m...	X975_23214	Stegodyphus mimosarum	625	GO:0005524;GO:0016887
KFM60439.1	Transcription initiation factor TFI...	X975_11563	Stegodyphus mimosarum	204	GO:0003743;GO:0006352;GO:0046982
KFM71837.1	Arf-GAP with dual PH domain-contain...	X975_12147	Stegodyphus mimosarum	297
KFM58382.1	Peptidylprolyl isomerase	X975_00013	Stegodyphus mimosarum	108	GO:0003755
KFM58075.1	Regulator of G-protein signaling 20	X975_02329	Stegodyphus mimosarum	126
KFM67406.1	Proline-rich protein 5	X975_14305	Stegodyphus mimosarum	189
KFM58501.1	Uncharacterized protein	X975_22281	Stegodyphus mimosarum	416
KFM68316.1	Metaxin-2	X975_08299	Stegodyphus mimosarum	273	GO:0005741;GO:0006626
KFM63800.1	RAC serine/threonine-protein kinase	X975_18995	Stegodyphus mimosarum	500	GO:0004674;GO:0005524
KFM80674.1	Platelet-activating factor acetylhy...	X975_13944	Stegodyphus mimosarum	221	GO:0016787
KFM73575.1	Uncharacterized protein	X975_20721	Stegodyphus mimosarum	656
KFM59776.1	Putative nuclear transport factor 2	X975_01110	Stegodyphus mimosarum	110	GO:0005622;GO:0006810
KFM70863.1	Lamin-B receptor	X975_22860	Stegodyphus mimosarum	446	GO:0016021
KFM68042.1	Uncharacterized protein	X975_14820	Stegodyphus mimosarum	200	GO:0003924;GO:0005525
KFM57213.1	Eukaryotic translation initiation f...	X975_10553	Stegodyphus mimosarum	176	GO:0003743
KFM77157.1	Dolichyl-diphosphooligosaccharide--...	X975_01502	Stegodyphus mimosarum	37	GO:0016021;GO:0016740
KFM67265.1	Galectin	X975_20926	Stegodyphus mimosarum	450	GO:0030246
KFM61571.1	Friend leukemia integration 1 trans...	X975_00065	Stegodyphus mimosarum	126	GO:0003700;GO:0005634;GO:0043565
KFM63872.1	Uncharacterized protein	X975_10342	Stegodyphus mimosarum	181	GO:0016021
KFM73125.1	Transmembrane emp24 domain-containi...	X975_16567	Stegodyphus mimosarum	183	GO:0006810;GO:0016021
KFM60448.1	Homer protein-like protein	X975_18621	Stegodyphus mimosarum	104
KFM73923.1	Calcineurin-binding protein cabin-1	X975_08368	Stegodyphus mimosarum	257	GO:0006336
KFM81483.1	High mobility group B protein 3	X975_08453	Stegodyphus mimosarum	168	GO:0003677;GO:0005634
KFM59969.1	Putative deoxyhypusine synthase	X975_14879	Stegodyphus mimosarum	117	GO:0008612
KFM56733.1	Tripartite motif-containing protein...	X975_26650	Stegodyphus mimosarum	779	GO:0005622;GO:0008270
KFM58336.1	Ankyrin repeat and MYND domain-cont...	X975_08426	Stegodyphus mimosarum	409
KFM69940.1	Exportin-7-B	X975_26180	Stegodyphus mimosarum	94	GO:0005622;GO:0006886;GO:0008536
KFM82892.1	Voltage-gated potassium channel sub...	X975_10800	Stegodyphus mimosarum	70
KFM58136.1	AMME syndrome candidate 1 protein-l...	X975_15171	Stegodyphus mimosarum	200
KFM68047.1	Cyclin-dependent kinase-like 1	X975_18063	Stegodyphus mimosarum	68	GO:0004672;GO:0005524
KFM58417.1	Putative ATP-dependent RNA helicase...	X975_00977	Stegodyphus mimosarum	441	GO:0003676;GO:0004386;GO:0005524
KFM75390.1	ATP-citrate synthase	X975_06745	Stegodyphus mimosarum	1095	GO:0003878;GO:0006085;GO:0006101;GO:0048037
KFM73712.1	Vacuolar protein sorting-associated...	X975_11776	Stegodyphus mimosarum	602	GO:0006904
KFM68340.1	Uncharacterized protein	X975_12661	Stegodyphus mimosarum	827	GO:0005737;GO:0006886;GO:0007033
KFM78215.1	Vacuolar protein sorting-associated...	X975_11586	Stegodyphus mimosarum	142	GO:0015031
KFM58220.1	Protein Hook-like protein	X975_05909	Stegodyphus mimosarum	706
KFM81104.1	Ribosome production factor 2-like p...	X975_11137	Stegodyphus mimosarum	319
KFM63620.1	Peroxisomal multifunctional enzyme ...	X975_19957	Stegodyphus mimosarum	818	GO:0016491
KFM72289.1	DnaJ-like protein subfamily C membe...	X975_02910	Stegodyphus mimosarum	476
KFM81177.1	Notchless protein-like protein	X975_17846	Stegodyphus mimosarum	142
KFM72708.1	Cullin-4B	X975_16819	Stegodyphus mimosarum	745	GO:0006511;GO:0031625
KFM77247.1	Histone H3	X975_08799	Stegodyphus mimosarum	136	GO:0000786;GO:0003677;GO:0005634;GO:0046982
KFM67564.1	Coronin	X975_18514	Stegodyphus mimosarum	351	GO:0005794
KFM71188.1	Fragile X mental retardation protei...	X975_03701	Stegodyphus mimosarum	540	GO:0003723
KFM81065.1	Translocating chain-associated memb...	X975_16767	Stegodyphus mimosarum	184	GO:0016021
KFM71906.1	H(+)/Cl(-) exchange transporter 3	X975_12907	Stegodyphus mimosarum	164	GO:0005216;GO:0016021
KFM61404.1	Exportin-2	X975_04611	Stegodyphus mimosarum	159	GO:0005622;GO:0006886;GO:0008536
KFM60483.1	Uncharacterized protein	X975_07425	Stegodyphus mimosarum	306	GO:0006355;GO:0032783
KFM74205.1	ADP-ribosylation factor-like protei...	X975_06293	Stegodyphus mimosarum	201	GO:0005525;GO:0005622;GO:0007264
KFM56800.1	Importin subunit alpha-7	X975_13856	Stegodyphus mimosarum	463	GO:0005634;GO:0005737;GO:0006606;GO:0008565
KFM70295.1	Ankyrin repeat and IBR domain-conta...	X975_26269	Stegodyphus mimosarum	481	GO:0004842;GO:0008270
KFM78888.1	Proton myo-inositol cotransporter	X975_01741	Stegodyphus mimosarum	204	GO:0016021;GO:0022857
KFM58966.1	ADP-ribosylation factor-like protei...	X975_13298	Stegodyphus mimosarum	202	GO:0005525;GO:0005622;GO:0007264
KFM58241.1	SWI/SNF complex subunit SMARCC2	X975_25181	Stegodyphus mimosarum	1250	GO:0003677;GO:0006338;GO:0006357;GO:0090544
KFM82434.1	DNA-directed RNA polymerase II subu...	X975_22514	Stegodyphus mimosarum	171	GO:0003676;GO:0003899;GO:0006351
KFM63761.1	Serine--tRNA ligase, cytoplasmic	X975_03871	Stegodyphus mimosarum	495	GO:0004828;GO:0005524;GO:0005737;GO:0006434
KFM76066.1	Kinesin-like protein KIF11-B	X975_10730	Stegodyphus mimosarum	179	GO:0003777;GO:0005524;GO:0007018;GO:0008017
KFM80756.1	MAGUK p55 subfamily member 6	X975_07641	Stegodyphus mimosarum	599
KFM79526.1	Nucleoprotein TPR	X975_06033	Stegodyphus mimosarum	357	GO:0019013
KFM75991.1	NTF2-related export protein 2	X975_02872	Stegodyphus mimosarum	115	GO:0005622;GO:0006810
KFM61737.1	dCTP pyrophosphatase 1	X975_21976	Stegodyphus mimosarum	154	GO:0047429
KFM78305.1	Low-density lipoprotein receptor-re...	X975_08331	Stegodyphus mimosarum	611
KFM82626.1	Beta-galactosidase	X975_14175	Stegodyphus mimosarum	309	GO:0004553;GO:0005975
KFM73186.1	Serine/threonine-protein phosphatas...	X975_18259	Stegodyphus mimosarum	766
KFM69332.1	Peripheral plasma membrane protein ...	X975_24962	Stegodyphus mimosarum	381
KFM60988.1	Xaa-Pro dipeptidase	X975_12810	Stegodyphus mimosarum	386	GO:0004177;GO:0030145
KFM69778.1	Potassium channel subfamily K membe...	X975_16092	Stegodyphus mimosarum	92
KFM72184.1	SH3 domain-binding protein 5-like p...	X975_00749	Stegodyphus mimosarum	563	GO:0005622;GO:0035556
KFM77503.1	Calpain-7	X975_20444	Stegodyphus mimosarum	822	GO:0004198;GO:0005622
KFM78998.1	IST1-like protein	X975_24612	Stegodyphus mimosarum	304	GO:0015031
KFM66645.1	Uncharacterized protein	X975_25730	Stegodyphus mimosarum	293
KFM56623.1	Putative ATP-dependent RNA helicase...	X975_16302	Stegodyphus mimosarum	1028	GO:0003676;GO:0004386;GO:0005524
KFM67077.1	Protein phosphatase 1D	X975_16176	Stegodyphus mimosarum	102	GO:0004722;GO:0043169
KFM76860.1	SPRY domain-containing SOCS box pro...	X975_16012	Stegodyphus mimosarum	281	GO:0005622;GO:0035556
KFM71433.1	F-box/LRR-repeat protein 14	X975_12784	Stegodyphus mimosarum	400
KFM82658.1	RWD domain-containing protein 1	X975_20437	Stegodyphus mimosarum	231
KFM82013.1	Cysteine and histidine-rich domain-...	X975_02657	Stegodyphus mimosarum	326
KFM80420.1	Aquaporin AQPAe.a	X975_02063	Stegodyphus mimosarum	272	GO:0005215;GO:0016021
KFM64205.1	Aquaporin AQPAe.a	X975_10644	Stegodyphus mimosarum	270	GO:0005215;GO:0016021
KFM78520.1	Tether containing UBX domain for GL...	X975_00446	Stegodyphus mimosarum	308	GO:0005057
KFM76931.1	Mitochondrial intermembrane space i...	X975_20983	Stegodyphus mimosarum	144
KFM80826.1	Ras-related protein	X975_06214	Stegodyphus mimosarum	174	GO:0003924;GO:0005525;GO:0007165;GO:0016020
KFM63096.1	Nucleoporin Nup43	X975_25036	Stegodyphus mimosarum	356
KFM78701.1	Utrophin	X975_16637	Stegodyphus mimosarum	205	GO:0003779
KFM76350.1	DNA polymerase epsilon subunit 3	X975_12769	Stegodyphus mimosarum	157	GO:0046982
KFM61901.1	ATP synthase mitochondrial F1 compl...	X975_03576	Stegodyphus mimosarum	111	GO:0043461
KFM83040.1	Eukaryotic translation initiation f...	X975_12326	Stegodyphus mimosarum	144	GO:0003743
KFM80377.1	p2X purinoceptor 4	X975_24739	Stegodyphus mimosarum	186	GO:0001614;GO:0004931;GO:0005887;GO:0033198;GO:0098794
KFM78527.1	Glycosylphosphatidylinositol anchor...	X975_00453	Stegodyphus mimosarum	381	GO:0042765
KFM58139.1	Bardet-Biedl syndrome 4 protein	X975_14576	Stegodyphus mimosarum	361	GO:0034464;GO:1905515
KFM78178.1	Tetratricopeptide repeat protein 8	X975_17841	Stegodyphus mimosarum	496
KFM58191.1	Leucine zipper transcription factor...	X975_17119	Stegodyphus mimosarum	309
KFM65714.1	Bardet-Biedl syndrome 5 protein-lik...	X975_16329	Stegodyphus mimosarum	346	GO:0034464
KFM56806.1	Protein AF-10	X975_13250	Stegodyphus mimosarum	76	GO:0008270
KFM60584.1	Neurocalcin-like protein	X975_02423	Stegodyphus mimosarum	191	GO:0005509
KFM70918.1	Ras-related protein Rab-35	X975_26668	Stegodyphus mimosarum	201	GO:0003924;GO:0005525
KFM80547.1	Oxysterol-binding protein 1	X975_17231	Stegodyphus mimosarum	192
KFM75659.1	Small conductance calcium-activated...	X975_07307	Stegodyphus mimosarum	233	GO:0005516;GO:0016021;GO:0016286
KFM74506.1	Exosome complex component RRP45	X975_09399	Stegodyphus mimosarum	109	GO:0000178;GO:0006396
KFM82735.1	RING finger protein 141	X975_07282	Stegodyphus mimosarum	243	GO:0008270
KFM69491.1	RING finger and CCCH-type zinc fing...	X975_13572	Stegodyphus mimosarum	250	GO:0008270
KFM62232.1	Actin-related protein 5	X975_22793	Stegodyphus mimosarum	274
KFM68650.1	Elongation factor Tu GTP-binding do...	X975_08198	Stegodyphus mimosarum	119	GO:0003746;GO:0003924;GO:0005525
KFM61907.1	Dynactin subunit 4	X975_21389	Stegodyphus mimosarum	444	GO:0005869
KFM66857.1	Ecdysone receptor	X975_10321	Stegodyphus mimosarum	378	GO:0004884;GO:0005496;GO:0005634;GO:0006351;GO:0008270;GO:0043565
KFM75038.1	Mannose-P-dolichol utilization defe...	X975_14041	Stegodyphus mimosarum	169	GO:0016021
KFM59121.1	Cellular nucleic acid-binding prote...	X975_03205	Stegodyphus mimosarum	187	GO:0003676;GO:0008270
KFM60785.1	Serine/threonine-protein kinase N2	X975_06197	Stegodyphus mimosarum	980	GO:0004674;GO:0005524;GO:0007165
KFM64833.1	Protein-S-isoprenylcysteine O-methy...	X975_21813	Stegodyphus mimosarum	188	GO:0004671;GO:0005789;GO:0016021
KFM78476.1	Actin-interacting protein 1	X975_01995	Stegodyphus mimosarum	601
KFM76590.1	Zinc finger MYND domain-containing ...	X975_22255	Stegodyphus mimosarum	84
KFM79340.1	Nuclear pore complex protein Nup54	X975_14249	Stegodyphus mimosarum	513	GO:0005643
KFM78829.1	Protein arginine N-methyltransferas...	X975_14544	Stegodyphus mimosarum	301	GO:0003676;GO:0008168
KFM74018.1	Mitochondrial import inner membrane...	X975_16376	Stegodyphus mimosarum	88	GO:0005739;GO:0015031;GO:0046872
KFM75821.1	Nodal modulator 3	X975_16655	Stegodyphus mimosarum	1158	GO:0030246
KFM60486.1	Mitochondrial import inner membrane...	X975_24074	Stegodyphus mimosarum	68	GO:0005739;GO:0015031;GO:0046872
KFM78000.1	NADH-cytochrome b5 reductase 2	X975_25816	Stegodyphus mimosarum	279	GO:0016021;GO:0016491
KFM80180.1	U3 small nucleolar ribonucleoprotei...	X975_26762	Stegodyphus mimosarum	618	GO:0005732;GO:0006364;GO:0019013;GO:0034457
KFM70474.1	Nuclear inhibitor of protein phosph...	X975_17718	Stegodyphus mimosarum	291
KFM79423.1	Zinc finger FYVE domain-containing ...	X975_09827	Stegodyphus mimosarum	754	GO:0046872
KFM80032.1	Protein phosphatase 1 regulatory su...	X975_11631	Stegodyphus mimosarum	98
KFM70873.1	Transmembrane protein 33	X975_09884	Stegodyphus mimosarum	255	GO:0016021
KFM71008.1	Inversin	X975_21731	Stegodyphus mimosarum	654
KFM60546.1	Phosducin-like protein	X975_18241	Stegodyphus mimosarum	278
KFM80990.1	Male-specific lethal 3-like protein	X975_25288	Stegodyphus mimosarum	596	GO:0005634;GO:0006351;GO:0006355;GO:0016569
KFM68522.1	Protein FAM13B	X975_01599	Stegodyphus mimosarum	165	GO:0007165
KFM82066.1	Centrosomal protein	X975_26405	Stegodyphus mimosarum	413	GO:0000922;GO:0005813
KFM59708.1	39S ribosomal protein L55, mitochon...	X975_18744	Stegodyphus mimosarum	114	GO:0003735;GO:0005762
KFM77905.1	39S ribosomal protein L22, mitochon...	X975_11549	Stegodyphus mimosarum	181	GO:0003735;GO:0006412;GO:0015934
KFM80988.1	39S ribosomal protein L52, mitochon...	X975_18006	Stegodyphus mimosarum	132	GO:0003735;GO:0005762;GO:0032543
KFM58124.1	40S ribosomal protein S15	X975_18979	Stegodyphus mimosarum	151	GO:0003723;GO:0003735;GO:0006412;GO:0015935
KFM66979.1	U6 snRNA-associated Sm-like protein...	X975_05642	Stegodyphus mimosarum	91
KFM79040.1	GTP-binding protein	X975_05318	Stegodyphus mimosarum	372	GO:0005525
KFM61544.1	Exocyst complex component 5	X975_15312	Stegodyphus mimosarum	708	GO:0000145;GO:0006887;GO:0048278
KFM77787.1	Cytochrome b-c1 complex subunit 2, ...	X975_22423	Stegodyphus mimosarum	451	GO:0003824;GO:0046872
KFM74334.1	AP-3 complex subunit sigma-2	X975_22594	Stegodyphus mimosarum	152	GO:0006886;GO:0008565;GO:0016192;GO:0030117
KFM80604.1	RNA 3'-terminal phosphate cyclase	X975_10049	Stegodyphus mimosarum	359	GO:0003963;GO:0005524;GO:0006396
KFM59153.1	Uncharacterized protein	X975_10428	Stegodyphus mimosarum	601	GO:0072546
KFM74902.1	Plastin-2	X975_04813	Stegodyphus mimosarum	632	GO:0005509;GO:0051015
KFM76998.1	Cytochrome b-c1 complex subunit 9	X975_20198	Stegodyphus mimosarum	61	GO:0005750;GO:0006122
KFM63409.1	Histone acetyltransferase type B ca...	X975_06546	Stegodyphus mimosarum	407	GO:0000781;GO:0004402;GO:0005634;GO:0006348
KFM69249.1	Proteasome activator complex subuni...	X975_02680	Stegodyphus mimosarum	377	GO:0000502
KFM72096.1	Scm-like with four MBT domains prot...	X975_10675	Stegodyphus mimosarum	494	GO:0005634;GO:0006355
KFM69348.1	Disks large-like protein	X975_02638	Stegodyphus mimosarum	237
KFM58385.1	Mimitin, mitochondrial	X975_13994	Stegodyphus mimosarum	147	GO:0008137;GO:0009055;GO:0016020
KFM57424.1	Histone H1.3	X975_15651	Stegodyphus mimosarum	185	GO:0000786;GO:0003677;GO:0005634;GO:0006334
KFM58625.1	Guanine nucleotide-binding protein ...	X975_04057	Stegodyphus mimosarum	66	GO:0004871;GO:0005834;GO:0007186
KFM70010.1	Uncharacterized protein	X975_10142	Stegodyphus mimosarum	227	GO:0003924;GO:0005525;GO:0007165;GO:0016020
KFM82287.1	GTP-binding protein	X975_23967	Stegodyphus mimosarum	227	GO:0003924;GO:0005525;GO:0007165;GO:0016020
KFM82486.1	Ring canal kelch-like protein	X975_23726	Stegodyphus mimosarum	584
KFM65642.1	Ankyrin repeat domain-containing pr...	X975_12947	Stegodyphus mimosarum	192
KFM78039.1	Homeobox protein Hox-B4	X975_23494	Stegodyphus mimosarum	285	GO:0003700;GO:0005634;GO:0007275;GO:0043565
KFM75965.1	Sestrin-3	X975_26438	Stegodyphus mimosarum	378	GO:0005634;GO:1901031
KFM76416.1	Ras-related protein Rab-40C	X975_15614	Stegodyphus mimosarum	273	GO:0003924;GO:0005525;GO:0005622;GO:0035556
KFM63826.1	Constitutive coactivator of peroxis...	X975_04218	Stegodyphus mimosarum	631	GO:0003677;GO:0005634
KFM61542.1	60S ribosomal protein L13a	X975_15310	Stegodyphus mimosarum	205	GO:0003735;GO:0006412;GO:0015934
KFM75522.1	Putative fructose-2,6-bisphosphatas...	X975_13996	Stegodyphus mimosarum	417	GO:0003824;GO:0008152
KFM60654.1	DPH3-like protein	X975_22241	Stegodyphus mimosarum	84	GO:0046872
KFM71958.1	Glucose dehydrogenase [acceptor]	X975_08528	Stegodyphus mimosarum	101	GO:0016614;GO:0050660
KFM58425.1	Protein SSXT	X975_26821	Stegodyphus mimosarum	131	GO:0003713
KFM64602.1	Maleylacetoacetate isomerase	X975_25130	Stegodyphus mimosarum	213	GO:0005737;GO:0009072;GO:0016853
KFM76385.1	3-hydroxyisobutyryl-CoA hydrolase, ...	X975_20811	Stegodyphus mimosarum	383	GO:0003860;GO:0005739;GO:0006574
KFM69164.1	CUGBP Elav-like family member 2	X975_25465	Stegodyphus mimosarum	317	GO:0003723
KFM79346.1	Unconventional myosin-XVIIIa	X975_09623	Stegodyphus mimosarum	1315	GO:0003774;GO:0005524;GO:0016459
KFM72448.1	Potassium voltage-gated channel sub...	X975_17146	Stegodyphus mimosarum	695	GO:0005249;GO:0008076
KFM56665.1	WD repeat and FYVE domain-containin...	X975_02959	Stegodyphus mimosarum	233
KFM69542.1	Amino acid transporter	X975_25336	Stegodyphus mimosarum	529	GO:0015293;GO:0016021
KFM76401.1	Myosin heavy chain, non-muscle	X975_15457	Stegodyphus mimosarum	1966	GO:0003774;GO:0003779;GO:0005524;GO:0016459
KFM69908.1	RNA-binding protein Musashi-like pr...	X975_23023	Stegodyphus mimosarum	63	GO:0003676
KFM82343.1	Cell division cycle protein 27-like...	X975_21320	Stegodyphus mimosarum	830	GO:0051301
KFM69561.1	Diuretic hormone receptor	X975_24700	Stegodyphus mimosarum	83	GO:0004930;GO:0007166;GO:0016021
KFM76786.1	Peptidoglycan-recognition protein S...	X975_08649	Stegodyphus mimosarum	224	GO:0008270;GO:0008745;GO:0009253;GO:0016021;GO:0042834;GO:0045087
KFM58303.1	BMP and activin membrane-bound inhi...	X975_22322	Stegodyphus mimosarum	188	GO:0016021;GO:0030512;GO:0090263
KFM69886.1	Regulation of nuclear pre-mRNA doma...	X975_17050	Stegodyphus mimosarum	142
KFM78696.1	Phosphofurin acidic cluster sorting...	X975_14271	Stegodyphus mimosarum	852
KFM80108.1	Kinesin-like protein unc-104	X975_02460	Stegodyphus mimosarum	1233	GO:0003777;GO:0005524;GO:0007018;GO:0008017
KFM60153.1	MAP kinase-activating death domain protein	X975_02020	Stegodyphus mimosarum	1719	GO:0016301
KFM59231.1	Protein henna	X975_23273	Stegodyphus mimosarum	461	GO:0004505;GO:0005506;GO:0006559;GO:0016597
KFM63732.1	Sorting nexin-24	X975_19111	Stegodyphus mimosarum	107	GO:0035091
KFM58376.1	DNA primase large subunit	X975_00007	Stegodyphus mimosarum	479	GO:0003896;GO:0046872;GO:0051539
KFM64393.1	Mitochondrial uncoupling protein 2	X975_03809	Stegodyphus mimosarum	326	GO:0006839;GO:0016021;GO:0031966
KFM74608.1	Peptidylprolyl isomerase	X975_15198	Stegodyphus mimosarum	464	GO:0003755;GO:0005528;GO:0031072
KFM67551.1	Band 4.1-like protein 3	X975_18501	Stegodyphus mimosarum	78	GO:0005856
KFM83053.1	Histone acetyltransferase KAT6B	X975_07474	Stegodyphus mimosarum	447	GO:0000786;GO:0003677;GO:0003713;GO:0004402;GO:0006334;GO:0008270;GO:0043966;GO:0048513;GO:0070776
KFM63063.1	Brain-specific angiogenesis inhibit...	X975_05321	Stegodyphus mimosarum	76	GO:0007009
KFM63180.1	Protein virilizer-like protein	X975_23730	Stegodyphus mimosarum	2113
KFM60432.1	Nuclear hormone receptor E75	X975_08549	Stegodyphus mimosarum	927	GO:0003707;GO:0004887;GO:0005634;GO:0006351;GO:0008270;GO:0043565
KFM82020.1	Uncharacterized protein	X975_19303	Stegodyphus mimosarum	267
KFM74238.1	Kelch domain-containing protein 2	X975_01289	Stegodyphus mimosarum	417
KFM79152.1	Uncharacterized protein	X975_26066	Stegodyphus mimosarum	88	GO:0000276;GO:0015078;GO:0015986;GO:0016021
KFM81033.1	Putative transcription factor SOX-1...	X975_23564	Stegodyphus mimosarum	336	GO:0003677;GO:0005634
KFM61321.1	Protein lethal(2)essential for life	X975_17703	Stegodyphus mimosarum	171	GO:0005212
KFM71830.1	WD repeat-containing protein 18	X975_07990	Stegodyphus mimosarum	387
KFM72379.1	DBH-like monooxygenase protein 1-li...	X975_12194	Stegodyphus mimosarum	632	GO:0005507;GO:0016021;GO:0016715
KFM74406.1	Uncharacterized protein	X975_18649	Stegodyphus mimosarum	195	GO:0008146
KFM71934.1	Coiled-coil domain-containing prote...	X975_11741	Stegodyphus mimosarum	298
KFM79225.1	39S ribosomal protein L42, mitochon...	X975_26812	Stegodyphus mimosarum	137	GO:0005840
KFM74185.1	Ragulator complex protein LAMTOR1	X975_25249	Stegodyphus mimosarum	162	GO:0001919;GO:0007040;GO:0032008;GO:0032439;GO:0042632;GO:0043410;GO:0071230;GO:0071986
KFM71480.1	RecQ-mediated genome instability pr...	X975_20950	Stegodyphus mimosarum	220
KFM77445.1	Ral GTPase-activating protein subun...	X975_19246	Stegodyphus mimosarum	1477	GO:0005096;GO:0051056
KFM57570.1	Kinesin-like protein	X975_08054	Stegodyphus mimosarum	346	GO:0003777;GO:0005524;GO:0005874;GO:0007018;GO:0008017
KFM57692.1	Uncharacterized protein	X975_09905	Stegodyphus mimosarum	236	GO:0005828;GO:0005881;GO:0043515;GO:0051010
KFM68243.1	Protein KRI1-like protein	X975_12796	Stegodyphus mimosarum	798
KFM74353.1	Very low-density lipoprotein recept...	X975_15400	Stegodyphus mimosarum	747	GO:0005509;GO:0030229
KFM58506.1	Reelin	X975_16938	Stegodyphus mimosarum	271
KFM76948.1	Conserved oligomeric Golgi complex ...	X975_27165	Stegodyphus mimosarum	932	GO:0006891;GO:0017119
KFM60113.1	Conserved oligomeric Golgi complex ...	X975_16276	Stegodyphus mimosarum	218	GO:0006891;GO:0017119
KFM67138.1	Protein EMSY	X975_10627	Stegodyphus mimosarum	848	GO:0006355
KFM67007.1	Casein kinase I isoform gamma-2	X975_05524	Stegodyphus mimosarum	70	GO:0016301
KFM61554.1	Glycolipid transfer protein domain-...	X975_05221	Stegodyphus mimosarum	185	GO:0005737;GO:0016021;GO:0017089;GO:0051861
KFM79737.1	ADP-ribosylation factor 1	X975_26266	Stegodyphus mimosarum	181	GO:0005525;GO:0005622;GO:0007264
KFM59515.1	Neuronal migration protein doubleco...	X975_01567	Stegodyphus mimosarum	244	GO:0005622;GO:0035556
KFM72168.1	Aldo-keto reductase family 1 member...	X975_04909	Stegodyphus mimosarum	316	GO:0016491
KFM70631.1	SH3 domain-containing kinase-bindin...	X975_17814	Stegodyphus mimosarum	622	GO:0016301
KFM76697.1	B9 domain-containing protein 1	X975_06786	Stegodyphus mimosarum	184
KFM79027.1	RIB43A-like with coiled-coils prote...	X975_20688	Stegodyphus mimosarum	365
[truncated: 1,812 more rows]

## Sheet: Sheet2
A complete data for the predicted PPI network in S. mimosarum
protein a	entry a	protein names a	genenames a	organism a	interactions	protein b	entry b	proteinnames b	genenames b	organism b
KFM74382.1	A0A087UAJ3	X-ray repair cross-complementing protein 5 (Fragment)	X975_02231	Stegodyphus mimosarum	pp	KFM56518.1	A0A087SUH9	Glutamyl-tRNA(Gln) amidotransferase subunit A, mitochondrial (Fragment)	X975_05582	Stegodyphus mimosarum
KFM67363.1	A0A087TQH4	NAD-dependent deacetylase sirtuin-7 (Fragment)	X975_10477	Stegodyphus mimosarum	pp	KFM56538.1	A0A087SUJ9	Exportin-T (Fragment)	X975_10008	Stegodyphus mimosarum
KFM80570.1	A0A087UT81	Uncharacterized protein (Fragment)	X975_17880	Stegodyphus mimosarum	pp	KFM56538.1	A0A087SUJ9	Exportin-T (Fragment)	X975_10008	Stegodyphus mimosarum
KFM79295.1	A0A087UPK6	Replication factor C subunit 2 (Fragment)	X975_04062	Stegodyphus mimosarum	pp	KFM56538.1	A0A087SUJ9	Exportin-T (Fragment)	X975_10008	Stegodyphus mimosarum
KFM70679.1	A0A087TZZ0	Polyubiquitin-C (Fragment)	X975_07808	Stegodyphus mimosarum	pp	KFM56538.1	A0A087SUJ9	Exportin-T (Fragment)	X975_10008	Stegodyphus mimosarum
KFM64363.1	A0A087TGX4	Aprataxin and PNK-like factor (Fragment)	X975_25075	Stegodyphus mimosarum	pp	KFM56538.1	A0A087SUJ9	Exportin-T (Fragment)	X975_10008	Stegodyphus mimosarum
KFM60763.1	A0A087T6M4	Integrin-linked protein kinase (Fragment)	X975_17904	Stegodyphus mimosarum	pp	KFM56538.1	A0A087SUJ9	Exportin-T (Fragment)	X975_10008	Stegodyphus mimosarum
KFM79673.1	A0A087UQN4	Cullin-5 (Fragment)	X975_16429	Stegodyphus mimosarum	pp	KFM56538.1	A0A087SUJ9	Exportin-T (Fragment)	X975_10008	Stegodyphus mimosarum
KFM80954.1	A0A087UUB5	Bifunctional polynucleotide phosphatase/kinase (Fragment)	X975_03106	Stegodyphus mimosarum	pp	KFM56538.1	A0A087SUJ9	Exportin-T (Fragment)	X975_10008	Stegodyphus mimosarum
KFM58693.1	A0A087T0Q4	Nuclear factor related to kappa-B-binding protein (Fragment)	X975_15668	Stegodyphus mimosarum	pp	KFM56538.1	A0A087SUJ9	Exportin-T (Fragment)	X975_10008	Stegodyphus mimosarum
KFM80561.1	A0A087UT72	Ubiquitin fusion degradation protein 1-like protein (Fragment)	X975_01279	Stegodyphus mimosarum	pp	KFM56542.1	A0A087SUK3	Baculoviral IAP repeat-containing protein 5.2-B (Fragment)	X975_19469	Stegodyphus mimosarum
KFM58321.1	A0A087SZN2	Protein Muted-like protein (Fragment)	X975_02092	Stegodyphus mimosarum	pp	KFM56542.1	A0A087SUK3	Baculoviral IAP repeat-containing protein 5.2-B (Fragment)	X975_19469	Stegodyphus mimosarum
KFM62718.1	A0A087TC79	Ran-specific GTPase-activating protein (Fragment)	X975_05411	Stegodyphus mimosarum	pp	KFM56542.1	A0A087SUK3	Baculoviral IAP repeat-containing protein 5.2-B (Fragment)	X975_19469	Stegodyphus mimosarum
KFM67317.1	A0A087TQC8	Beclin-1 (Fragment)	X975_04924	Stegodyphus mimosarum	pp	KFM56542.1	A0A087SUK3	Baculoviral IAP repeat-containing protein 5.2-B (Fragment)	X975_19469	Stegodyphus mimosarum
KFM78917.1	A0A087UNH8	Baculoviral IAP repeat-containing protein 2 (Fragment)	X975_07046	Stegodyphus mimosarum	pp	KFM56542.1	A0A087SUK3	Baculoviral IAP repeat-containing protein 5.2-B (Fragment)	X975_19469	Stegodyphus mimosarum
KFM80672.1	A0A087UTI3	DNA repair endonuclease XPF (Fragment)	X975_13942	Stegodyphus mimosarum	pp	KFM56542.1	A0A087SUK3	Baculoviral IAP repeat-containing protein 5.2-B (Fragment)	X975_19469	Stegodyphus mimosarum
KFM69803.1	A0A087TXG4	Aurora kinase A (Fragment)	X975_19655	Stegodyphus mimosarum	pp	KFM56542.1	A0A087SUK3	Baculoviral IAP repeat-containing protein 5.2-B (Fragment)	X975_19469	Stegodyphus mimosarum
KFM70679.1	A0A087TZZ0	Polyubiquitin-C (Fragment)	X975_07808	Stegodyphus mimosarum	pp	KFM56542.1	A0A087SUK3	Baculoviral IAP repeat-containing protein 5.2-B (Fragment)	X975_19469	Stegodyphus mimosarum
KFM56542.1	A0A087SUK3	Baculoviral IAP repeat-containing protein 5.2-B (Fragment)	X975_19469	Stegodyphus mimosarum	pp	KFM56542.1	A0A087SUK3	Baculoviral IAP repeat-containing protein 5.2-B (Fragment)	X975_19469	Stegodyphus mimosarum
KFM75621.1	A0A087UE32	Yorkie-like protein (Fragment)	X975_25119	Stegodyphus mimosarum	pp	KFM56542.1	A0A087SUK3	Baculoviral IAP repeat-containing protein 5.2-B (Fragment)	X975_19469	Stegodyphus mimosarum
KFM71681.1	A0A087U2U2	Multiple PDZ domain protein (Fragment)	X975_11689	Stegodyphus mimosarum	pp	KFM56542.1	A0A087SUK3	Baculoviral IAP repeat-containing protein 5.2-B (Fragment)	X975_19469	Stegodyphus mimosarum
KFM72244.1	A0A087U4F5	C-Jun-amino-terminal kinase-interacting protein 4 (Fragment)	X975_00610	Stegodyphus mimosarum	pp	KFM56542.1	A0A087SUK3	Baculoviral IAP repeat-containing protein 5.2-B (Fragment)	X975_19469	Stegodyphus mimosarum
KFM70178.1	A0A087TYI9	Serine/threonine-protein phosphatase (EC 3.1.3.16) (Fragment)	X975_05012	Stegodyphus mimosarum	pp	KFM56542.1	A0A087SUK3	Baculoviral IAP repeat-containing protein 5.2-B (Fragment)	X975_19469	Stegodyphus mimosarum
KFM63508.1	A0A087TEG9	Ubiquitin-conjugating enzyme E2 N (Fragment)	X975_07985	Stegodyphus mimosarum	pp	KFM56542.1	A0A087SUK3	Baculoviral IAP repeat-containing protein 5.2-B (Fragment)	X975_19469	Stegodyphus mimosarum
KFM70494.1	A0A087TZF5	ELAV-like protein 3 (Fragment)	X975_19979	Stegodyphus mimosarum	pp	KFM56542.1	A0A087SUK3	Baculoviral IAP repeat-containing protein 5.2-B (Fragment)	X975_19469	Stegodyphus mimosarum
KFM79176.1	A0A087UP87	Uncharacterized protein (Fragment)	X975_25915	Stegodyphus mimosarum	pp	KFM56542.1	A0A087SUK3	Baculoviral IAP repeat-containing protein 5.2-B (Fragment)	X975_19469	Stegodyphus mimosarum
KFM73175.1	A0A087U736	Biogenesis of lysosome-related organelles complex 1 subunit 2 (Fragment)	X975_20394	Stegodyphus mimosarum	pp	KFM56542.1	A0A087SUK3	Baculoviral IAP repeat-containing protein 5.2-B (Fragment)	X975_19469	Stegodyphus mimosarum
KFM62271.1	A0A087TAY2	Exportin-1 (Fragment)	X975_22304	Stegodyphus mimosarum	pp	KFM56542.1	A0A087SUK3	Baculoviral IAP repeat-containing protein 5.2-B (Fragment)	X975_19469	Stegodyphus mimosarum
KFM63965.1	A0A087TFS6	Uncharacterized protein (Fragment)	X975_06292	Stegodyphus mimosarum	pp	KFM56542.1	A0A087SUK3	Baculoviral IAP repeat-containing protein 5.2-B (Fragment)	X975_19469	Stegodyphus mimosarum
KFM64822.1	A0A087TI83	Cyclin-dependent kinase 1 (Fragment)	X975_01543	Stegodyphus mimosarum	pp	KFM56542.1	A0A087SUK3	Baculoviral IAP repeat-containing protein 5.2-B (Fragment)	X975_19469	Stegodyphus mimosarum
KFM74612.1	A0A087UB73	FACT complex subunit spt16 (Fragment)	X975_15202	Stegodyphus mimosarum	pp	KFM56552.1	A0A087SUL3	Transcription factor AP-4 (Fragment)	X975_22866	Stegodyphus mimosarum
KFM56552.1	A0A087SUL3	Transcription factor AP-4 (Fragment)	X975_22866	Stegodyphus mimosarum	pp	KFM56552.1	A0A087SUL3	Transcription factor AP-4 (Fragment)	X975_22866	Stegodyphus mimosarum
KFM74977.1	A0A087UC88	Signal recognition particle protein (Fragment)	X975_20038	Stegodyphus mimosarum	pp	KFM56552.1	A0A087SUL3	Transcription factor AP-4 (Fragment)	X975_22866	Stegodyphus mimosarum
KFM64580.1	A0A087THJ1	X-ray repair cross-complementing protein 5 (Fragment)	X975_10943	Stegodyphus mimosarum	pp	KFM56552.1	A0A087SUL3	Transcription factor AP-4 (Fragment)	X975_22866	Stegodyphus mimosarum
KFM70494.1	A0A087TZF5	ELAV-like protein 3 (Fragment)	X975_19979	Stegodyphus mimosarum	pp	KFM56552.1	A0A087SUL3	Transcription factor AP-4 (Fragment)	X975_22866	Stegodyphus mimosarum
KFM70679.1	A0A087TZZ0	Polyubiquitin-C (Fragment)	X975_07808	Stegodyphus mimosarum	pp	KFM56552.1	A0A087SUL3	Transcription factor AP-4 (Fragment)	X975_22866	Stegodyphus mimosarum
KFM62370.1	A0A087TB81	Mitogen-activated protein kinase kinase kinase 9 (Fragment)	X975_05104	Stegodyphus mimosarum	pp	KFM56553.1	A0A087SUL4	COP9 signalosome complex subunit 2 (Fragment)	X975_23523	Stegodyphus mimosarum
KFM81748.1	A0A087UWK9	Vacuolar protein sorting-associated protein 37B (Fragment)	X975_18328	Stegodyphus mimosarum	pp	KFM56553.1	A0A087SUL4	COP9 signalosome complex subunit 2 (Fragment)	X975_23523	Stegodyphus mimosarum
KFM80396.1	A0A087USQ7	COP9 signalosome complex subunit 5 (Fragment)	X975_04847	Stegodyphus mimosarum	pp	KFM56553.1	A0A087SUL4	COP9 signalosome complex subunit 2 (Fragment)	X975_23523	Stegodyphus mimosarum
KFM75968.1	A0A087UF29	Cullin-1 (Fragment)	X975_26441	Stegodyphus mimosarum	pp	KFM56553.1	A0A087SUL4	COP9 signalosome complex subunit 2 (Fragment)	X975_23523	Stegodyphus mimosarum
KFM75830.1	A0A087UEP1	Tyrosine-protein kinase (EC 2.7.10.2) (Fragment)	X975_19905	Stegodyphus mimosarum	pp	KFM56553.1	A0A087SUL4	COP9 signalosome complex subunit 2 (Fragment)	X975_23523	Stegodyphus mimosarum
KFM71150.1	A0A087U1B1	NudC domain-containing protein 3 (Fragment)	X975_09254	Stegodyphus mimosarum	pp	KFM56553.1	A0A087SUL4	COP9 signalosome complex subunit 2 (Fragment)	X975_23523	Stegodyphus mimosarum
KFM73438.1	A0A087U7U9	Uncharacterized protein (Fragment)	X975_11077	Stegodyphus mimosarum	pp	KFM56553.1	A0A087SUL4	COP9 signalosome complex subunit 2 (Fragment)	X975_23523	Stegodyphus mimosarum
KFM69410.1	A0A087TWC1	Bromodomain and WD repeat-containing protein 3 (Fragment)	X975_04181	Stegodyphus mimosarum	pp	KFM56553.1	A0A087SUL4	COP9 signalosome complex subunit 2 (Fragment)	X975_23523	Stegodyphus mimosarum
KFM64868.1	A0A087TIC9	Clathrin heavy chain 1 (Fragment)	X975_25694	Stegodyphus mimosarum	pp	KFM56553.1	A0A087SUL4	COP9 signalosome complex subunit 2 (Fragment)	X975_23523	Stegodyphus mimosarum
KFM70431.1	A0A087TZ92	Alkylated DNA repair protein alkB-like protein (Fragment)	X975_12220	Stegodyphus mimosarum	pp	KFM56553.1	A0A087SUL4	COP9 signalosome complex subunit 2 (Fragment)	X975_23523	Stegodyphus mimosarum
KFM64727.1	A0A087THY8	COP9 signalosome complex subunit 4 (Fragment)	X975_06827	Stegodyphus mimosarum	pp	KFM56553.1	A0A087SUL4	COP9 signalosome complex subunit 2 (Fragment)	X975_23523	Stegodyphus mimosarum
KFM67494.1	A0A087TQV5	COP9 signalosome complex subunit 7a (Fragment)	X975_24616	Stegodyphus mimosarum	pp	KFM56553.1	A0A087SUL4	COP9 signalosome complex subunit 2 (Fragment)	X975_23523	Stegodyphus mimosarum
KFM65718.1	A0A087TKS9	cAMP-dependent protein kinase catalytic subunit alpha (Fragment)	X975_16333	Stegodyphus mimosarum	pp	KFM56553.1	A0A087SUL4	COP9 signalosome complex subunit 2 (Fragment)	X975_23523	Stegodyphus mimosarum
KFM77004.1	A0A087UI15	G protein-coupled receptor kinase 5 (Fragment)	X975_06489	Stegodyphus mimosarum	pp	KFM56553.1	A0A087SUL4	COP9 signalosome complex subunit 2 (Fragment)	X975_23523	Stegodyphus mimosarum
KFM73086.1	A0A087U6U7	Uncharacterized protein (Fragment)	X975_17624	Stegodyphus mimosarum	pp	KFM56553.1	A0A087SUL4	COP9 signalosome complex subunit 2 (Fragment)	X975_23523	Stegodyphus mimosarum
KFM67314.1	A0A087TQC5	UBX domain-containing protein 4 (Fragment)	X975_09356	Stegodyphus mimosarum	pp	KFM56553.1	A0A087SUL4	COP9 signalosome complex subunit 2 (Fragment)	X975_23523	Stegodyphus mimosarum
KFM67729.1	A0A087TRJ0	CREB-binding protein (Fragment)	X975_05494	Stegodyphus mimosarum	pp	KFM56553.1	A0A087SUL4	COP9 signalosome complex subunit 2 (Fragment)	X975_23523	Stegodyphus mimosarum
KFM79956.1	A0A087URG7	COP9 signalosome complex subunit 1 (Fragment)	X975_16503	Stegodyphus mimosarum	pp	KFM56553.1	A0A087SUL4	COP9 signalosome complex subunit 2 (Fragment)	X975_23523	Stegodyphus mimosarum
KFM72708.1	A0A087U5R9	Cullin-4B (Fragment)	X975_16819	Stegodyphus mimosarum	pp	KFM56553.1	A0A087SUL4	COP9 signalosome complex subunit 2 (Fragment)	X975_23523	Stegodyphus mimosarum
KFM66857.1	A0A087TP18	Ecdysone receptor (Fragment)	X975_10321	Stegodyphus mimosarum	pp	KFM56553.1	A0A087SUL4	COP9 signalosome complex subunit 2 (Fragment)	X975_23523	Stegodyphus mimosarum
KFM70548.1	A0A087TZK9	COP9 signalosome complex subunit 6 (Fragment)	X975_08093	Stegodyphus mimosarum	pp	KFM56553.1	A0A087SUL4	COP9 signalosome complex subunit 2 (Fragment)	X975_23523	Stegodyphus mimosarum
KFM67067.1	A0A087TPM8	Cyclin-dependent kinase inhibitor 1B (Fragment)	X975_23839	Stegodyphus mimosarum	pp	KFM56553.1	A0A087SUL4	COP9 signalosome complex subunit 2 (Fragment)	X975_23523	Stegodyphus mimosarum
KFM81884.1	A0A087UWZ5	COP9 signalosome complex subunit 3 (Fragment)	X975_07832	Stegodyphus mimosarum	pp	KFM56553.1	A0A087SUL4	COP9 signalosome complex subunit 2 (Fragment)	X975_23523	Stegodyphus mimosarum
KFM73660.1	A0A087U8H1	Alpha-actinin, sarcomeric (Fragment)	X975_21742	Stegodyphus mimosarum	pp	KFM56553.1	A0A087SUL4	COP9 signalosome complex subunit 2 (Fragment)	X975_23523	Stegodyphus mimosarum
KFM70679.1	A0A087TZZ0	Polyubiquitin-C (Fragment)	X975_07808	Stegodyphus mimosarum	pp	KFM56553.1	A0A087SUL4	COP9 signalosome complex subunit 2 (Fragment)	X975_23523	Stegodyphus mimosarum
KFM56553.1	A0A087SUL4	COP9 signalosome complex subunit 2 (Fragment)	X975_23523	Stegodyphus mimosarum	pp	KFM56553.1	A0A087SUL4	COP9 signalosome complex subunit 2 (Fragment)	X975_23523	Stegodyphus mimosarum
KFM80324.1	A0A087USI5	Defective in cullin neddylation protein (Fragment)	X975_00865	Stegodyphus mimosarum	pp	KFM56553.1	A0A087SUL4	COP9 signalosome complex subunit 2 (Fragment)	X975_23523	Stegodyphus mimosarum
KFM75314.1	A0A087UD75	S-phase kinase-associated protein 1 (Fragment)	X975_21897	Stegodyphus mimosarum	pp	KFM56553.1	A0A087SUL4	COP9 signalosome complex subunit 2 (Fragment)	X975_23523	Stegodyphus mimosarum
KFM73238.1	A0A087U799	Casein kinase I isoform alpha (Fragment)	X975_06295	Stegodyphus mimosarum	pp	KFM56553.1	A0A087SUL4	COP9 signalosome complex subunit 2 (Fragment)	X975_23523	Stegodyphus mimosarum
KFM79673.1	A0A087UQN4	Cullin-5 (Fragment)	X975_16429	Stegodyphus mimosarum	pp	KFM56553.1	A0A087SUL4	COP9 signalosome complex subunit 2 (Fragment)	X975_23523	Stegodyphus mimosarum
KFM57863.1	A0A087SYC4	Cleavage and polyadenylation specificity factor subunit 1 (Fragment)	X975_11995	Stegodyphus mimosarum	pp	KFM56553.1	A0A087SUL4	COP9 signalosome complex subunit 2 (Fragment)	X975_23523	Stegodyphus mimosarum
KFM80164.1	A0A087US25	Anaphase-promoting complex subunit 1 (Fragment)	X975_01083	Stegodyphus mimosarum	pp	KFM56553.1	A0A087SUL4	COP9 signalosome complex subunit 2 (Fragment)	X975_23523	Stegodyphus mimosarum
KFM81306.1	A0A087UVB7	Casein kinase II subunit alpha (Fragment)	X975_05268	Stegodyphus mimosarum	pp	KFM56553.1	A0A087SUL4	COP9 signalosome complex subunit 2 (Fragment)	X975_23523	Stegodyphus mimosarum
KFM71066.1	A0A087U127	Serine/threonine-protein kinase TBK1 (Fragment)	X975_07656	Stegodyphus mimosarum	pp	KFM56553.1	A0A087SUL4	COP9 signalosome complex subunit 2 (Fragment)	X975_23523	Stegodyphus mimosarum
KFM82016.1	A0A087UXC7	Casein kinase II subunit beta (CK II beta) (Fragment)	X975_19063	Stegodyphus mimosarum	pp	KFM56553.1	A0A087SUL4	COP9 signalosome complex subunit 2 (Fragment)	X975_23523	Stegodyphus mimosarum
KFM72397.1	A0A087U4V8	Eukaryotic translation initiation factor 6 (Fragment)	X975_12064	Stegodyphus mimosarum	pp	KFM56553.1	A0A087SUL4	COP9 signalosome complex subunit 2 (Fragment)	X975_23523	Stegodyphus mimosarum
KFM81443.1	A0A087UVQ4	Inhibitor of growth protein 1 (Fragment)	X975_03678	Stegodyphus mimosarum	pp	KFM56553.1	A0A087SUL4	COP9 signalosome complex subunit 2 (Fragment)	X975_23523	Stegodyphus mimosarum
KFM57787.1	A0A087SY48	Cullin-2 (Fragment)	X975_14596	Stegodyphus mimosarum	pp	KFM56553.1	A0A087SUL4	COP9 signalosome complex subunit 2 (Fragment)	X975_23523	Stegodyphus mimosarum
KFM81912.1	A0A087UX23	Cullin-3-A (Fragment)	X975_04107	Stegodyphus mimosarum	pp	KFM56553.1	A0A087SUL4	COP9 signalosome complex subunit 2 (Fragment)	X975_23523	Stegodyphus mimosarum
KFM58353.1	A0A087SZR4	DNA damage-binding protein 1 (Fragment)	X975_14518	Stegodyphus mimosarum	pp	KFM56553.1	A0A087SUL4	COP9 signalosome complex subunit 2 (Fragment)	X975_23523	Stegodyphus mimosarum
KFM81855.1	A0A087UWW6	Leucine-rich repeat protein 1 (Fragment)	X975_05161	Stegodyphus mimosarum	pp	KFM56553.1	A0A087SUL4	COP9 signalosome complex subunit 2 (Fragment)	X975_23523	Stegodyphus mimosarum
KFM67712.1	A0A087TRH3	tRNA (Adenine(58)-N(1))-methyltransferase catalytic subunit TRMT61A (Fragment)	X975_00542	Stegodyphus mimosarum	pp	KFM56554.1	A0A087SUL5	U6 snRNA-associated Sm-like protein LSm1 (Fragment)	X975_23524	Stegodyphus mimosarum
KFM57220.1	A0A087SWI1	U6 snRNA-associated Sm-like protein LSm7 (Fragment)	X975_11817	Stegodyphus mimosarum	pp	KFM56554.1	A0A087SUL5	U6 snRNA-associated Sm-like protein LSm1 (Fragment)	X975_23524	Stegodyphus mimosarum
KFM62717.1	A0A087TC78	Putative small nuclear ribonucleoprotein Sm D2 (Fragment)	X975_05410	Stegodyphus mimosarum	pp	KFM56554.1	A0A087SUL5	U6 snRNA-associated Sm-like protein LSm1 (Fragment)	X975_23524	Stegodyphus mimosarum
KFM77686.1	A0A087UJZ7	U6 snRNA-associated Sm-like protein LSm2 (Fragment)	X975_11230	Stegodyphus mimosarum	pp	KFM56554.1	A0A087SUL5	U6 snRNA-associated Sm-like protein LSm1 (Fragment)	X975_23524	Stegodyphus mimosarum
KFM64897.1	A0A087TIF8	Ubiquitin-protein ligase E3A (Fragment)	X975_05833	Stegodyphus mimosarum	pp	KFM56554.1	A0A087SUL5	U6 snRNA-associated Sm-like protein LSm1 (Fragment)	X975_23524	Stegodyphus mimosarum
KFM72743.1	A0A087U5V4	Activated RNA polymerase II transcriptional coactivator p15 (Fragment)	X975_08033	Stegodyphus mimosarum	pp	KFM56554.1	A0A087SUL5	U6 snRNA-associated Sm-like protein LSm1 (Fragment)	X975_23524	Stegodyphus mimosarum
KFM62264.1	A0A087TAX5	Ankyrin-2 (Fragment)	X975_25776	Stegodyphus mimosarum	pp	KFM56554.1	A0A087SUL5	U6 snRNA-associated Sm-like protein LSm1 (Fragment)	X975_23524	Stegodyphus mimosarum
KFM64868.1	A0A087TIC9	Clathrin heavy chain 1 (Fragment)	X975_25694	Stegodyphus mimosarum	pp	KFM56554.1	A0A087SUL5	U6 snRNA-associated Sm-like protein LSm1 (Fragment)	X975_23524	Stegodyphus mimosarum
KFM70679.1	A0A087TZZ0	Polyubiquitin-C (Fragment)	X975_07808	Stegodyphus mimosarum	pp	KFM56554.1	A0A087SUL5	U6 snRNA-associated Sm-like protein LSm1 (Fragment)	X975_23524	Stegodyphus mimosarum
KFM74614.1	A0A087UB75	Small nuclear ribonucleoprotein-associated protein B (Fragment)	X975_15204	Stegodyphus mimosarum	pp	KFM56554.1	A0A087SUL5	U6 snRNA-associated Sm-like protein LSm1 (Fragment)	X975_23524	Stegodyphus mimosarum
KFM72542.1	A0A087U5A3	U6 snRNA-associated Sm-like protein LSm3 (Fragment)	X975_13011	Stegodyphus mimosarum	pp	KFM56554.1	A0A087SUL5	U6 snRNA-associated Sm-like protein LSm1 (Fragment)	X975_23524	Stegodyphus mimosarum
KFM66933.1	A0A087TP94	Pre-mRNA-processing-splicing factor 8 (Fragment)	X975_18272	Stegodyphus mimosarum	pp	KFM56554.1	A0A087SUL5	U6 snRNA-associated Sm-like protein LSm1 (Fragment)	X975_23524	Stegodyphus mimosarum
KFM68143.1	A0A087TSQ4	Methylosome subunit pICln (Fragment)	X975_05612	Stegodyphus mimosarum	pp	KFM56554.1	A0A087SUL5	U6 snRNA-associated Sm-like protein LSm1 (Fragment)	X975_23524	Stegodyphus mimosarum
KFM79359.1	A0A087UPS0	N-alpha-acetyltransferase 38, NatC auxiliary subunit (Fragment)	X975_14612	Stegodyphus mimosarum	pp	KFM56554.1	A0A087SUL5	U6 snRNA-associated Sm-like protein LSm1 (Fragment)	X975_23524	Stegodyphus mimosarum
KFM82762.1	A0A087UZH3	U1 small nuclear ribonucleoprotein A (Fragment)	X975_26655	Stegodyphus mimosarum	pp	KFM56554.1	A0A087SUL5	U6 snRNA-associated Sm-like protein LSm1 (Fragment)	X975_23524	Stegodyphus mimosarum
KFM57214.1	A0A087SWH5	Cleavage stimulation factor subunit 1 (Fragment)	X975_10554	Stegodyphus mimosarum	pp	KFM56554.1	A0A087SUL5	U6 snRNA-associated Sm-like protein LSm1 (Fragment)	X975_23524	Stegodyphus mimosarum
KFM79295.1	A0A087UPK6	Replication factor C subunit 2 (Fragment)	X975_04062	Stegodyphus mimosarum	pp	KFM56554.1	A0A087SUL5	U6 snRNA-associated Sm-like protein LSm1 (Fragment)	X975_23524	Stegodyphus mimosarum
KFM80396.1	A0A087USQ7	COP9 signalosome complex subunit 5 (Fragment)	X975_04847	Stegodyphus mimosarum	pp	KFM56563.1	A0A087SUM4	Membrane-associated guanylate kinase, WW and PDZ domain-containing protein 2 (Fragment)	X975_20627	Stegodyphus mimosarum
KFM77036.1	A0A087UI47	Ras-related C3 botulinum toxin substrate 1 (Fragment)	X975_18775	Stegodyphus mimosarum	pp	KFM56563.1	A0A087SUM4	Membrane-associated guanylate kinase, WW and PDZ domain-containing protein 2 (Fragment)	X975_20627	Stegodyphus mimosarum
KFM74754.1	A0A087UBL5	Basic leucine zipper and W2 domain-containing protein 1 (Fragment)	X975_10276	Stegodyphus mimosarum	pp	KFM56563.1	A0A087SUM4	Membrane-associated guanylate kinase, WW and PDZ domain-containing protein 2 (Fragment)	X975_20627	Stegodyphus mimosarum
KFM63063.1	A0A087TD74	Brain-specific angiogenesis inhibitor 1-associated protein 2 (Fragment)	X975_05321	Stegodyphus mimosarum	pp	KFM56563.1	A0A087SUM4	Membrane-associated guanylate kinase, WW and PDZ domain-containing protein 2 (Fragment)	X975_20627	Stegodyphus mimosarum
KFM70679.1	A0A087TZZ0	Polyubiquitin-C (Fragment)	X975_07808	Stegodyphus mimosarum	pp	KFM56563.1	A0A087SUM4	Membrane-associated guanylate kinase, WW and PDZ domain-containing protein 2 (Fragment)	X975_20627	Stegodyphus mimosarum
KFM81982.1	A0A087UX93	FCH and double SH3 domains protein 2 (Fragment)	X975_04981	Stegodyphus mimosarum	pp	KFM56563.1	A0A087SUM4	Membrane-associated guanylate kinase, WW and PDZ domain-containing protein 2 (Fragment)	X975_20627	Stegodyphus mimosarum
KFM72036.1	A0A087U3U7	Uncharacterized protein (Fragment)	X975_15414	Stegodyphus mimosarum	pp	KFM56563.1	A0A087SUM4	Membrane-associated guanylate kinase, WW and PDZ domain-containing protein 2 (Fragment)	X975_20627	Stegodyphus mimosarum
KFM74266.1	A0A087UA77	Cytochrome c oxidase subunit 6B1 (Fragment)	X975_04202	Stegodyphus mimosarum	pp	KFM56587.1	A0A087SUP8	Adenylate kinase (EC 2.7.4.3) (Fragment)	X975_21803	Stegodyphus mimosarum
KFM79332.1	A0A087UPP3	Dihydrolipoyl dehydrogenase (EC 1.8.1.4) (Fragment)	X975_04123	Stegodyphus mimosarum	pp	KFM56587.1	A0A087SUP8	Adenylate kinase (EC 2.7.4.3) (Fragment)	X975_21803	Stegodyphus mimosarum
KFM60539.1	A0A087T600	Glucosamine--fructose-6-phosphate aminotransferase [isomerizing] 2 (Fragment)	X975_02778	Stegodyphus mimosarum	pp	KFM56587.1	A0A087SUP8	Adenylate kinase (EC 2.7.4.3) (Fragment)	X975_21803	Stegodyphus mimosarum
KFM82765.1	A0A087UZH6	Fructose-1,6-bisphosphatase 1 (Fragment)	X975_14411	Stegodyphus mimosarum	pp	KFM56587.1	A0A087SUP8	Adenylate kinase (EC 2.7.4.3) (Fragment)	X975_21803	Stegodyphus mimosarum
KFM58049.1	A0A087SYW0	Regucalcin (Fragment)	X975_19208	Stegodyphus mimosarum	pp	KFM56587.1	A0A087SUP8	Adenylate kinase (EC 2.7.4.3) (Fragment)	X975_21803	Stegodyphus mimosarum
KFM63761.1	A0A087TF72	Serine--tRNA ligase, cytoplasmic (Fragment)	X975_03871	Stegodyphus mimosarum	pp	KFM56587.1	A0A087SUP8	Adenylate kinase (EC 2.7.4.3) (Fragment)	X975_21803	Stegodyphus mimosarum
KFM70936.1	A0A087U0P7	Ubiquitin-60S ribosomal protein L40 (Fragment)	X975_16292	Stegodyphus mimosarum	pp	KFM56587.1	A0A087SUP8	Adenylate kinase (EC 2.7.4.3) (Fragment)	X975_21803	Stegodyphus mimosarum
KFM72629.1	A0A087U5J0	26S proteasome non-ATPase regulatory subunit 14 (Fragment)	X975_00332	Stegodyphus mimosarum	pp	KFM56587.1	A0A087SUP8	Adenylate kinase (EC 2.7.4.3) (Fragment)	X975_21803	Stegodyphus mimosarum
KFM65912.1	A0A087TLC3	Elongation factor 1-beta (Fragment)	X975_09975	Stegodyphus mimosarum	pp	KFM56587.1	A0A087SUP8	Adenylate kinase (EC 2.7.4.3) (Fragment)	X975_21803	Stegodyphus mimosarum
KFM81912.1	A0A087UX23	Cullin-3-A (Fragment)	X975_04107	Stegodyphus mimosarum	pp	KFM56587.1	A0A087SUP8	Adenylate kinase (EC 2.7.4.3) (Fragment)	X975_21803	Stegodyphus mimosarum
KFM71067.1	A0A087U128	Actin-related protein 6 (Fragment)	X975_07657	Stegodyphus mimosarum	pp	KFM56587.1	A0A087SUP8	Adenylate kinase (EC 2.7.4.3) (Fragment)	X975_21803	Stegodyphus mimosarum
KFM56587.1	A0A087SUP8	Adenylate kinase (EC 2.7.4.3) (Fragment)	X975_21803	Stegodyphus mimosarum	pp	KFM56587.1	A0A087SUP8	Adenylate kinase (EC 2.7.4.3) (Fragment)	X975_21803	Stegodyphus mimosarum
KFM80125.1	A0A087URY6	Isocitrate dehydrogenase [NADP] cytoplasmic (Fragment)	X975_03171	Stegodyphus mimosarum	pp	KFM56587.1	A0A087SUP8	Adenylate kinase (EC 2.7.4.3) (Fragment)	X975_21803	Stegodyphus mimosarum
KFM78806.1	A0A087UN67	Heat shock protein 83 (Fragment)	X975_24927	Stegodyphus mimosarum	pp	KFM56587.1	A0A087SUP8	Adenylate kinase (EC 2.7.4.3) (Fragment)	X975_21803	Stegodyphus mimosarum
KFM61250.1	A0A087T811	Uncharacterized protein (Fragment)	X975_12626	Stegodyphus mimosarum	pp	KFM56587.1	A0A087SUP8	Adenylate kinase (EC 2.7.4.3) (Fragment)	X975_21803	Stegodyphus mimosarum
KFM69361.1	A0A087TW72	Ribulose-phosphate 3-epimerase (Fragment)	X975_25442	Stegodyphus mimosarum	pp	KFM56587.1	A0A087SUP8	Adenylate kinase (EC 2.7.4.3) (Fragment)	X975_21803	Stegodyphus mimosarum
KFM70679.1	A0A087TZZ0	Polyubiquitin-C (Fragment)	X975_07808	Stegodyphus mimosarum	pp	KFM56587.1	A0A087SUP8	Adenylate kinase (EC 2.7.4.3) (Fragment)	X975_21803	Stegodyphus mimosarum
KFM71066.1	A0A087U127	Serine/threonine-protein kinase TBK1 (Fragment)	X975_07656	Stegodyphus mimosarum	pp	KFM56587.1	A0A087SUP8	Adenylate kinase (EC 2.7.4.3) (Fragment)	X975_21803	Stegodyphus mimosarum
KFM78530.1	A0A087UME1	Cytosolic 10-formyltetrahydrofolate dehydrogenase (Fragment)	X975_00456	Stegodyphus mimosarum	pp	KFM56587.1	A0A087SUP8	Adenylate kinase (EC 2.7.4.3) (Fragment)	X975_21803	Stegodyphus mimosarum
KFM59910.1	A0A087T471	Bifunctional arginine demethylase and lysyl-hydroxylase JMJD6 (Fragment)	X975_11841	Stegodyphus mimosarum	pp	KFM56587.1	A0A087SUP8	Adenylate kinase (EC 2.7.4.3) (Fragment)	X975_21803	Stegodyphus mimosarum
KFM63563.1	A0A087TEM4	14-3-3 protein epsilon (Fragment)	X975_02744	Stegodyphus mimosarum	pp	KFM56587.1	A0A087SUP8	Adenylate kinase (EC 2.7.4.3) (Fragment)	X975_21803	Stegodyphus mimosarum
KFM78438.1	A0A087UM49	Phosphomannomutase (EC 5.4.2.8) (Fragment)	X975_14675	Stegodyphus mimosarum	pp	KFM56587.1	A0A087SUP8	Adenylate kinase (EC 2.7.4.3) (Fragment)	X975_21803	Stegodyphus mimosarum
KFM82671.1	A0A087UZ82	26S protease regulatory subunit 6A (Fragment)	X975_01579	Stegodyphus mimosarum	pp	KFM56587.1	A0A087SUP8	Adenylate kinase (EC 2.7.4.3) (Fragment)	X975_21803	Stegodyphus mimosarum
KFM75109.1	A0A087UCM0	Protein translation factor SUI1-like protein (Fragment)	X975_11505	Stegodyphus mimosarum	pp	KFM56587.1	A0A087SUP8	Adenylate kinase (EC 2.7.4.3) (Fragment)	X975_21803	Stegodyphus mimosarum
KFM56853.1	A0A087SVG4	Cyclin-dependent kinase 17 (Fragment)	X975_05324	Stegodyphus mimosarum	pp	KFM56587.1	A0A087SUP8	Adenylate kinase (EC 2.7.4.3) (Fragment)	X975_21803	Stegodyphus mimosarum
KFM73370.1	A0A087U7N1	Nicotinamide riboside kinase 1 (Fragment)	X975_20474	Stegodyphus mimosarum	pp	KFM56587.1	A0A087SUP8	Adenylate kinase (EC 2.7.4.3) (Fragment)	X975_21803	Stegodyphus mimosarum
KFM78516.1	A0A087UMC7	60S ribosomal protein L6 (Fragment)	X975_00442	Stegodyphus mimosarum	pp	KFM56591.1	A0A087SUQ2	60S ribosomal protein L24 (Fragment)	X975_15926	Stegodyphus mimosarum
KFM64827.1	A0A087TI88	Histone H1 (Fragment)	X975_21807	Stegodyphus mimosarum	pp	KFM56591.1	A0A087SUQ2	60S ribosomal protein L24 (Fragment)	X975_15926	Stegodyphus mimosarum
KFM78717.1	A0A087UMX8	40S ribosomal protein S3-A (Fragment)	X975_08611	Stegodyphus mimosarum	pp	KFM56591.1	A0A087SUQ2	60S ribosomal protein L24 (Fragment)	X975_15926	Stegodyphus mimosarum
KFM62039.1	A0A087TAA0	NADH dehydrogenase [ubiquinone] iron-sulfur protein 2, mitochondrial (Fragment)	X975_12367	Stegodyphus mimosarum	pp	KFM56591.1	A0A087SUQ2	60S ribosomal protein L24 (Fragment)	X975_15926	Stegodyphus mimosarum
KFM80742.1	A0A087UTQ3	RCC1 and BTB domain-containing protein 1 (Fragment)	X975_11178	Stegodyphus mimosarum	pp	KFM56591.1	A0A087SUQ2	60S ribosomal protein L24 (Fragment)	X975_15926	Stegodyphus mimosarum
KFM59462.1	A0A087T2X3	TRAF3-interacting protein 1 (Fragment)	X975_07187	Stegodyphus mimosarum	pp	KFM56591.1	A0A087SUQ2	60S ribosomal protein L24 (Fragment)	X975_15926	Stegodyphus mimosarum
KFM82762.1	A0A087UZH3	U1 small nuclear ribonucleoprotein A (Fragment)	X975_26655	Stegodyphus mimosarum	pp	KFM56591.1	A0A087SUQ2	60S ribosomal protein L24 (Fragment)	X975_15926	Stegodyphus mimosarum
KFM69299.1	A0A087TW10	Voltage-dependent anion-selective channel protein 2 (Fragment)	X975_03067	Stegodyphus mimosarum	pp	KFM56591.1	A0A087SUQ2	60S ribosomal protein L24 (Fragment)	X975_15926	Stegodyphus mimosarum
KFM72761.1	A0A087U5X2	60S ribosomal protein L18a (Fragment)	X975_12594	Stegodyphus mimosarum	pp	KFM56591.1	A0A087SUQ2	60S ribosomal protein L24 (Fragment)	X975_15926	Stegodyphus mimosarum
KFM75969.1	A0A087UF30	Cellular nucleic acid-binding protein (Fragment)	X975_24625	Stegodyphus mimosarum	pp	KFM56591.1	A0A087SUQ2	60S ribosomal protein L24 (Fragment)	X975_15926	Stegodyphus mimosarum
KFM63511.1	A0A087TEH2	Ras-related protein Rab-11B (Fragment)	X975_23020	Stegodyphus mimosarum	pp	KFM56591.1	A0A087SUQ2	60S ribosomal protein L24 (Fragment)	X975_15926	Stegodyphus mimosarum
KFM78113.1	A0A087UL74	Cyclin-dependent kinase 5 (Fragment)	X975_14143	Stegodyphus mimosarum	pp	KFM56591.1	A0A087SUQ2	60S ribosomal protein L24 (Fragment)	X975_15926	Stegodyphus mimosarum
KFM61250.1	A0A087T811	Uncharacterized protein (Fragment)	X975_12626	Stegodyphus mimosarum	pp	KFM56591.1	A0A087SUQ2	60S ribosomal protein L24 (Fragment)	X975_15926	Stegodyphus mimosarum
KFM59636.1	A0A087T3E7	60S ribosomal protein L32 (Fragment)	X975_06398	Stegodyphus mimosarum	pp	KFM56591.1	A0A087SUQ2	60S ribosomal protein L24 (Fragment)	X975_15926	Stegodyphus mimosarum
KFM63563.1	A0A087TEM4	14-3-3 protein epsilon (Fragment)	X975_02744	Stegodyphus mimosarum	pp	KFM56591.1	A0A087SUQ2	60S ribosomal protein L24 (Fragment)	X975_15926	Stegodyphus mimosarum
KFM71516.1	A0A087U2C7	60S ribosomal protein L11 (Fragment)	X975_15859	Stegodyphus mimosarum	pp	KFM56591.1	A0A087SUQ2	60S ribosomal protein L24 (Fragment)	X975_15926	Stegodyphus mimosarum
KFM62779.1	A0A087TCE0	Serine/threonine-protein kinase RIO2 (Fragment)	X975_27188	Stegodyphus mimosarum	pp	KFM56591.1	A0A087SUQ2	60S ribosomal protein L24 (Fragment)	X975_15926	Stegodyphus mimosarum
KFM60763.1	A0A087T6M4	Integrin-linked protein kinase (Fragment)	X975_17904	Stegodyphus mimosarum	pp	KFM56591.1	A0A087SUQ2	60S ribosomal protein L24 (Fragment)	X975_15926	Stegodyphus mimosarum
KFM62781.1	A0A087TCE2	Diphthine synthase (Fragment)	X975_27190	Stegodyphus mimosarum	pp	KFM56591.1	A0A087SUQ2	60S ribosomal protein L24 (Fragment)	X975_15926	Stegodyphus mimosarum
KFM79800.1	A0A087UR11	Trifunctional purine biosynthetic protein adenosine-3 (Fragment)	X975_26544	Stegodyphus mimosarum	pp	KFM56591.1	A0A087SUQ2	60S ribosomal protein L24 (Fragment)	X975_15926	Stegodyphus mimosarum
KFM82963.1	A0A087V024	60S ribosomal protein L12 (Fragment)	X975_13600	Stegodyphus mimosarum	pp	KFM56591.1	A0A087SUQ2	60S ribosomal protein L24 (Fragment)	X975_15926	Stegodyphus mimosarum
KFM67001.1	A0A087TPG2	40S ribosomal protein S17 (Fragment)	X975_05518	Stegodyphus mimosarum	pp	KFM56591.1	A0A087SUQ2	60S ribosomal protein L24 (Fragment)	X975_15926	Stegodyphus mimosarum
KFM78626.1	A0A087UMN7	Uncharacterized protein (Fragment)	X975_05086	Stegodyphus mimosarum	pp	KFM56591.1	A0A087SUQ2	60S ribosomal protein L24 (Fragment)	X975_15926	Stegodyphus mimosarum
KFM69916.1	A0A087TXS7	60S ribosomal protein L14 (Fragment)	X975_20460	Stegodyphus mimosarum	pp	KFM56591.1	A0A087SUQ2	60S ribosomal protein L24 (Fragment)	X975_15926	Stegodyphus mimosarum
KFM66982.1	A0A087TPE3	Nucleolar GTP-binding protein 1 (Fragment)	X975_05645	Stegodyphus mimosarum	pp	KFM56591.1	A0A087SUQ2	60S ribosomal protein L24 (Fragment)	X975_15926	Stegodyphus mimosarum
KFM77324.1	A0A087UIY5	Tetratricopeptide repeat protein 37 (Fragment)	X975_23142	Stegodyphus mimosarum	pp	KFM56591.1	A0A087SUQ2	60S ribosomal protein L24 (Fragment)	X975_15926	Stegodyphus mimosarum
KFM68812.1	A0A087TUM3	60S ribosomal export protein NMD3 (Fragment)	X975_05752	Stegodyphus mimosarum	pp	KFM56591.1	A0A087SUQ2	60S ribosomal protein L24 (Fragment)	X975_15926	Stegodyphus mimosarum
KFM65050.1	A0A087TIW1	Elongation factor 1-alpha (Fragment)	X975_13536	Stegodyphus mimosarum	pp	KFM56591.1	A0A087SUQ2	60S ribosomal protein L24 (Fragment)	X975_15926	Stegodyphus mimosarum
KFM72198.1	A0A087U4A9	Histone deacetylase 2 (Fragment)	X975_08074	Stegodyphus mimosarum	pp	KFM56591.1	A0A087SUQ2	60S ribosomal protein L24 (Fragment)	X975_15926	Stegodyphus mimosarum
KFM82911.1	A0A087UZX2	60S ribosomal protein L29 (Fragment)	X975_01705	Stegodyphus mimosarum	pp	KFM56591.1	A0A087SUQ2	60S ribosomal protein L24 (Fragment)	X975_15926	Stegodyphus mimosarum
KFM64925.1	A0A087TII6	Proteasome subunit beta type-1 (Fragment)	X975_26124	Stegodyphus mimosarum	pp	KFM56591.1	A0A087SUQ2	60S ribosomal protein L24 (Fragment)	X975_15926	Stegodyphus mimosarum
KFM68235.1	A0A087TSZ6	Eukaryotic initiation factor 4A-III (Fragment)	X975_18321	Stegodyphus mimosarum	pp	KFM56591.1	A0A087SUQ2	60S ribosomal protein L24 (Fragment)	X975_15926	Stegodyphus mimosarum
KFM69918.1	A0A087TXS9	STE20/SPS1-related proline-alanine-rich protein kinase (Fragment)	X975_20462	Stegodyphus mimosarum	pp	KFM56591.1	A0A087SUQ2	60S ribosomal protein L24 (Fragment)	X975_15926	Stegodyphus mimosarum
KFM78563.1	A0A087UMH4	60S ribosomal protein L17 (Fragment)	X975_04728	Stegodyphus mimosarum	pp	KFM56591.1	A0A087SUQ2	60S ribosomal protein L24 (Fragment)	X975_15926	Stegodyphus mimosarum
KFM75968.1	A0A087UF29	Cullin-1 (Fragment)	X975_26441	Stegodyphus mimosarum	pp	KFM56591.1	A0A087SUQ2	60S ribosomal protein L24 (Fragment)	X975_15926	Stegodyphus mimosarum
KFM78806.1	A0A087UN67	Heat shock protein 83 (Fragment)	X975_24927	Stegodyphus mimosarum	pp	KFM56591.1	A0A087SUQ2	60S ribosomal protein L24 (Fragment)	X975_15926	Stegodyphus mimosarum
KFM61778.1	A0A087T9I9	60S ribosomal protein L18 (Fragment)	X975_09959	Stegodyphus mimosarum	pp	KFM56591.1	A0A087SUQ2	60S ribosomal protein L24 (Fragment)	X975_15926	Stegodyphus mimosarum
KFM70679.1	A0A087TZZ0	Polyubiquitin-C (Fragment)	X975_07808	Stegodyphus mimosarum	pp	KFM56591.1	A0A087SUQ2	60S ribosomal protein L24 (Fragment)	X975_15926	Stegodyphus mimosarum
KFM82275.1	A0A087UY36	60S ribosomal protein L30 (Fragment)	X975_15837	Stegodyphus mimosarum	pp	KFM56591.1	A0A087SUQ2	60S ribosomal protein L24 (Fragment)	X975_15926	Stegodyphus mimosarum
KFM83405.1	A0A087V1B6	60S ribosomal protein L27 (Fragment)	X975_18428	Stegodyphus mimosarum	pp	KFM56591.1	A0A087SUQ2	60S ribosomal protein L24 (Fragment)	X975_15926	Stegodyphus mimosarum
KFM72811.1	A0A087U622	Cell division cycle 5-like protein (Fragment)	X975_00346	Stegodyphus mimosarum	pp	KFM56591.1	A0A087SUQ2	60S ribosomal protein L24 (Fragment)	X975_15926	Stegodyphus mimosarum
KFM77929.1	A0A087UKP0	Cell growth-regulating nucleolar protein (Fragment)	X975_20093	Stegodyphus mimosarum	pp	KFM56591.1	A0A087SUQ2	60S ribosomal protein L24 (Fragment)	X975_15926	Stegodyphus mimosarum
KFM63533.1	A0A087TEJ4	Uncharacterized protein (Fragment)	X975_19515	Stegodyphus mimosarum	pp	KFM56591.1	A0A087SUQ2	60S ribosomal protein L24 (Fragment)	X975_15926	Stegodyphus mimosarum
KFM61038.1	A0A087T7E9	60S ribosomal protein L13 (Fragment)	X975_09937	Stegodyphus mimosarum	pp	KFM56591.1	A0A087SUQ2	60S ribosomal protein L24 (Fragment)	X975_15926	Stegodyphus mimosarum
KFM57633.1	A0A087SXP4	Ubiquitin-like protein 4A (Fragment)	X975_12938	Stegodyphus mimosarum	pp	KFM56591.1	A0A087SUQ2	60S ribosomal protein L24 (Fragment)	X975_15926	Stegodyphus mimosarum
KFM70548.1	A0A087TZK9	COP9 signalosome complex subunit 6 (Fragment)	X975_08093	Stegodyphus mimosarum	pp	KFM56591.1	A0A087SUQ2	60S ribosomal protein L24 (Fragment)	X975_15926	Stegodyphus mimosarum
KFM80396.1	A0A087USQ7	COP9 signalosome complex subunit 5 (Fragment)	X975_04847	Stegodyphus mimosarum	pp	KFM56591.1	A0A087SUQ2	60S ribosomal protein L24 (Fragment)	X975_15926	Stegodyphus mimosarum
KFM57403.1	A0A087SX14	POU domain protein (Fragment)	X975_10337	Stegodyphus mimosarum	pp	KFM56591.1	A0A087SUQ2	60S ribosomal protein L24 (Fragment)	X975_15926	Stegodyphus mimosarum
KFM62660.1	A0A087TC21	40S ribosomal protein S14 (Fragment)	X975_23060	Stegodyphus mimosarum	pp	KFM56591.1	A0A087SUQ2	60S ribosomal protein L24 (Fragment)	X975_15926	Stegodyphus mimosarum
KFM58001.1	A0A087SYR2	40S ribosomal protein S9 (Fragment)	X975_11397	Stegodyphus mimosarum	pp	KFM56591.1	A0A087SUQ2	60S ribosomal protein L24 (Fragment)	X975_15926	Stegodyphus mimosarum
KFM73238.1	A0A087U799	Casein kinase I isoform alpha (Fragment)	X975_06295	Stegodyphus mimosarum	pp	KFM56591.1	A0A087SUQ2	60S ribosomal protein L24 (Fragment)	X975_15926	Stegodyphus mimosarum
KFM61543.1	A0A087T8V4	Cyclin-dependent kinase 9 (Fragment)	X975_15311	Stegodyphus mimosarum	pp	KFM56591.1	A0A087SUQ2	60S ribosomal protein L24 (Fragment)	X975_15926	Stegodyphus mimosarum
KFM79690.1	A0A087UQQ1	Zinc finger protein 622 (Fragment)	X975_13751	Stegodyphus mimosarum	pp	KFM56591.1	A0A087SUQ2	60S ribosomal protein L24 (Fragment)	X975_15926	Stegodyphus mimosarum
KFM72359.1	A0A087U4S0	60S ribosomal protein L22 (Fragment)	X975_03762	Stegodyphus mimosarum	pp	KFM56591.1	A0A087SUQ2	60S ribosomal protein L24 (Fragment)	X975_15926	Stegodyphus mimosarum
KFM78614.1	A0A087UMM5	60S ribosomal protein L4 (Fragment)	X975_09760	Stegodyphus mimosarum	pp	KFM56591.1	A0A087SUQ2	60S ribosomal protein L24 (Fragment)	X975_15926	Stegodyphus mimosarum
KFM63532.1	A0A087TEJ3	60S ribosomal protein L21 (Fragment)	X975_19514	Stegodyphus mimosarum	pp	KFM56591.1	A0A087SUQ2	60S ribosomal protein L24 (Fragment)	X975_15926	Stegodyphus mimosarum
KFM80696.1	A0A087UTK7	Ribosomal protein (Fragment)	X975_17714	Stegodyphus mimosarum	pp	KFM56591.1	A0A087SUQ2	60S ribosomal protein L24 (Fragment)	X975_15926	Stegodyphus mimosarum
KFM71204.1	A0A087U1G5	60S ribosomal protein L23 (Fragment)	X975_03717	Stegodyphus mimosarum	pp	KFM56591.1	A0A087SUQ2	60S ribosomal protein L24 (Fragment)	X975_15926	Stegodyphus mimosarum
KFM76000.1	A0A087UF61	Ribosomal protein L15 (Fragment)	X975_14381	Stegodyphus mimosarum	pp	KFM56591.1	A0A087SUQ2	60S ribosomal protein L24 (Fragment)	X975_15926	Stegodyphus mimosarum
KFM66933.1	A0A087TP94	Pre-mRNA-processing-splicing factor 8 (Fragment)	X975_18272	Stegodyphus mimosarum	pp	KFM56591.1	A0A087SUQ2	60S ribosomal protein L24 (Fragment)	X975_15926	Stegodyphus mimosarum
KFM64027.1	A0A087TFY8	Protein argonaute-1 (Fragment)	X975_15554	Stegodyphus mimosarum	pp	KFM56591.1	A0A087SUQ2	60S ribosomal protein L24 (Fragment)	X975_15926	Stegodyphus mimosarum
KFM82783.1	A0A087UZJ4	60S ribosomal protein L8 (Fragment)	X975_14429	Stegodyphus mimosarum	pp	KFM56591.1	A0A087SUQ2	60S ribosomal protein L24 (Fragment)	X975_15926	Stegodyphus mimosarum
KFM75698.1	A0A087UEA9	Thymidylate kinase (Fragment)	X975_02660	Stegodyphus mimosarum	pp	KFM56591.1	A0A087SUQ2	60S ribosomal protein L24 (Fragment)	X975_15926	Stegodyphus mimosarum
KFM56591.1	A0A087SUQ2	60S ribosomal protein L24 (Fragment)	X975_15926	Stegodyphus mimosarum	pp	KFM56591.1	A0A087SUQ2	60S ribosomal protein L24 (Fragment)	X975_15926	Stegodyphus mimosarum
KFM76608.1	A0A087UGW9	Vacuolar protein sorting-associated protein 45 (Fragment)	X975_10777	Stegodyphus mimosarum	pp	KFM56591.1	A0A087SUQ2	60S ribosomal protein L24 (Fragment)	X975_15926	Stegodyphus mimosarum
KFM72401.1	A0A087U4W2	PIN2/TERF1-interacting telomerase inhibitor 1 (Fragment)	X975_00702	Stegodyphus mimosarum	pp	KFM56591.1	A0A087SUQ2	60S ribosomal protein L24 (Fragment)	X975_15926	Stegodyphus mimosarum
KFM71068.1	A0A087U129	ATP-dependent RNA helicase DDX3X (Fragment)	X975_14855	Stegodyphus mimosarum	pp	KFM56591.1	A0A087SUQ2	60S ribosomal protein L24 (Fragment)	X975_15926	Stegodyphus mimosarum
KFM79359.1	A0A087UPS0	N-alpha-acetyltransferase 38, NatC auxiliary subunit (Fragment)	X975_14612	Stegodyphus mimosarum	pp	KFM56591.1	A0A087SUQ2	60S ribosomal protein L24 (Fragment)	X975_15926	Stegodyphus mimosarum
KFM76981.1	A0A087UHZ2	Histone H4 (Fragment)	X975_21657	Stegodyphus mimosarum	pp	KFM56591.1	A0A087SUQ2	60S ribosomal protein L24 (Fragment)	X975_15926	Stegodyphus mimosarum
KFM79600.1	A0A087UQG1	Cullin-associated NEDD8-dissociated protein 1 (Fragment)	X975_09568	Stegodyphus mimosarum	pp	KFM56591.1	A0A087SUQ2	60S ribosomal protein L24 (Fragment)	X975_15926	Stegodyphus mimosarum
KFM68090.1	A0A087TSK1	DNA repair protein RAD50 (Fragment)	X975_20084	Stegodyphus mimosarum	pp	KFM56591.1	A0A087SUQ2	60S ribosomal protein L24 (Fragment)	X975_15926	Stegodyphus mimosarum
KFM81187.1	A0A087UUZ8	Phenylalanine--tRNA ligase beta subunit (Fragment)	X975_02535	Stegodyphus mimosarum	pp	KFM56591.1	A0A087SUQ2	60S ribosomal protein L24 (Fragment)	X975_15926	Stegodyphus mimosarum
KFM70178.1	A0A087TYI9	Serine/threonine-protein phosphatase (EC 3.1.3.16) (Fragment)	X975_05012	Stegodyphus mimosarum	pp	KFM56591.1	A0A087SUQ2	60S ribosomal protein L24 (Fragment)	X975_15926	Stegodyphus mimosarum
KFM79295.1	A0A087UPK6	Replication factor C subunit 2 (Fragment)	X975_04062	Stegodyphus mimosarum	pp	KFM56591.1	A0A087SUQ2	60S ribosomal protein L24 (Fragment)	X975_15926	Stegodyphus mimosarum
KFM79073.1	A0A087UNY4	Procollagen-lysine,2-oxoglutarate 5-dioxygenase 3 (Fragment)	X975_22983	Stegodyphus mimosarum	pp	KFM56591.1	A0A087SUQ2	60S ribosomal protein L24 (Fragment)	X975_15926	Stegodyphus mimosarum
KFM75839.1	A0A087UEQ0	14-3-3 protein zeta (Fragment)	X975_12520	Stegodyphus mimosarum	pp	KFM56591.1	A0A087SUQ2	60S ribosomal protein L24 (Fragment)	X975_15926	Stegodyphus mimosarum
KFM74172.1	A0A087U9Y3	Replication protein A DNA-binding subunit (Fragment)	X975_23430	Stegodyphus mimosarum	pp	KFM56591.1	A0A087SUQ2	60S ribosomal protein L24 (Fragment)	X975_15926	Stegodyphus mimosarum
KFM79673.1	A0A087UQN4	Cullin-5 (Fragment)	X975_16429	Stegodyphus mimosarum	pp	KFM56591.1	A0A087SUQ2	60S ribosomal protein L24 (Fragment)	X975_15926	Stegodyphus mimosarum
KFM81912.1	A0A087UX23	Cullin-3-A (Fragment)	X975_04107	Stegodyphus mimosarum	pp	KFM56591.1	A0A087SUQ2	60S ribosomal protein L24 (Fragment)	X975_15926	Stegodyphus mimosarum
KFM70936.1	A0A087U0P7	Ubiquitin-60S ribosomal protein L40 (Fragment)	X975_16292	Stegodyphus mimosarum	pp	KFM56591.1	A0A087SUQ2	60S ribosomal protein L24 (Fragment)	X975_15926	Stegodyphus mimosarum
KFM71605.1	A0A087U2L6	Nibrin (Fragment)	X975_00728	Stegodyphus mimosarum	pp	KFM56591.1	A0A087SUQ2	60S ribosomal protein L24 (Fragment)	X975_15926	Stegodyphus mimosarum
KFM71835.1	A0A087U396	Casein kinase I isoform epsilon (Fragment)	X975_12145	Stegodyphus mimosarum	pp	KFM56591.1	A0A087SUQ2	60S ribosomal protein L24 (Fragment)	X975_15926	Stegodyphus mimosarum
KFM67712.1	A0A087TRH3	tRNA (Adenine(58)-N(1))-methyltransferase catalytic subunit TRMT61A (Fragment)	X975_00542	Stegodyphus mimosarum	pp	KFM56591.1	A0A087SUQ2	60S ribosomal protein L24 (Fragment)	X975_15926	Stegodyphus mimosarum
KFM82748.1	A0A087UZF9	Guanine nucleotide-binding protein-like 3-like protein (Fragment)	X975_22024	Stegodyphus mimosarum	pp	KFM56591.1	A0A087SUQ2	60S ribosomal protein L24 (Fragment)	X975_15926	Stegodyphus mimosarum
KFM65019.1	A0A087TIT0	40S ribosomal protein S15a (Fragment)	X975_15378	Stegodyphus mimosarum	pp	KFM56591.1	A0A087SUQ2	60S ribosomal protein L24 (Fragment)	X975_15926	Stegodyphus mimosarum
KFM83013.1	A0A087V074	V-type proton ATPase subunit B (Fragment)	X975_13801	Stegodyphus mimosarum	pp	KFM56591.1	A0A087SUQ2	60S ribosomal protein L24 (Fragment)	X975_15926	Stegodyphus mimosarum
KFM77461.1	A0A087UJC2	mRNA turnover protein 4-like protein (Fragment)	X975_00590	Stegodyphus mimosarum	pp	KFM56591.1	A0A087SUQ2	60S ribosomal protein L24 (Fragment)	X975_15926	Stegodyphus mimosarum
KFM64580.1	A0A087THJ1	X-ray repair cross-complementing protein 5 (Fragment)	X975_10943	Stegodyphus mimosarum	pp	KFM56591.1	A0A087SUQ2	60S ribosomal protein L24 (Fragment)	X975_15926	Stegodyphus mimosarum
KFM82582.1	A0A087UYZ3	60S ribosomal protein L19 (Fragment)	X975_00739	Stegodyphus mimosarum	pp	KFM56591.1	A0A087SUQ2	60S ribosomal protein L24 (Fragment)	X975_15926	Stegodyphus mimosarum
KFM70099.1	A0A087TYB0	Transcription elongation regulator 1 (Fragment)	X975_02067	Stegodyphus mimosarum	pp	KFM56591.1	A0A087SUQ2	60S ribosomal protein L24 (Fragment)	X975_15926	Stegodyphus mimosarum
KFM66933.1	A0A087TP94	Pre-mRNA-processing-splicing factor 8 (Fragment)	X975_18272	Stegodyphus mimosarum	pp	KFM56611.1	A0A087SUS2	Dynamin-1-like protein (Fragment)	X975_03513	Stegodyphus mimosarum
KFM70679.1	A0A087TZZ0	Polyubiquitin-C (Fragment)	X975_07808	Stegodyphus mimosarum	pp	KFM56611.1	A0A087SUS2	Dynamin-1-like protein (Fragment)	X975_03513	Stegodyphus mimosarum
KFM72629.1	A0A087U5J0	26S proteasome non-ATPase regulatory subunit 14 (Fragment)	X975_00332	Stegodyphus mimosarum	pp	KFM56611.1	A0A087SUS2	Dynamin-1-like protein (Fragment)	X975_03513	Stegodyphus mimosarum
KFM70627.1	A0A087TZT8	Coatomer subunit beta (Fragment)	X975_07673	Stegodyphus mimosarum	pp	KFM56611.1	A0A087SUS2	Dynamin-1-like protein (Fragment)	X975_03513	Stegodyphus mimosarum
KFM72048.1	A0A087U3V9	Mitochondrial import inner membrane translocase subunit tim16-A (Fragment)	X975_15427	Stegodyphus mimosarum	pp	KFM56611.1	A0A087SUS2	Dynamin-1-like protein (Fragment)	X975_03513	Stegodyphus mimosarum
KFM72034.1	A0A087U3U5	Mitotic checkpoint serine/threonine-protein kinase BUB1 beta (Fragment)	X975_15412	Stegodyphus mimosarum	pp	KFM56611.1	A0A087SUS2	Dynamin-1-like protein (Fragment)	X975_03513	Stegodyphus mimosarum
KFM63563.1	A0A087TEM4	14-3-3 protein epsilon (Fragment)	X975_02744	Stegodyphus mimosarum	pp	KFM56611.1	A0A087SUS2	Dynamin-1-like protein (Fragment)	X975_03513	Stegodyphus mimosarum
KFM65739.1	A0A087TKV0	Peroxisomal membrane protein 11C (Fragment)	X975_05579	Stegodyphus mimosarum	pp	KFM56611.1	A0A087SUS2	Dynamin-1-like protein (Fragment)	X975_03513	Stegodyphus mimosarum
KFM71835.1	A0A087U396	Casein kinase I isoform epsilon (Fragment)	X975_12145	Stegodyphus mimosarum	pp	KFM56611.1	A0A087SUS2	Dynamin-1-like protein (Fragment)	X975_03513	Stegodyphus mimosarum
KFM75839.1	A0A087UEQ0	14-3-3 protein zeta (Fragment)	X975_12520	Stegodyphus mimosarum	pp	KFM56611.1	A0A087SUS2	Dynamin-1-like protein (Fragment)	X975_03513	Stegodyphus mimosarum
KFM79139.1	A0A087UP50	Elongation factor 1-alpha (Fragment)	X975_25648	Stegodyphus mimosarum	pp	KFM56611.1	A0A087SUS2	Dynamin-1-like protein (Fragment)	X975_03513	Stegodyphus mimosarum
KFM65131.1	A0A087TJ42	TP53-regulated inhibitor of apoptosis 1 (Fragment)	X975_11376	Stegodyphus mimosarum	pp	KFM56611.1	A0A087SUS2	Dynamin-1-like protein (Fragment)	X975_03513	Stegodyphus mimosarum
KFM80396.1	A0A087USQ7	COP9 signalosome complex subunit 5 (Fragment)	X975_04847	Stegodyphus mimosarum	pp	KFM56611.1	A0A087SUS2	Dynamin-1-like protein (Fragment)	X975_03513	Stegodyphus mimosarum
KFM74223.1	A0A087UA34	S-adenosylmethionine synthase (EC 2.5.1.6) (Fragment)	X975_11145	Stegodyphus mimosarum	pp	KFM56611.1	A0A087SUS2	Dynamin-1-like protein (Fragment)	X975_03513	Stegodyphus mimosarum
KFM73301.1	A0A087U7G2	DnaJ-like protein subfamily C member 9 (Fragment)	X975_15131	Stegodyphus mimosarum	pp	KFM56611.1	A0A087SUS2	Dynamin-1-like protein (Fragment)	X975_03513	Stegodyphus mimosarum
KFM67408.1	A0A087TQL9	Histone-lysine N-methyltransferase EZH2 (Fragment)	X975_18820	Stegodyphus mimosarum	pp	KFM56611.1	A0A087SUS2	Dynamin-1-like protein (Fragment)	X975_03513	Stegodyphus mimosarum
KFM71804.1	A0A087U365	E3 ubiquitin-protein ligase MARCH5 (Fragment)	X975_01944	Stegodyphus mimosarum	pp	KFM56611.1	A0A087SUS2	Dynamin-1-like protein (Fragment)	X975_03513	Stegodyphus mimosarum
KFM70936.1	A0A087U0P7	Ubiquitin-60S ribosomal protein L40 (Fragment)	X975_16292	Stegodyphus mimosarum	pp	KFM56611.1	A0A087SUS2	Dynamin-1-like protein (Fragment)	X975_03513	Stegodyphus mimosarum
KFM78957.1	A0A087UNL8	SUMO-conjugating enzyme (EC 6.3.2.-) (Fragment)	X975_26077	Stegodyphus mimosarum	pp	KFM56611.1	A0A087SUS2	Dynamin-1-like protein (Fragment)	X975_03513	Stegodyphus mimosarum
KFM68422.1	A0A087TTI3	Uncharacterized protein (Fragment)	X975_19829	Stegodyphus mimosarum	pp	KFM56611.1	A0A087SUS2	Dynamin-1-like protein (Fragment)	X975_03513	Stegodyphus mimosarum
KFM59910.1	A0A087T471	Bifunctional arginine demethylase and lysyl-hydroxylase JMJD6 (Fragment)	X975_11841	Stegodyphus mimosarum	pp	KFM56611.1	A0A087SUS2	Dynamin-1-like protein (Fragment)	X975_03513	Stegodyphus mimosarum
KFM59747.1	A0A087T3Q8	Peroxisomal membrane protein PEX14 (Fragment)	X975_23310	Stegodyphus mimosarum	pp	KFM56611.1	A0A087SUS2	Dynamin-1-like protein (Fragment)	X975_03513	Stegodyphus mimosarum
KFM68418.1	A0A087TTH9	SNW domain-containing protein 1 (Fragment)	X975_19251	Stegodyphus mimosarum	pp	KFM56611.1	A0A087SUS2	Dynamin-1-like protein (Fragment)	X975_03513	Stegodyphus mimosarum
KFM72811.1	A0A087U622	Cell division cycle 5-like protein (Fragment)	X975_00346	Stegodyphus mimosarum	pp	KFM56611.1	A0A087SUS2	Dynamin-1-like protein (Fragment)	X975_03513	Stegodyphus mimosarum
KFM73682.1	A0A087U8J3	E3 ubiquitin-protein ligase UHRF1 (Fragment)	X975_11263	Stegodyphus mimosarum	pp	KFM56611.1	A0A087SUS2	Dynamin-1-like protein (Fragment)	X975_03513	Stegodyphus mimosarum
KFM65932.1	A0A087TLE3	Ubiquitin-conjugating enzyme E2 H (Fragment)	X975_14656	Stegodyphus mimosarum	pp	KFM56611.1	A0A087SUS2	Dynamin-1-like protein (Fragment)	X975_03513	Stegodyphus mimosarum
KFM72854.1	A0A087U665	Bridging integrator 3-like protein (Fragment)	X975_01158	Stegodyphus mimosarum	pp	KFM56611.1	A0A087SUS2	Dynamin-1-like protein (Fragment)	X975_03513	Stegodyphus mimosarum
KFM56611.1	A0A087SUS2	Dynamin-1-like protein (Fragment)	X975_03513	Stegodyphus mimosarum	pp	KFM56611.1	A0A087SUS2	Dynamin-1-like protein (Fragment)	X975_03513	Stegodyphus mimosarum
KFM68542.1	A0A087TTV3	V-type proton ATPase subunit C (Fragment)	X975_15173	Stegodyphus mimosarum	pp	KFM56611.1	A0A087SUS2	Dynamin-1-like protein (Fragment)	X975_03513	Stegodyphus mimosarum
KFM81997.1	A0A087UXA8	Glycogen synthase kinase-3 beta (Fragment)	X975_18920	Stegodyphus mimosarum	pp	KFM56611.1	A0A087SUS2	Dynamin-1-like protein (Fragment)	X975_03513	Stegodyphus mimosarum
KFM78352.1	A0A087ULW3	Peroxisomal membrane protein 11B (Fragment)	X975_11528	Stegodyphus mimosarum	pp	KFM56611.1	A0A087SUS2	Dynamin-1-like protein (Fragment)	X975_03513	Stegodyphus mimosarum
KFM67674.1	A0A087TRD5	Dynactin subunit 1 (Fragment)	X975_23833	Stegodyphus mimosarum	pp	KFM56611.1	A0A087SUS2	Dynamin-1-like protein (Fragment)	X975_03513	Stegodyphus mimosarum
KFM69423.1	A0A087TWD4	Heat shock protein, mitochondrial (Fragment)	X975_00283	Stegodyphus mimosarum	pp	KFM56611.1	A0A087SUS2	Dynamin-1-like protein (Fragment)	X975_03513	Stegodyphus mimosarum
KFM57777.1	A0A087SY38	Heat shock protein 70 B2 (Fragment)	X975_06313	Stegodyphus mimosarum	pp	KFM56616.1	A0A087SUS7	Methylcrotonoyl-CoA carboxylase subunit alpha, mitochondrial (Fragment)	X975_00273	Stegodyphus mimosarum
KFM56616.1	A0A087SUS7	Methylcrotonoyl-CoA carboxylase subunit alpha, mitochondrial (Fragment)	X975_00273	Stegodyphus mimosarum	pp	KFM56616.1	A0A087SUS7	Methylcrotonoyl-CoA carboxylase subunit alpha, mitochondrial (Fragment)	X975_00273	Stegodyphus mimosarum
KFM78512.1	A0A087UMC3	AP-1 complex subunit gamma-1 (Fragment)	X975_26354	Stegodyphus mimosarum	pp	KFM56617.1	A0A087SUS8	Cysteine protease ATG4B (Fragment)	X975_00274	Stegodyphus mimosarum
KFM62675.1	A0A087TC36	Calreticulin (Fragment)	X975_16321	Stegodyphus mimosarum	pp	KFM56617.1	A0A087SUS8	Cysteine protease ATG4B (Fragment)	X975_00274	Stegodyphus mimosarum
KFM82645.1	A0A087UZ56	V-type proton ATPase subunit E (Fragment)	X975_08614	Stegodyphus mimosarum	pp	KFM56617.1	A0A087SUS8	Cysteine protease ATG4B (Fragment)	X975_00274	Stegodyphus mimosarum
KFM69376.1	A0A087TW87	Trifunctional enzyme subunit alpha, mitochondrial (Fragment)	X975_21522	Stegodyphus mimosarum	pp	KFM56617.1	A0A087SUS8	Cysteine protease ATG4B (Fragment)	X975_00274	Stegodyphus mimosarum
KFM61737.1	A0A087T9E8	dCTP pyrophosphatase 1 (Fragment)	X975_21976	Stegodyphus mimosarum	pp	KFM56617.1	A0A087SUS8	Cysteine protease ATG4B (Fragment)	X975_00274	Stegodyphus mimosarum
KFM69430.1	A0A087TWE1	ATP synthase subunit delta, mitochondrial (Fragment)	X975_20348	Stegodyphus mimosarum	pp	KFM56617.1	A0A087SUS8	Cysteine protease ATG4B (Fragment)	X975_00274	Stegodyphus mimosarum
KFM63563.1	A0A087TEM4	14-3-3 protein epsilon (Fragment)	X975_02744	Stegodyphus mimosarum	pp	KFM56617.1	A0A087SUS8	Cysteine protease ATG4B (Fragment)	X975_00274	Stegodyphus mimosarum
KFM67355.1	A0A087TQG6	Serine/threonine-protein kinase 3 (Fragment)	X975_14860	Stegodyphus mimosarum	pp	KFM56617.1	A0A087SUS8	Cysteine protease ATG4B (Fragment)	X975_00274	Stegodyphus mimosarum
KFM81157.1	A0A087UUW8	26S protease regulatory subunit 6B (Fragment)	X975_11669	Stegodyphus mimosarum	pp	KFM56617.1	A0A087SUS8	Cysteine protease ATG4B (Fragment)	X975_00274	Stegodyphus mimosarum
KFM79390.1	A0A087UPV1	Translin (Fragment)	X975_26463	Stegodyphus mimosarum	pp	KFM56617.1	A0A087SUS8	Cysteine protease ATG4B (Fragment)	X975_00274	Stegodyphus mimosarum
KFM70430.1	A0A087TZ91	Serine/threonine-protein kinase ULK2 (Fragment)	X975_12219	Stegodyphus mimosarum	pp	KFM56617.1	A0A087SUS8	Cysteine protease ATG4B (Fragment)	X975_00274	Stegodyphus mimosarum
KFM58500.1	A0A087T061	Phosphoinositide 3-kinase regulatory subunit 4 (Fragment)	X975_22280	Stegodyphus mimosarum	pp	KFM56617.1	A0A087SUS8	Cysteine protease ATG4B (Fragment)	X975_00274	Stegodyphus mimosarum
KFM69832.1	A0A087TXJ3	Rab GDP dissociation inhibitor beta (Fragment)	X975_24578	Stegodyphus mimosarum	pp	KFM56617.1	A0A087SUS8	Cysteine protease ATG4B (Fragment)	X975_00274	Stegodyphus mimosarum
KFM58353.1	A0A087SZR4	DNA damage-binding protein 1 (Fragment)	X975_14518	Stegodyphus mimosarum	pp	KFM56617.1	A0A087SUS8	Cysteine protease ATG4B (Fragment)	X975_00274	Stegodyphus mimosarum
KFM75757.1	A0A087UEG8	Enoyl-CoA hydratase, mitochondrial (Fragment)	X975_26730	Stegodyphus mimosarum	pp	KFM56617.1	A0A087SUS8	Cysteine protease ATG4B (Fragment)	X975_00274	Stegodyphus mimosarum
KFM75924.1	A0A087UEY5	Macrophage migration inhibitory factor (Fragment)	X975_15645	Stegodyphus mimosarum	pp	KFM56617.1	A0A087SUS8	Cysteine protease ATG4B (Fragment)	X975_00274	Stegodyphus mimosarum
KFM78626.1	A0A087UMN7	Uncharacterized protein (Fragment)	X975_05086	Stegodyphus mimosarum	pp	KFM56617.1	A0A087SUS8	Cysteine protease ATG4B (Fragment)	X975_00274	Stegodyphus mimosarum
KFM63535.1	A0A087TEJ6	Microtubule-associated protein futsch (Fragment)	X975_19517	Stegodyphus mimosarum	pp	KFM56617.1	A0A087SUS8	Cysteine protease ATG4B (Fragment)	X975_00274	Stegodyphus mimosarum
KFM75629.1	A0A087UE40	DNA mismatch repair protein Mlh3 (Fragment)	X975_13395	Stegodyphus mimosarum	pp	KFM56617.1	A0A087SUS8	Cysteine protease ATG4B (Fragment)	X975_00274	Stegodyphus mimosarum
KFM60484.1	A0A087T5U5	Proteasome activator complex subunit 3 (Fragment)	X975_07426	Stegodyphus mimosarum	pp	KFM56617.1	A0A087SUS8	Cysteine protease ATG4B (Fragment)	X975_00274	Stegodyphus mimosarum
KFM67187.1	A0A087TPZ8	Structure-specific endonuclease subunit slx1 (Fragment)	X975_24749	Stegodyphus mimosarum	pp	KFM56617.1	A0A087SUS8	Cysteine protease ATG4B (Fragment)	X975_00274	Stegodyphus mimosarum
KFM81062.1	A0A087UUM3	Protein NipSnap (Fragment)	X975_20240	Stegodyphus mimosarum	pp	KFM56617.1	A0A087SUS8	Cysteine protease ATG4B (Fragment)	X975_00274	Stegodyphus mimosarum
KFM82762.1	A0A087UZH3	U1 small nuclear ribonucleoprotein A (Fragment)	X975_26655	Stegodyphus mimosarum	pp	KFM56617.1	A0A087SUS8	Cysteine protease ATG4B (Fragment)	X975_00274	Stegodyphus mimosarum
KFM82437.1	A0A087UYJ8	Gamma-aminobutyric acid receptor-associated protein (Fragment)	X975_19127	Stegodyphus mimosarum	pp	KFM56617.1	A0A087SUS8	Cysteine protease ATG4B (Fragment)	X975_00274	Stegodyphus mimosarum
KFM81590.1	A0A087UW51	Splicing factor 3A subunit 1 (Fragment)	X975_02292	Stegodyphus mimosarum	pp	KFM56617.1	A0A087SUS8	Cysteine protease ATG4B (Fragment)	X975_00274	Stegodyphus mimosarum
KFM59317.1	A0A087T2H8	RB1-inducible coiled-coil protein 1 (Fragment)	X975_11369	Stegodyphus mimosarum	pp	KFM56617.1	A0A087SUS8	Cysteine protease ATG4B (Fragment)	X975_00274	Stegodyphus mimosarum
KFM59872.1	A0A087T433	Microtubule-associated proteins 1A/1B light chain 3A (Fragment)	X975_04834	Stegodyphus mimosarum	pp	KFM56617.1	A0A087SUS8	Cysteine protease ATG4B (Fragment)	X975_00274	Stegodyphus mimosarum
KFM70679.1	A0A087TZZ0	Polyubiquitin-C (Fragment)	X975_07808	Stegodyphus mimosarum	pp	KFM56617.1	A0A087SUS8	Cysteine protease ATG4B (Fragment)	X975_00274	Stegodyphus mimosarum
KFM79556.1	A0A087UQB7	Signal recognition particle protein (Fragment)	X975_23357	Stegodyphus mimosarum	pp	KFM56617.1	A0A087SUS8	Cysteine protease ATG4B (Fragment)	X975_00274	Stegodyphus mimosarum
KFM76731.1	A0A087UH92	Autophagy-related protein 3 (Fragment)	X975_12138	Stegodyphus mimosarum	pp	KFM56617.1	A0A087SUS8	Cysteine protease ATG4B (Fragment)	X975_00274	Stegodyphus mimosarum
KFM76981.1	A0A087UHZ2	Histone H4 (Fragment)	X975_21657	Stegodyphus mimosarum	pp	KFM56617.1	A0A087SUS8	Cysteine protease ATG4B (Fragment)	X975_00274	Stegodyphus mimosarum
KFM81105.1	A0A087UUR6	Autophagy protein 5 (Fragment)	X975_11138	Stegodyphus mimosarum	pp	KFM56617.1	A0A087SUS8	Cysteine protease ATG4B (Fragment)	X975_00274	Stegodyphus mimosarum
KFM63563.1	A0A087TEM4	14-3-3 protein epsilon (Fragment)	X975_02744	Stegodyphus mimosarum	pp	KFM56623.1	A0A087SUT4	Putative ATP-dependent RNA helicase DDX46 (Fragment)	X975_16302	Stegodyphus mimosarum
KFM81129.1	A0A087UUU0	DNA-directed RNA polymerases I, II, and III subunit RPABC5 (Fragment)	X975_19971	Stegodyphus mimosarum	pp	KFM56623.1	A0A087SUT4	Putative ATP-dependent RNA helicase DDX46 (Fragment)	X975_16302	Stegodyphus mimosarum
KFM62346.1	A0A087TB57	Actin-related protein 3 (Fragment)	X975_13540	Stegodyphus mimosarum	pp	KFM56623.1	A0A087SUT4	Putative ATP-dependent RNA helicase DDX46 (Fragment)	X975_16302	Stegodyphus mimosarum
KFM70679.1	A0A087TZZ0	Polyubiquitin-C (Fragment)	X975_07808	Stegodyphus mimosarum	pp	KFM56623.1	A0A087SUT4	Putative ATP-dependent RNA helicase DDX46 (Fragment)	X975_16302	Stegodyphus mimosarum
KFM70494.1	A0A087TZF5	ELAV-like protein 3 (Fragment)	X975_19979	Stegodyphus mimosarum	pp	KFM56623.1	A0A087SUT4	Putative ATP-dependent RNA helicase DDX46 (Fragment)	X975_16302	Stegodyphus mimosarum
KFM68418.1	A0A087TTH9	SNW domain-containing protein 1 (Fragment)	X975_19251	Stegodyphus mimosarum	pp	KFM56623.1	A0A087SUT4	Putative ATP-dependent RNA helicase DDX46 (Fragment)	X975_16302	Stegodyphus mimosarum
KFM67712.1	A0A087TRH3	tRNA (Adenine(58)-N(1))-methyltransferase catalytic subunit TRMT61A (Fragment)	X975_00542	Stegodyphus mimosarum	pp	KFM56623.1	A0A087SUT4	Putative ATP-dependent RNA helicase DDX46 (Fragment)	X975_16302	Stegodyphus mimosarum
KFM81912.1	A0A087UX23	Cullin-3-A (Fragment)	X975_04107	Stegodyphus mimosarum	pp	KFM56623.1	A0A087SUT4	Putative ATP-dependent RNA helicase DDX46 (Fragment)	X975_16302	Stegodyphus mimosarum
KFM80423.1	A0A087UST4	Splicing factor 3A subunit 2 (Fragment)	X975_13355	Stegodyphus mimosarum	pp	KFM56623.1	A0A087SUT4	Putative ATP-dependent RNA helicase DDX46 (Fragment)	X975_16302	Stegodyphus mimosarum
KFM82762.1	A0A087UZH3	U1 small nuclear ribonucleoprotein A (Fragment)	X975_26655	Stegodyphus mimosarum	pp	KFM56623.1	A0A087SUT4	Putative ATP-dependent RNA helicase DDX46 (Fragment)	X975_16302	Stegodyphus mimosarum
KFM60342.1	A0A087T5F3	Protein polybromo-1 (Fragment)	X975_02471	Stegodyphus mimosarum	pp	KFM56623.1	A0A087SUT4	Putative ATP-dependent RNA helicase DDX46 (Fragment)	X975_16302	Stegodyphus mimosarum
KFM67363.1	A0A087TQH4	NAD-dependent deacetylase sirtuin-7 (Fragment)	X975_10477	Stegodyphus mimosarum	pp	KFM56623.1	A0A087SUT4	Putative ATP-dependent RNA helicase DDX46 (Fragment)	X975_16302	Stegodyphus mimosarum
KFM79474.1	A0A087UQ35	26S proteasome non-ATPase regulatory subunit 11 (Fragment)	X975_16665	Stegodyphus mimosarum	pp	KFM56629.1	A0A087SUU0	Tubulin beta-1 chain (Fragment)	X975_03376	Stegodyphus mimosarum
KFM73238.1	A0A087U799	Casein kinase I isoform alpha (Fragment)	X975_06295	Stegodyphus mimosarum	pp	KFM56629.1	A0A087SUU0	Tubulin beta-1 chain (Fragment)	X975_03376	Stegodyphus mimosarum
KFM77622.1	A0A087UJT3	Uncharacterized protein (Fragment)	X975_26927	Stegodyphus mimosarum	pp	KFM56629.1	A0A087SUU0	Tubulin beta-1 chain (Fragment)	X975_03376	Stegodyphus mimosarum
KFM76177.1	A0A087UFN8	NSFL1 cofactor p47 (Fragment)	X975_18683	Stegodyphus mimosarum	pp	KFM56629.1	A0A087SUU0	Tubulin beta-1 chain (Fragment)	X975_03376	Stegodyphus mimosarum
KFM61657.1	A0A087T968	Tubulin alpha chain (Fragment)	X975_15326	Stegodyphus mimosarum	pp	KFM56629.1	A0A087SUU0	Tubulin beta-1 chain (Fragment)	X975_03376	Stegodyphus mimosarum
KFM80264.1	A0A087USC5	Dynein heavy chain, cytoplasmic (Fragment)	X975_05804	Stegodyphus mimosarum	pp	KFM56629.1	A0A087SUU0	Tubulin beta-1 chain (Fragment)	X975_03376	Stegodyphus mimosarum
KFM66888.1	A0A087TP49	Tyrosine-protein phosphatase Lar (Fragment)	X975_07661	Stegodyphus mimosarum	pp	KFM56629.1	A0A087SUU0	Tubulin beta-1 chain (Fragment)	X975_03376	Stegodyphus mimosarum
KFM60763.1	A0A087T6M4	Integrin-linked protein kinase (Fragment)	X975_17904	Stegodyphus mimosarum	pp	KFM56629.1	A0A087SUU0	Tubulin beta-1 chain (Fragment)	X975_03376	Stegodyphus mimosarum
KFM68299.1	A0A087TT60	TAR DNA-binding protein 43 (Fragment)	X975_17982	Stegodyphus mimosarum	pp	KFM56629.1	A0A087SUU0	Tubulin beta-1 chain (Fragment)	X975_03376	Stegodyphus mimosarum
KFM56719.1	A0A087SV30	Hepatocyte growth factor-regulated tyrosine kinase substrate (Fragment)	X975_16853	Stegodyphus mimosarum	pp	KFM56629.1	A0A087SUU0	Tubulin beta-1 chain (Fragment)	X975_03376	Stegodyphus mimosarum
KFM79187.1	A0A087UP98	Calpain-9 (Fragment)	X975_00196	Stegodyphus mimosarum	pp	KFM56629.1	A0A087SUU0	Tubulin beta-1 chain (Fragment)	X975_03376	Stegodyphus mimosarum
KFM57705.1	A0A087SXW6	Thymidine kinase (EC 2.7.1.21) (Fragment)	X975_09745	Stegodyphus mimosarum	pp	KFM56629.1	A0A087SUU0	Tubulin beta-1 chain (Fragment)	X975_03376	Stegodyphus mimosarum
KFM72396.1	A0A087U4V7	General transcription factor IIF subunit 2 (Fragment)	X975_07803	Stegodyphus mimosarum	pp	KFM56629.1	A0A087SUU0	Tubulin beta-1 chain (Fragment)	X975_03376	Stegodyphus mimosarum
KFM67862.1	A0A087TRX3	Inhibitor of nuclear factor kappa-B kinase subunit beta (Fragment)	X975_15892	Stegodyphus mimosarum	pp	KFM56629.1	A0A087SUU0	Tubulin beta-1 chain (Fragment)	X975_03376	Stegodyphus mimosarum
KFM56716.1	A0A087SV27	Proteasome subunit alpha type (EC 3.4.25.1) (Fragment)	X975_16850	Stegodyphus mimosarum	pp	KFM56629.1	A0A087SUU0	Tubulin beta-1 chain (Fragment)	X975_03376	Stegodyphus mimosarum
KFM81912.1	A0A087UX23	Cullin-3-A (Fragment)	X975_04107	Stegodyphus mimosarum	pp	KFM56629.1	A0A087SUU0	Tubulin beta-1 chain (Fragment)	X975_03376	Stegodyphus mimosarum
KFM80674.1	A0A087UTI5	Platelet-activating factor acetylhydrolase IB subunit gamma (Fragment)	X975_13944	Stegodyphus mimosarum	pp	KFM56629.1	A0A087SUU0	Tubulin beta-1 chain (Fragment)	X975_03376	Stegodyphus mimosarum
KFM63331.1	A0A087TDZ2	Putative E3 ubiquitin-protein ligase UBR7 (Fragment)	X975_08270	Stegodyphus mimosarum	pp	KFM56629.1	A0A087SUU0	Tubulin beta-1 chain (Fragment)	X975_03376	Stegodyphus mimosarum
KFM74377.1	A0A087UAI8	RNA-binding protein 4.1 (Fragment)	X975_16392	Stegodyphus mimosarum	pp	KFM56629.1	A0A087SUU0	Tubulin beta-1 chain (Fragment)	X975_03376	Stegodyphus mimosarum
KFM71835.1	A0A087U396	Casein kinase I isoform epsilon (Fragment)	X975_12145	Stegodyphus mimosarum	pp	KFM56629.1	A0A087SUU0	Tubulin beta-1 chain (Fragment)	X975_03376	Stegodyphus mimosarum
KFM58133.1	A0A087SZ44	Uncharacterized protein (Fragment)	X975_13109	Stegodyphus mimosarum	pp	KFM56629.1	A0A087SUU0	Tubulin beta-1 chain (Fragment)	X975_03376	Stegodyphus mimosarum
KFM70679.1	A0A087TZZ0	Polyubiquitin-C (Fragment)	X975_07808	Stegodyphus mimosarum	pp	KFM56629.1	A0A087SUU0	Tubulin beta-1 chain (Fragment)	X975_03376	Stegodyphus mimosarum
KFM83077.1	A0A087V0D8	Tubulin beta-1 chain (Fragment)	X975_20316	Stegodyphus mimosarum	pp	KFM56629.1	A0A087SUU0	Tubulin beta-1 chain (Fragment)	X975_03376	Stegodyphus mimosarum
KFM56629.1	A0A087SUU0	Tubulin beta-1 chain (Fragment)	X975_03376	Stegodyphus mimosarum	pp	KFM56629.1	A0A087SUU0	Tubulin beta-1 chain (Fragment)	X975_03376	Stegodyphus mimosarum
KFM73866.1	A0A087U927	Merlin (Fragment)	X975_10353	Stegodyphus mimosarum	pp	KFM56629.1	A0A087SUU0	Tubulin beta-1 chain (Fragment)	X975_03376	Stegodyphus mimosarum
KFM59011.1	A0A087T1M2	Potassium voltage-gated channel protein Shal (Fragment)	X975_20519	Stegodyphus mimosarum	pp	KFM56629.1	A0A087SUU0	Tubulin beta-1 chain (Fragment)	X975_03376	Stegodyphus mimosarum
KFM68090.1	A0A087TSK1	DNA repair protein RAD50 (Fragment)	X975_20084	Stegodyphus mimosarum	pp	KFM56629.1	A0A087SUU0	Tubulin beta-1 chain (Fragment)	X975_03376	Stegodyphus mimosarum
KFM75839.1	A0A087UEQ0	14-3-3 protein zeta (Fragment)	X975_12520	Stegodyphus mimosarum	pp	KFM56629.1	A0A087SUU0	Tubulin beta-1 chain (Fragment)	X975_03376	Stegodyphus mimosarum
KFM66933.1	A0A087TP94	Pre-mRNA-processing-splicing factor 8 (Fragment)	X975_18272	Stegodyphus mimosarum	pp	KFM56629.1	A0A087SUU0	Tubulin beta-1 chain (Fragment)	X975_03376	Stegodyphus mimosarum
KFM59747.1	A0A087T3Q8	Peroxisomal membrane protein PEX14 (Fragment)	X975_23310	Stegodyphus mimosarum	pp	KFM56629.1	A0A087SUU0	Tubulin beta-1 chain (Fragment)	X975_03376	Stegodyphus mimosarum
KFM59462.1	A0A087T2X3	TRAF3-interacting protein 1 (Fragment)	X975_07187	Stegodyphus mimosarum	pp	KFM56629.1	A0A087SUU0	Tubulin beta-1 chain (Fragment)	X975_03376	Stegodyphus mimosarum
KFM74219.1	A0A087UA30	Arrestin, lateral eye (Fragment)	X975_01836	Stegodyphus mimosarum	pp	KFM56629.1	A0A087SUU0	Tubulin beta-1 chain (Fragment)	X975_03376	Stegodyphus mimosarum
KFM68600.1	A0A087TU11	Putative glutamine--tRNA ligase (Fragment)	X975_00205	Stegodyphus mimosarum	pp	KFM56629.1	A0A087SUU0	Tubulin beta-1 chain (Fragment)	X975_03376	Stegodyphus mimosarum
KFM62021.1	A0A087TA82	Splicing factor 3B subunit 2 (Fragment)	X975_06390	Stegodyphus mimosarum	pp	KFM56629.1	A0A087SUU0	Tubulin beta-1 chain (Fragment)	X975_03376	Stegodyphus mimosarum
KFM71165.1	A0A087U1C6	SHC-transforming protein 1 (Fragment)	X975_26363	Stegodyphus mimosarum	pp	KFM56629.1	A0A087SUU0	Tubulin beta-1 chain (Fragment)	X975_03376	Stegodyphus mimosarum
KFM59373.1	A0A087T2N4	Guanine nucleotide-binding protein G(I) subunit alpha (Fragment)	X975_07525	Stegodyphus mimosarum	pp	KFM56629.1	A0A087SUU0	Tubulin beta-1 chain (Fragment)	X975_03376	Stegodyphus mimosarum
KFM61284.1	A0A087T845	1-phosphatidylinositol-4,5-bisphosphate phosphodiesterase gamma-1 (Fragment)	X975_07945	Stegodyphus mimosarum	pp	KFM56629.1	A0A087SUU0	Tubulin beta-1 chain (Fragment)	X975_03376	Stegodyphus mimosarum
KFM79598.1	A0A087UQF9	60S ribosomal protein L7 (Fragment)	X975_09566	Stegodyphus mimosarum	pp	KFM56629.1	A0A087SUU0	Tubulin beta-1 chain (Fragment)	X975_03376	Stegodyphus mimosarum
KFM78170.1	A0A087ULD1	Mitoferrin-2 (Fragment)	X975_19898	Stegodyphus mimosarum	pp	KFM56629.1	A0A087SUU0	Tubulin beta-1 chain (Fragment)	X975_03376	Stegodyphus mimosarum
KFM61944.1	A0A087TA05	Integrin alpha-PS2 (Fragment)	X975_00024	Stegodyphus mimosarum	pp	KFM56629.1	A0A087SUU0	Tubulin beta-1 chain (Fragment)	X975_03376	Stegodyphus mimosarum
KFM63563.1	A0A087TEM4	14-3-3 protein epsilon (Fragment)	X975_02744	Stegodyphus mimosarum	pp	KFM56629.1	A0A087SUU0	Tubulin beta-1 chain (Fragment)	X975_03376	Stegodyphus mimosarum
KFM75420.1	A0A087UDI1	60S ribosomal protein L35 (Fragment)	X975_26933	Stegodyphus mimosarum	pp	KFM56629.1	A0A087SUU0	Tubulin beta-1 chain (Fragment)	X975_03376	Stegodyphus mimosarum
KFM82381.1	A0A087UYE2	Uncharacterized protein (Fragment)	X975_03118	Stegodyphus mimosarum	pp	KFM56629.1	A0A087SUU0	Tubulin beta-1 chain (Fragment)	X975_03376	Stegodyphus mimosarum
KFM69918.1	A0A087TXS9	STE20/SPS1-related proline-alanine-rich protein kinase (Fragment)	X975_20462	Stegodyphus mimosarum	pp	KFM56629.1	A0A087SUU0	Tubulin beta-1 chain (Fragment)	X975_03376	Stegodyphus mimosarum
KFM69666.1	A0A087TX27	T-complex protein 1 subunit zeta (Fragment)	X975_14589	Stegodyphus mimosarum	pp	KFM56629.1	A0A087SUU0	Tubulin beta-1 chain (Fragment)	X975_03376	Stegodyphus mimosarum
KFM73992.1	A0A087U9F3	60S acidic ribosomal protein P1 (Fragment)	X975_14405	Stegodyphus mimosarum	pp	KFM56629.1	A0A087SUU0	Tubulin beta-1 chain (Fragment)	X975_03376	Stegodyphus mimosarum
KFM60739.1	A0A087T6K0	Muscle M-line assembly protein unc-89 (Fragment)	X975_19840	Stegodyphus mimosarum	pp	KFM56629.1	A0A087SUU0	Tubulin beta-1 chain (Fragment)	X975_03376	Stegodyphus mimosarum
KFM70187.1	A0A087TYJ8	U5 small nuclear ribonucleoprotein (Fragment)	X975_23502	Stegodyphus mimosarum	pp	KFM56629.1	A0A087SUU0	Tubulin beta-1 chain (Fragment)	X975_03376	Stegodyphus mimosarum
KFM63367.1	A0A087TE28	MRG-binding protein (Fragment)	X975_09893	Stegodyphus mimosarum	pp	KFM56629.1	A0A087SUU0	Tubulin beta-1 chain (Fragment)	X975_03376	Stegodyphus mimosarum
KFM74384.1	A0A087UAJ5	Vacuolar fusion protein CCZ1-like protein (Fragment)	X975_02233	Stegodyphus mimosarum	pp	KFM56629.1	A0A087SUU0	Tubulin beta-1 chain (Fragment)	X975_03376	Stegodyphus mimosarum
KFM82180.1	A0A087UXU1	AP-2 complex subunit mu (Fragment)	X975_03542	Stegodyphus mimosarum	pp	KFM56629.1	A0A087SUU0	Tubulin beta-1 chain (Fragment)	X975_03376	Stegodyphus mimosarum
KFM79512.1	A0A087UQ73	Mortality factor 4-like protein 1 (Fragment)	X975_26956	Stegodyphus mimosarum	pp	KFM56629.1	A0A087SUU0	Tubulin beta-1 chain (Fragment)	X975_03376	Stegodyphus mimosarum
KFM70139.1	A0A087TYF0	Histone-lysine N-methyltransferase SUV420H1-B (Fragment)	X975_21102	Stegodyphus mimosarum	pp	KFM56629.1	A0A087SUU0	Tubulin beta-1 chain (Fragment)	X975_03376	Stegodyphus mimosarum
KFM73335.1	A0A087U7J6	40S ribosomal protein S27 (Fragment)	X975_09771	Stegodyphus mimosarum	pp	KFM56629.1	A0A087SUU0	Tubulin beta-1 chain (Fragment)	X975_03376	Stegodyphus mimosarum
KFM57918.1	A0A087SYH9	Myosin-2 essential light chain (Fragment)	X975_21920	Stegodyphus mimosarum	pp	KFM56629.1	A0A087SUU0	Tubulin beta-1 chain (Fragment)	X975_03376	Stegodyphus mimosarum
KFM81940.1	A0A087UX51	Charged multivesicular body protein 6 (Fragment)	X975_26587	Stegodyphus mimosarum	pp	KFM56629.1	A0A087SUU0	Tubulin beta-1 chain (Fragment)	X975_03376	Stegodyphus mimosarum
KFM81046.1	A0A087UUK7	SH3 domain-binding protein 5-like protein (Fragment)	X975_05079	Stegodyphus mimosarum	pp	KFM56629.1	A0A087SUU0	Tubulin beta-1 chain (Fragment)	X975_03376	Stegodyphus mimosarum
KFM59297.1	A0A087T2F8	Synaptosomal-associated protein (Fragment)	X975_18274	Stegodyphus mimosarum	pp	KFM56629.1	A0A087SUU0	Tubulin beta-1 chain (Fragment)	X975_03376	Stegodyphus mimosarum
KFM80147.1	A0A087US08	Bifunctional 3'-phosphoadenosine 5'-phosphosulfate synthase (Fragment)	X975_18465	Stegodyphus mimosarum	pp	KFM56629.1	A0A087SUU0	Tubulin beta-1 chain (Fragment)	X975_03376	Stegodyphus mimosarum
KFM63511.1	A0A087TEH2	Ras-related protein Rab-11B (Fragment)	X975_23020	Stegodyphus mimosarum	pp	KFM56629.1	A0A087SUU0	Tubulin beta-1 chain (Fragment)	X975_03376	Stegodyphus mimosarum
KFM82016.1	A0A087UXC7	Casein kinase II subunit beta (CK II beta) (Fragment)	X975_19063	Stegodyphus mimosarum	pp	KFM56629.1	A0A087SUU0	Tubulin beta-1 chain (Fragment)	X975_03376	Stegodyphus mimosarum
KFM69718.1	A0A087TX79	Glycerol-3-phosphate dehydrogenase (EC 1.1.5.3) (Fragment)	X975_01666	Stegodyphus mimosarum	pp	KFM56635.1	A0A087SUU6	Tropomyosin (Fragment)	X975_03382	Stegodyphus mimosarum
KFM58477.1	A0A087T038	Troponin C (Fragment)	X975_24865	Stegodyphus mimosarum	pp	KFM56635.1	A0A087SUU6	Tropomyosin (Fragment)	X975_03382	Stegodyphus mimosarum
KFM73660.1	A0A087U8H1	Alpha-actinin, sarcomeric (Fragment)	X975_21742	Stegodyphus mimosarum	pp	KFM56635.1	A0A087SUU6	Tropomyosin (Fragment)	X975_03382	Stegodyphus mimosarum
KFM56669.1	A0A087SUY0	NADH dehydrogenase [ubiquinone] 1 beta subcomplex subunit 10 (Fragment)	X975_17470	Stegodyphus mimosarum	pp	KFM56635.1	A0A087SUU6	Tropomyosin (Fragment)	X975_03382	Stegodyphus mimosarum
KFM78653.1	A0A087UMR4	Cytochrome c1, heme protein, mitochondrial (Fragment)	X975_01703	Stegodyphus mimosarum	pp	KFM56635.1	A0A087SUU6	Tropomyosin (Fragment)	X975_03382	Stegodyphus mimosarum
KFM58607.1	A0A087T0G8	Calcium-transporting ATPase sarcoplasmic/endoplasmic reticulum type (Fragment)	X975_17486	Stegodyphus mimosarum	pp	KFM56635.1	A0A087SUU6	Tropomyosin (Fragment)	X975_03382	Stegodyphus mimosarum
KFM66198.1	A0A087TM59	Isocitrate dehydrogenase [NAD] subunit, mitochondrial (EC 1.1.1.41) (Fragment)	X975_21396	Stegodyphus mimosarum	pp	KFM56635.1	A0A087SUU6	Tropomyosin (Fragment)	X975_03382	Stegodyphus mimosarum
KFM80338.1	A0A087USJ9	26S protease regulatory subunit 10B (Fragment)	X975_08295	Stegodyphus mimosarum	pp	KFM56635.1	A0A087SUU6	Tropomyosin (Fragment)	X975_03382	Stegodyphus mimosarum
KFM61398.1	A0A087T8F9	Sarcoplasmic calcium-binding protein 1 (Fragment)	X975_03371	Stegodyphus mimosarum	pp	KFM56635.1	A0A087SUU6	Tropomyosin (Fragment)	X975_03382	Stegodyphus mimosarum
KFM68484.1	A0A087TTP5	Aconitate hydratase, mitochondrial (Fragment)	X975_17088	Stegodyphus mimosarum	pp	KFM56635.1	A0A087SUU6	Tropomyosin (Fragment)	X975_03382	Stegodyphus mimosarum
KFM79386.1	A0A087UPU7	Cancer-related nucleoside-triphosphatase-like protein (Fragment)	X975_26459	Stegodyphus mimosarum	pp	KFM56635.1	A0A087SUU6	Tropomyosin (Fragment)	X975_03382	Stegodyphus mimosarum
KFM69299.1	A0A087TW10	Voltage-dependent anion-selective channel protein 2 (Fragment)	X975_03067	Stegodyphus mimosarum	pp	KFM56635.1	A0A087SUU6	Tropomyosin (Fragment)	X975_03382	Stegodyphus mimosarum
KFM73959.1	A0A087U9C0	Malate dehydrogenase, mitochondrial (Fragment)	X975_21715	Stegodyphus mimosarum	pp	KFM56635.1	A0A087SUU6	Tropomyosin (Fragment)	X975_03382	Stegodyphus mimosarum
KFM71008.1	A0A087U0W9	Inversin (Fragment)	X975_21731	Stegodyphus mimosarum	pp	KFM56635.1	A0A087SUU6	Tropomyosin (Fragment)	X975_03382	Stegodyphus mimosarum
KFM63502.1	A0A087TEG3	Troponin T (Fragment)	X975_07979	Stegodyphus mimosarum	pp	KFM56635.1	A0A087SUU6	Tropomyosin (Fragment)	X975_03382	Stegodyphus mimosarum
KFM59282.1	A0A087T2E3	Troponin I (Fragment)	X975_14446	Stegodyphus mimosarum	pp	KFM56635.1	A0A087SUU6	Tropomyosin (Fragment)	X975_03382	Stegodyphus mimosarum
KFM80189.1	A0A087US50	Exocyst complex component 7 (Fragment)	X975_18286	Stegodyphus mimosarum	pp	KFM56635.1	A0A087SUU6	Tropomyosin (Fragment)	X975_03382	Stegodyphus mimosarum
KFM63563.1	A0A087TEM4	14-3-3 protein epsilon (Fragment)	X975_02744	Stegodyphus mimosarum	pp	KFM56635.1	A0A087SUU6	Tropomyosin (Fragment)	X975_03382	Stegodyphus mimosarum
KFM70133.1	A0A087TYE4	ATP synthase subunit O, mitochondrial (Fragment)	X975_04248	Stegodyphus mimosarum	pp	KFM56635.1	A0A087SUU6	Tropomyosin (Fragment)	X975_03382	Stegodyphus mimosarum
KFM71587.1	A0A087U2J8	Uncharacterized protein (Fragment)	X975_19754	Stegodyphus mimosarum	pp	KFM56635.1	A0A087SUU6	Tropomyosin (Fragment)	X975_03382	Stegodyphus mimosarum
KFM65662.1	A0A087TKM3	Heat shock protein beta-1 (Fragment)	X975_14221	Stegodyphus mimosarum	pp	KFM56635.1	A0A087SUU6	Tropomyosin (Fragment)	X975_03382	Stegodyphus mimosarum
KFM79572.1	A0A087UQD3	Proteasome subunit alpha type (EC 3.4.25.1) (Fragment)	X975_23372	Stegodyphus mimosarum	pp	KFM56635.1	A0A087SUU6	Tropomyosin (Fragment)	X975_03382	Stegodyphus mimosarum
KFM59065.1	A0A087T1S6	Nuclear pore complex protein Nup98-Nup96 (Fragment)	X975_21259	Stegodyphus mimosarum	pp	KFM56635.1	A0A087SUU6	Tropomyosin (Fragment)	X975_03382	Stegodyphus mimosarum
KFM75109.1	A0A087UCM0	Protein translation factor SUI1-like protein (Fragment)	X975_11505	Stegodyphus mimosarum	pp	KFM56635.1	A0A087SUU6	Tropomyosin (Fragment)	X975_03382	Stegodyphus mimosarum
KFM69887.1	A0A087TXP8	Cytochrome c oxidase subunit 4 isoform 2, mitochondrial (Fragment)	X975_17051	Stegodyphus mimosarum	pp	KFM56635.1	A0A087SUU6	Tropomyosin (Fragment)	X975_03382	Stegodyphus mimosarum
KFM71570.1	A0A087U2I1	Putative ATP synthase subunit f, mitochondrial (Fragment)	X975_16084	Stegodyphus mimosarum	pp	KFM56635.1	A0A087SUU6	Tropomyosin (Fragment)	X975_03382	Stegodyphus mimosarum
KFM69430.1	A0A087TWE1	ATP synthase subunit delta, mitochondrial (Fragment)	X975_20348	Stegodyphus mimosarum	pp	KFM56635.1	A0A087SUU6	Tropomyosin (Fragment)	X975_03382	Stegodyphus mimosarum
KFM80423.1	A0A087UST4	Splicing factor 3A subunit 2 (Fragment)	X975_13355	Stegodyphus mimosarum	pp	KFM56635.1	A0A087SUU6	Tropomyosin (Fragment)	X975_03382	Stegodyphus mimosarum
KFM68143.1	A0A087TSQ4	Methylosome subunit pICln (Fragment)	X975_05612	Stegodyphus mimosarum	pp	KFM56635.1	A0A087SUU6	Tropomyosin (Fragment)	X975_03382	Stegodyphus mimosarum
KFM62466.1	A0A087TBH7	Fibroblast growth factor receptor-like 1 (Fragment)	X975_03237	Stegodyphus mimosarum	pp	KFM56637.1	A0A087SUU8	Fibroblast growth factor receptor substrate 2 (Fragment)	X975_00242	Stegodyphus mimosarum
KFM71874.1	A0A087U3D5	Tyrosine-protein phosphatase non-receptor type 11 (Fragment)	X975_13459	Stegodyphus mimosarum	pp	KFM56637.1	A0A087SUU8	Fibroblast growth factor receptor substrate 2 (Fragment)	X975_00242	Stegodyphus mimosarum
KFM73739.1	A0A087U8Q0	Cyclin-dependent kinases regulatory subunit (Fragment)	X975_15338	Stegodyphus mimosarum	pp	KFM56637.1	A0A087SUU8	Fibroblast growth factor receptor substrate 2 (Fragment)	X975_00242	Stegodyphus mimosarum
KFM59334.1	A0A087T2J5	Tyrosine-protein kinase (EC 2.7.10.2) (Fragment)	X975_23369	Stegodyphus mimosarum	pp	KFM56637.1	A0A087SUU8	Fibroblast growth factor receptor substrate 2 (Fragment)	X975_00242	Stegodyphus mimosarum
KFM68090.1	A0A087TSK1	DNA repair protein RAD50 (Fragment)	X975_20084	Stegodyphus mimosarum	pp	KFM56637.1	A0A087SUU8	Fibroblast growth factor receptor substrate 2 (Fragment)	X975_00242	Stegodyphus mimosarum
KFM60686.1	A0A087T6E7	SH2B adapter protein 2 (Fragment)	X975_19408	Stegodyphus mimosarum	pp	KFM56637.1	A0A087SUU8	Fibroblast growth factor receptor substrate 2 (Fragment)	X975_00242	Stegodyphus mimosarum
KFM70273.1	A0A087TYT4	Insulin-like peptide receptor (Fragment)	X975_07735	Stegodyphus mimosarum	pp	KFM56637.1	A0A087SUU8	Fibroblast growth factor receptor substrate 2 (Fragment)	X975_00242	Stegodyphus mimosarum
KFM68773.1	A0A087TUI4	Flotillin-1 (Fragment)	X975_11094	Stegodyphus mimosarum	pp	KFM56637.1	A0A087SUU8	Fibroblast growth factor receptor substrate 2 (Fragment)	X975_00242	Stegodyphus mimosarum
KFM81621.1	A0A087UW82	Protein E(Sev)2B (Fragment)	X975_07510	Stegodyphus mimosarum	pp	KFM56637.1	A0A087SUU8	Fibroblast growth factor receptor substrate 2 (Fragment)	X975_00242	Stegodyphus mimosarum
KFM62051.1	A0A087TAB2	Eukaryotic initiation factor 4A-II (Fragment)	X975_06614	Stegodyphus mimosarum	pp	KFM56639.1	A0A087SUV0	Alkaline phosphatase, tissue-nonspecific isozyme (Fragment)	X975_00244	Stegodyphus mimosarum
KFM64827.1	A0A087TI88	Histone H1 (Fragment)	X975_21807	Stegodyphus mimosarum	pp	KFM56639.1	A0A087SUV0	Alkaline phosphatase, tissue-nonspecific isozyme (Fragment)	X975_00244	Stegodyphus mimosarum
KFM74898.1	A0A087UC09	Embryonic polarity protein dorsal (Fragment)	X975_12863	Stegodyphus mimosarum	pp	KFM56639.1	A0A087SUV0	Alkaline phosphatase, tissue-nonspecific isozyme (Fragment)	X975_00244	Stegodyphus mimosarum
KFM60789.1	A0A087T6Q0	Uncharacterized protein (Fragment)	X975_13639	Stegodyphus mimosarum	pp	KFM56652.1	A0A087SUW3	NADPH-dependent diflavin oxidoreductase 1 (Fragment)	X975_06822	Stegodyphus mimosarum
KFM70679.1	A0A087TZZ0	Polyubiquitin-C (Fragment)	X975_07808	Stegodyphus mimosarum	pp	KFM56652.1	A0A087SUW3	NADPH-dependent diflavin oxidoreductase 1 (Fragment)	X975_06822	Stegodyphus mimosarum
KFM69018.1	A0A087TV79	Cytochrome c (Fragment)	X975_01457	Stegodyphus mimosarum	pp	KFM56652.1	A0A087SUW3	NADPH-dependent diflavin oxidoreductase 1 (Fragment)	X975_06822	Stegodyphus mimosarum
KFM56652.1	A0A087SUW3	NADPH-dependent diflavin oxidoreductase 1 (Fragment)	X975_06822	Stegodyphus mimosarum	pp	KFM56652.1	A0A087SUW3	NADPH-dependent diflavin oxidoreductase 1 (Fragment)	X975_06822	Stegodyphus mimosarum
KFM80673.1	A0A087UTI4	WD repeat-containing protein 92 (Fragment)	X975_13943	Stegodyphus mimosarum	pp	KFM56657.1	A0A087SUW8	Ribosome biogenesis protein-like protein (Fragment)	X975_02951	Stegodyphus mimosarum
KFM82556.1	A0A087UYW7	Vacuolar protein-sorting-associated protein 25 (Fragment)	X975_04489	Stegodyphus mimosarum	pp	KFM56657.1	A0A087SUW8	Ribosome biogenesis protein-like protein (Fragment)	X975_02951	Stegodyphus mimosarum
KFM78923.1	A0A087UNI4	Selenide, water dikinase (Fragment)	X975_26853	Stegodyphus mimosarum	pp	KFM56657.1	A0A087SUW8	Ribosome biogenesis protein-like protein (Fragment)	X975_02951	Stegodyphus mimosarum
KFM77605.1	A0A087UJR6	Putative ribosomal RNA methyltransferase NOP2 (Fragment)	X975_22335	Stegodyphus mimosarum	pp	KFM56657.1	A0A087SUW8	Ribosome biogenesis protein-like protein (Fragment)	X975_02951	Stegodyphus mimosarum
KFM67363.1	A0A087TQH4	NAD-dependent deacetylase sirtuin-7 (Fragment)	X975_10477	Stegodyphus mimosarum	pp	KFM56657.1	A0A087SUW8	Ribosome biogenesis protein-like protein (Fragment)	X975_02951	Stegodyphus mimosarum
KFM65368.1	A0A087TJS9	Ubiquitin carboxyl-terminal hydrolase 14 (Fragment)	X975_17565	Stegodyphus mimosarum	pp	KFM56657.1	A0A087SUW8	Ribosome biogenesis protein-like protein (Fragment)	X975_02951	Stegodyphus mimosarum
KFM82016.1	A0A087UXC7	Casein kinase II subunit beta (CK II beta) (Fragment)	X975_19063	Stegodyphus mimosarum	pp	KFM56657.1	A0A087SUW8	Ribosome biogenesis protein-like protein (Fragment)	X975_02951	Stegodyphus mimosarum
KFM77004.1	A0A087UI15	G protein-coupled receptor kinase 5 (Fragment)	X975_06489	Stegodyphus mimosarum	pp	KFM56657.1	A0A087SUW8	Ribosome biogenesis protein-like protein (Fragment)	X975_02951	Stegodyphus mimosarum
KFM75122.1	A0A087UCN3	Tubulin-specific chaperone D (Fragment)	X975_17586	Stegodyphus mimosarum	pp	KFM56657.1	A0A087SUW8	Ribosome biogenesis protein-like protein (Fragment)	X975_02951	Stegodyphus mimosarum
KFM56657.1	A0A087SUW8	Ribosome biogenesis protein-like protein (Fragment)	X975_02951	Stegodyphus mimosarum	pp	KFM56657.1	A0A087SUW8	Ribosome biogenesis protein-like protein (Fragment)	X975_02951	Stegodyphus mimosarum
KFM81748.1	A0A087UWK9	Vacuolar protein sorting-associated protein 37B (Fragment)	X975_18328	Stegodyphus mimosarum	pp	KFM56657.1	A0A087SUW8	Ribosome biogenesis protein-like protein (Fragment)	X975_02951	Stegodyphus mimosarum
KFM70679.1	A0A087TZZ0	Polyubiquitin-C (Fragment)	X975_07808	Stegodyphus mimosarum	pp	KFM56657.1	A0A087SUW8	Ribosome biogenesis protein-like protein (Fragment)	X975_02951	Stegodyphus mimosarum
KFM60972.1	A0A087T783	Inositol polyphosphate 1-phosphatase (Fragment)	X975_23783	Stegodyphus mimosarum	pp	KFM56657.1	A0A087SUW8	Ribosome biogenesis protein-like protein (Fragment)	X975_02951	Stegodyphus mimosarum
KFM73747.1	A0A087U8Q8	Uncharacterized protein (Fragment)	X975_11667	Stegodyphus mimosarum	pp	KFM56657.1	A0A087SUW8	Ribosome biogenesis protein-like protein (Fragment)	X975_02951	Stegodyphus mimosarum
KFM73485.1	A0A087U7Z6	Tumor susceptibility 101 protein (Fragment)	X975_14135	Stegodyphus mimosarum	pp	KFM56657.1	A0A087SUW8	Ribosome biogenesis protein-like protein (Fragment)	X975_02951	Stegodyphus mimosarum
KFM63563.1	A0A087TEM4	14-3-3 protein epsilon (Fragment)	X975_02744	Stegodyphus mimosarum	pp	KFM56657.1	A0A087SUW8	Ribosome biogenesis protein-like protein (Fragment)	X975_02951	Stegodyphus mimosarum
KFM68090.1	A0A087TSK1	DNA repair protein RAD50 (Fragment)	X975_20084	Stegodyphus mimosarum	pp	KFM56658.1	A0A087SUW9	ATPase family AAA domain-containing protein 3 (Fragment)	X975_02952	Stegodyphus mimosarum
KFM61128.1	A0A087T7N9	Serine/threonine-protein phosphatase (EC 3.1.3.16) (Fragment)	X975_00678	Stegodyphus mimosarum	pp	KFM56658.1	A0A087SUW9	ATPase family AAA domain-containing protein 3 (Fragment)	X975_02952	Stegodyphus mimosarum
KFM79334.1	A0A087UPP5	Uncharacterized protein (Fragment)	X975_04125	Stegodyphus mimosarum	pp	KFM56658.1	A0A087SUW9	ATPase family AAA domain-containing protein 3 (Fragment)	X975_02952	Stegodyphus mimosarum
KFM81912.1	A0A087UX23	Cullin-3-A (Fragment)	X975_04107	Stegodyphus mimosarum	pp	KFM56658.1	A0A087SUW9	ATPase family AAA domain-containing protein 3 (Fragment)	X975_02952	Stegodyphus mimosarum
KFM61120.1	A0A087T7N1	Transitional endoplasmic reticulum ATPase TER94 (Fragment)	X975_02378	Stegodyphus mimosarum	pp	KFM56658.1	A0A087SUW9	ATPase family AAA domain-containing protein 3 (Fragment)	X975_02952	Stegodyphus mimosarum
KFM75839.1	A0A087UEQ0	14-3-3 protein zeta (Fragment)	X975_12520	Stegodyphus mimosarum	pp	KFM56658.1	A0A087SUW9	ATPase family AAA domain-containing protein 3 (Fragment)	X975_02952	Stegodyphus mimosarum
KFM63563.1	A0A087TEM4	14-3-3 protein epsilon (Fragment)	X975_02744	Stegodyphus mimosarum	pp	KFM56658.1	A0A087SUW9	ATPase family AAA domain-containing protein 3 (Fragment)	X975_02952	Stegodyphus mimosarum
KFM60763.1	A0A087T6M4	Integrin-linked protein kinase (Fragment)	X975_17904	Stegodyphus mimosarum	pp	KFM56658.1	A0A087SUW9	ATPase family AAA domain-containing protein 3 (Fragment)	X975_02952	Stegodyphus mimosarum
KFM81225.1	A0A087UV36	26S proteasome non-ATPase regulatory subunit 6 (Fragment)	X975_02892	Stegodyphus mimosarum	pp	KFM56658.1	A0A087SUW9	ATPase family AAA domain-containing protein 3 (Fragment)	X975_02952	Stegodyphus mimosarum
KFM67355.1	A0A087TQG6	Serine/threonine-protein kinase 3 (Fragment)	X975_14860	Stegodyphus mimosarum	pp	KFM56658.1	A0A087SUW9	ATPase family AAA domain-containing protein 3 (Fragment)	X975_02952	Stegodyphus mimosarum
KFM62779.1	A0A087TCE0	Serine/threonine-protein kinase RIO2 (Fragment)	X975_27188	Stegodyphus mimosarum	pp	KFM56658.1	A0A087SUW9	ATPase family AAA domain-containing protein 3 (Fragment)	X975_02952	Stegodyphus mimosarum
KFM64386.1	A0A087TGZ7	Uncharacterized protein (Fragment)	X975_19997	Stegodyphus mimosarum	pp	KFM56658.1	A0A087SUW9	ATPase family AAA domain-containing protein 3 (Fragment)	X975_02952	Stegodyphus mimosarum
KFM73238.1	A0A087U799	Casein kinase I isoform alpha (Fragment)	X975_06295	Stegodyphus mimosarum	pp	KFM56658.1	A0A087SUW9	ATPase family AAA domain-containing protein 3 (Fragment)	X975_02952	Stegodyphus mimosarum
KFM70679.1	A0A087TZZ0	Polyubiquitin-C (Fragment)	X975_07808	Stegodyphus mimosarum	pp	KFM56658.1	A0A087SUW9	ATPase family AAA domain-containing protein 3 (Fragment)	X975_02952	Stegodyphus mimosarum
KFM75066.1	A0A087UCH7	Serine/threonine-protein phosphatase 2A regulatory subunit A alpha isoform (Fragment)	X975_02566	Stegodyphus mimosarum	pp	KFM56658.1	A0A087SUW9	ATPase family AAA domain-containing protein 3 (Fragment)	X975_02952	Stegodyphus mimosarum
KFM69918.1	A0A087TXS9	STE20/SPS1-related proline-alanine-rich protein kinase (Fragment)	X975_20462	Stegodyphus mimosarum	pp	KFM56658.1	A0A087SUW9	ATPase family AAA domain-containing protein 3 (Fragment)	X975_02952	Stegodyphus mimosarum
KFM61543.1	A0A087T8V4	Cyclin-dependent kinase 9 (Fragment)	X975_15311	Stegodyphus mimosarum	pp	KFM56658.1	A0A087SUW9	ATPase family AAA domain-containing protein 3 (Fragment)	X975_02952	Stegodyphus mimosarum
KFM73239.1	A0A087U7A0	DNA mismatch repair protein Mlh1 (Fragment)	X975_09803	Stegodyphus mimosarum	pp	KFM56658.1	A0A087SUW9	ATPase family AAA domain-containing protein 3 (Fragment)	X975_02952	Stegodyphus mimosarum
KFM67363.1	A0A087TQH4	NAD-dependent deacetylase sirtuin-7 (Fragment)	X975_10477	Stegodyphus mimosarum	pp	KFM56658.1	A0A087SUW9	ATPase family AAA domain-containing protein 3 (Fragment)	X975_02952	Stegodyphus mimosarum
KFM75968.1	A0A087UF29	Cullin-1 (Fragment)	X975_26441	Stegodyphus mimosarum	pp	KFM56658.1	A0A087SUW9	ATPase family AAA domain-containing protein 3 (Fragment)	X975_02952	Stegodyphus mimosarum
KFM76262.1	A0A087UFX3	NADH dehydrogenase [ubiquinone] iron-sulfur protein 3, mitochondrial (Fragment)	X975_06429	Stegodyphus mimosarum	pp	KFM56658.1	A0A087SUW9	ATPase family AAA domain-containing protein 3 (Fragment)	X975_02952	Stegodyphus mimosarum
KFM61944.1	A0A087TA05	Integrin alpha-PS2 (Fragment)	X975_00024	Stegodyphus mimosarum	pp	KFM56658.1	A0A087SUW9	ATPase family AAA domain-containing protein 3 (Fragment)	X975_02952	Stegodyphus mimosarum
KFM71835.1	A0A087U396	Casein kinase I isoform epsilon (Fragment)	X975_12145	Stegodyphus mimosarum	pp	KFM56658.1	A0A087SUW9	ATPase family AAA domain-containing protein 3 (Fragment)	X975_02952	Stegodyphus mimosarum
KFM65718.1	A0A087TKS9	cAMP-dependent protein kinase catalytic subunit alpha (Fragment)	X975_16333	Stegodyphus mimosarum	pp	KFM56658.1	A0A087SUW9	ATPase family AAA domain-containing protein 3 (Fragment)	X975_02952	Stegodyphus mimosarum
KFM76960.1	A0A087UHX1	Mismatch repair endonuclease PMS2 (Fragment)	X975_06695	Stegodyphus mimosarum	pp	KFM56658.1	A0A087SUW9	ATPase family AAA domain-containing protein 3 (Fragment)	X975_02952	Stegodyphus mimosarum
KFM59872.1	A0A087T433	Microtubule-associated proteins 1A/1B light chain 3A (Fragment)	X975_04834	Stegodyphus mimosarum	pp	KFM56665.1	A0A087SUX6	WD repeat and FYVE domain-containing protein 3 (Fragment)	X975_02959	Stegodyphus mimosarum
KFM57705.1	A0A087SXW6	Thymidine kinase (EC 2.7.1.21) (Fragment)	X975_09745	Stegodyphus mimosarum	pp	KFM56665.1	A0A087SUX6	WD repeat and FYVE domain-containing protein 3 (Fragment)	X975_02959	Stegodyphus mimosarum
KFM68090.1	A0A087TSK1	DNA repair protein RAD50 (Fragment)	X975_20084	Stegodyphus mimosarum	pp	KFM56665.1	A0A087SUX6	WD repeat and FYVE domain-containing protein 3 (Fragment)	X975_02959	Stegodyphus mimosarum
KFM70679.1	A0A087TZZ0	Polyubiquitin-C (Fragment)	X975_07808	Stegodyphus mimosarum	pp	KFM56665.1	A0A087SUX6	WD repeat and FYVE domain-containing protein 3 (Fragment)	X975_02959	Stegodyphus mimosarum
KFM81105.1	A0A087UUR6	Autophagy protein 5 (Fragment)	X975_11138	Stegodyphus mimosarum	pp	KFM56665.1	A0A087SUX6	WD repeat and FYVE domain-containing protein 3 (Fragment)	X975_02959	Stegodyphus mimosarum
KFM82437.1	A0A087UYJ8	Gamma-aminobutyric acid receptor-associated protein (Fragment)	X975_19127	Stegodyphus mimosarum	pp	KFM56665.1	A0A087SUX6	WD repeat and FYVE domain-containing protein 3 (Fragment)	X975_02959	Stegodyphus mimosarum
KFM58973.1	A0A087T1I4	Ubiquitin thioesterase OTUB1 (Fragment)	X975_00623	Stegodyphus mimosarum	pp	KFM56665.1	A0A087SUX6	WD repeat and FYVE domain-containing protein 3 (Fragment)	X975_02959	Stegodyphus mimosarum
KFM71605.1	A0A087U2L6	Nibrin (Fragment)	X975_00728	Stegodyphus mimosarum	pp	KFM56665.1	A0A087SUX6	WD repeat and FYVE domain-containing protein 3 (Fragment)	X975_02959	Stegodyphus mimosarum
KFM60342.1	A0A087T5F3	Protein polybromo-1 (Fragment)	X975_02471	Stegodyphus mimosarum	pp	KFM56665.1	A0A087SUX6	WD repeat and FYVE domain-containing protein 3 (Fragment)	X975_02959	Stegodyphus mimosarum
KFM81621.1	A0A087UW82	Protein E(Sev)2B (Fragment)	X975_07510	Stegodyphus mimosarum	pp	KFM56665.1	A0A087SUX6	WD repeat and FYVE domain-containing protein 3 (Fragment)	X975_02959	Stegodyphus mimosarum
KFM81017.1	A0A087UUH8	Microtubule-associated proteins 1A/1B light chain 3C (Fragment)	X975_25930	Stegodyphus mimosarum	pp	KFM56665.1	A0A087SUX6	WD repeat and FYVE domain-containing protein 3 (Fragment)	X975_02959	Stegodyphus mimosarum
KFM64027.1	A0A087TFY8	Protein argonaute-1 (Fragment)	X975_15554	Stegodyphus mimosarum	pp	KFM56665.1	A0A087SUX6	WD repeat and FYVE domain-containing protein 3 (Fragment)	X975_02959	Stegodyphus mimosarum
KFM76262.1	A0A087UFX3	NADH dehydrogenase [ubiquinone] iron-sulfur protein 3, mitochondrial (Fragment)	X975_06429	Stegodyphus mimosarum	pp	KFM56669.1	A0A087SUY0	NADH dehydrogenase [ubiquinone] 1 beta subcomplex subunit 10 (Fragment)	X975_17470	Stegodyphus mimosarum
KFM62039.1	A0A087TAA0	NADH dehydrogenase [ubiquinone] iron-sulfur protein 2, mitochondrial (Fragment)	X975_12367	Stegodyphus mimosarum	pp	KFM56669.1	A0A087SUY0	NADH dehydrogenase [ubiquinone] 1 beta subcomplex subunit 10 (Fragment)	X975_17470	Stegodyphus mimosarum
KFM73485.1	A0A087U7Z6	Tumor susceptibility 101 protein (Fragment)	X975_14135	Stegodyphus mimosarum	pp	KFM56669.1	A0A087SUY0	NADH dehydrogenase [ubiquinone] 1 beta subcomplex subunit 10 (Fragment)	X975_17470	Stegodyphus mimosarum
KFM62912.1	A0A087TCS3	NADH dehydrogenase [ubiquinone] iron-sulfur protein 8, mitochondrial (Fragment)	X975_04896	Stegodyphus mimosarum	pp	KFM56669.1	A0A087SUY0	NADH dehydrogenase [ubiquinone] 1 beta subcomplex subunit 10 (Fragment)	X975_17470	Stegodyphus mimosarum
KFM67398.1	A0A087TQK9	NADH dehydrogenase [ubiquinone] 1 beta subcomplex subunit 9 (Fragment)	X975_22735	Stegodyphus mimosarum	pp	KFM56669.1	A0A087SUY0	NADH dehydrogenase [ubiquinone] 1 beta subcomplex subunit 10 (Fragment)	X975_17470	Stegodyphus mimosarum
KFM71968.1	A0A087U3M9	NADH dehydrogenase [ubiquinone] 1 alpha subcomplex subunit 5 (Fragment)	X975_19460	Stegodyphus mimosarum	pp	KFM56669.1	A0A087SUY0	NADH dehydrogenase [ubiquinone] 1 beta subcomplex subunit 10 (Fragment)	X975_17470	Stegodyphus mimosarum
KFM78413.1	A0A087UM24	NADH dehydrogenase [ubiquinone] 1 beta subcomplex subunit 7 (Fragment)	X975_05363	Stegodyphus mimosarum	pp	KFM56669.1	A0A087SUY0	NADH dehydrogenase [ubiquinone] 1 beta subcomplex subunit 10 (Fragment)	X975_17470	Stegodyphus mimosarum
KFM60701.1	A0A087T6G2	SOSS complex subunit B1 (Fragment)	X975_19423	Stegodyphus mimosarum	pp	KFM56669.1	A0A087SUY0	NADH dehydrogenase [ubiquinone] 1 beta subcomplex subunit 10 (Fragment)	X975_17470	Stegodyphus mimosarum
KFM58513.1	A0A087T074	Putative NADH dehydrogenase [ubiquinone] 1 alpha subcomplex subunit 12 (Fragment)	X975_16945	Stegodyphus mimosarum	pp	KFM56669.1	A0A087SUY0	NADH dehydrogenase [ubiquinone] 1 beta subcomplex subunit 10 (Fragment)	X975_17470	Stegodyphus mimosarum
KFM81110.1	A0A087UUS1	DNA ligase 4 (Fragment)	X975_11143	Stegodyphus mimosarum	pp	KFM56669.1	A0A087SUY0	NADH dehydrogenase [ubiquinone] 1 beta subcomplex subunit 10 (Fragment)	X975_17470	Stegodyphus mimosarum
KFM70679.1	A0A087TZZ0	Polyubiquitin-C (Fragment)	X975_07808	Stegodyphus mimosarum	pp	KFM56669.1	A0A087SUY0	NADH dehydrogenase [ubiquinone] 1 beta subcomplex subunit 10 (Fragment)	X975_17470	Stegodyphus mimosarum
KFM82033.1	A0A087UXE4	Uncharacterized protein (Fragment)	X975_09550	Stegodyphus mimosarum	pp	KFM56673.1	A0A087SUY4	H/ACA ribonucleoprotein complex subunit 3 (Fragment)	X975_17474	Stegodyphus mimosarum
KFM57206.1	A0A087SWG7	rRNA 2'-O-methyltransferase fibrillarin (Fragment)	X975_10546	Stegodyphus mimosarum	pp	KFM56673.1	A0A087SUY4	H/ACA ribonucleoprotein complex subunit 3 (Fragment)	X975_17474	Stegodyphus mimosarum
KFM72401.1	A0A087U4W2	PIN2/TERF1-interacting telomerase inhibitor 1 (Fragment)	X975_00702	Stegodyphus mimosarum	pp	KFM56673.1	A0A087SUY4	H/ACA ribonucleoprotein complex subunit 3 (Fragment)	X975_17474	Stegodyphus mimosarum
KFM63563.1	A0A087TEM4	14-3-3 protein epsilon (Fragment)	X975_02744	Stegodyphus mimosarum	pp	KFM56673.1	A0A087SUY4	H/ACA ribonucleoprotein complex subunit 3 (Fragment)	X975_17474	Stegodyphus mimosarum
KFM77461.1	A0A087UJC2	mRNA turnover protein 4-like protein (Fragment)	X975_00590	Stegodyphus mimosarum	pp	KFM56673.1	A0A087SUY4	H/ACA ribonucleoprotein complex subunit 3 (Fragment)	X975_17474	Stegodyphus mimosarum
KFM81104.1	A0A087UUR5	Ribosome production factor 2-like protein (Fragment)	X975_11137	Stegodyphus mimosarum	pp	KFM56673.1	A0A087SUY4	H/ACA ribonucleoprotein complex subunit 3 (Fragment)	X975_17474	Stegodyphus mimosarum
KFM66933.1	A0A087TP94	Pre-mRNA-processing-splicing factor 8 (Fragment)	X975_18272	Stegodyphus mimosarum	pp	KFM56673.1	A0A087SUY4	H/ACA ribonucleoprotein complex subunit 3 (Fragment)	X975_17474	Stegodyphus mimosarum
KFM70679.1	A0A087TZZ0	Polyubiquitin-C (Fragment)	X975_07808	Stegodyphus mimosarum	pp	KFM56673.1	A0A087SUY4	H/ACA ribonucleoprotein complex subunit 3 (Fragment)	X975_17474	Stegodyphus mimosarum
KFM70936.1	A0A087U0P7	Ubiquitin-60S ribosomal protein L40 (Fragment)	X975_16292	Stegodyphus mimosarum	pp	KFM56673.1	A0A087SUY4	H/ACA ribonucleoprotein complex subunit 3 (Fragment)	X975_17474	Stegodyphus mimosarum
KFM72089.1	A0A087U400	WD repeat-containing protein 48 (Fragment)	X975_21002	Stegodyphus mimosarum	pp	KFM56673.1	A0A087SUY4	H/ACA ribonucleoprotein complex subunit 3 (Fragment)	X975_17474	Stegodyphus mimosarum
KFM62346.1	A0A087TB57	Actin-related protein 3 (Fragment)	X975_13540	Stegodyphus mimosarum	pp	KFM56673.1	A0A087SUY4	H/ACA ribonucleoprotein complex subunit 3 (Fragment)	X975_17474	Stegodyphus mimosarum
KFM75969.1	A0A087UF30	Cellular nucleic acid-binding protein (Fragment)	X975_24625	Stegodyphus mimosarum	pp	KFM56673.1	A0A087SUY4	H/ACA ribonucleoprotein complex subunit 3 (Fragment)	X975_17474	Stegodyphus mimosarum
KFM57230.1	A0A087SWJ1	H/ACA ribonucleoprotein complex subunit 1 (Fragment)	X975_10242	Stegodyphus mimosarum	pp	KFM56673.1	A0A087SUY4	H/ACA ribonucleoprotein complex subunit 3 (Fragment)	X975_17474	Stegodyphus mimosarum
KFM74219.1	A0A087UA30	Arrestin, lateral eye (Fragment)	X975_01836	Stegodyphus mimosarum	pp	KFM56673.1	A0A087SUY4	H/ACA ribonucleoprotein complex subunit 3 (Fragment)	X975_17474	Stegodyphus mimosarum
KFM82762.1	A0A087UZH3	U1 small nuclear ribonucleoprotein A (Fragment)	X975_26655	Stegodyphus mimosarum	pp	KFM56673.1	A0A087SUY4	H/ACA ribonucleoprotein complex subunit 3 (Fragment)	X975_17474	Stegodyphus mimosarum
KFM70679.1	A0A087TZZ0	Polyubiquitin-C (Fragment)	X975_07808	Stegodyphus mimosarum	pp	KFM56675.1	A0A087SUY6	Trafficking protein particle complex subunit 2-like protein (Fragment)	X975_17476	Stegodyphus mimosarum
KFM58453.1	A0A087T014	Uncharacterized protein (Fragment)	X975_10524	Stegodyphus mimosarum	pp	KFM56675.1	A0A087SUY6	Trafficking protein particle complex subunit 2-like protein (Fragment)	X975_17476	Stegodyphus mimosarum
KFM56675.1	A0A087SUY6	Trafficking protein particle complex subunit 2-like protein (Fragment)	X975_17476	Stegodyphus mimosarum	pp	KFM56675.1	A0A087SUY6	Trafficking protein particle complex subunit 2-like protein (Fragment)	X975_17476	Stegodyphus mimosarum
KFM63563.1	A0A087TEM4	14-3-3 protein epsilon (Fragment)	X975_02744	Stegodyphus mimosarum	pp	KFM56675.1	A0A087SUY6	Trafficking protein particle complex subunit 2-like protein (Fragment)	X975_17476	Stegodyphus mimosarum
KFM75839.1	A0A087UEQ0	14-3-3 protein zeta (Fragment)	X975_12520	Stegodyphus mimosarum	pp	KFM56675.1	A0A087SUY6	Trafficking protein particle complex subunit 2-like protein (Fragment)	X975_17476	Stegodyphus mimosarum
KFM70104.1	A0A087TYB5	Trafficking protein particle complex subunit 4 (Fragment)	X975_10995	Stegodyphus mimosarum	pp	KFM56675.1	A0A087SUY6	Trafficking protein particle complex subunit 2-like protein (Fragment)	X975_17476	Stegodyphus mimosarum
KFM73352.1	A0A087U7L3	Trafficking protein particle complex subunit 6B (Fragment)	X975_07084	Stegodyphus mimosarum	pp	KFM56675.1	A0A087SUY6	Trafficking protein particle complex subunit 2-like protein (Fragment)	X975_17476	Stegodyphus mimosarum
KFM76610.1	A0A087UGX1	Cytohesin-1 (Fragment)	X975_16357	Stegodyphus mimosarum	pp	KFM56675.1	A0A087SUY6	Trafficking protein particle complex subunit 2-like protein (Fragment)	X975_17476	Stegodyphus mimosarum
KFM63330.1	A0A087TDZ1	Trafficking protein particle complex subunit 3 (Fragment)	X975_08269	Stegodyphus mimosarum	pp	KFM56675.1	A0A087SUY6	Trafficking protein particle complex subunit 2-like protein (Fragment)	X975_17476	Stegodyphus mimosarum
KFM78035.1	A0A087UKZ6	Nck-associated protein 1 (Fragment)	X975_10469	Stegodyphus mimosarum	pp	KFM56675.1	A0A087SUY6	Trafficking protein particle complex subunit 2-like protein (Fragment)	X975_17476	Stegodyphus mimosarum
KFM77311.1	A0A087UIX2	Protein held out wing (Fragment)	X975_08063	Stegodyphus mimosarum	pp	KFM56687.1	A0A087SUZ8	ELAV-like protein 2 (Fragment)	X975_16629	Stegodyphus mimosarum
KFM81003.1	A0A087UUG4	CUGBP Elav-like family member 2 (Fragment)	X975_06850	Stegodyphus mimosarum	pp	KFM56687.1	A0A087SUZ8	ELAV-like protein 2 (Fragment)	X975_16629	Stegodyphus mimosarum
KFM82243.1	A0A087UY04	Ran GTPase-activating protein 1 (Fragment)	X975_15469	Stegodyphus mimosarum	pp	KFM56716.1	A0A087SV27	Proteasome subunit alpha type (EC 3.4.25.1) (Fragment)	X975_16850	Stegodyphus mimosarum
KFM79474.1	A0A087UQ35	26S proteasome non-ATPase regulatory subunit 11 (Fragment)	X975_16665	Stegodyphus mimosarum	pp	KFM56716.1	A0A087SV27	Proteasome subunit alpha type (EC 3.4.25.1) (Fragment)	X975_16850	Stegodyphus mimosarum
KFM67187.1	A0A087TPZ8	Structure-specific endonuclease subunit slx1 (Fragment)	X975_24749	Stegodyphus mimosarum	pp	KFM56716.1	A0A087SV27	Proteasome subunit alpha type (EC 3.4.25.1) (Fragment)	X975_16850	Stegodyphus mimosarum
KFM66904.1	A0A087TP65	Proteasome inhibitor PI31 subunit (Fragment)	X975_24148	Stegodyphus mimosarum	pp	KFM56716.1	A0A087SV27	Proteasome subunit alpha type (EC 3.4.25.1) (Fragment)	X975_16850	Stegodyphus mimosarum
KFM72629.1	A0A087U5J0	26S proteasome non-ATPase regulatory subunit 14 (Fragment)	X975_00332	Stegodyphus mimosarum	pp	KFM56716.1	A0A087SV27	Proteasome subunit alpha type (EC 3.4.25.1) (Fragment)	X975_16850	Stegodyphus mimosarum
KFM67106.1	A0A087TPR7	Protein numb (Fragment)	X975_06879	Stegodyphus mimosarum	pp	KFM56716.1	A0A087SV27	Proteasome subunit alpha type (EC 3.4.25.1) (Fragment)	X975_16850	Stegodyphus mimosarum
KFM56853.1	A0A087SVG4	Cyclin-dependent kinase 17 (Fragment)	X975_05324	Stegodyphus mimosarum	pp	KFM56716.1	A0A087SV27	Proteasome subunit alpha type (EC 3.4.25.1) (Fragment)	X975_16850	Stegodyphus mimosarum
KFM56716.1	A0A087SV27	Proteasome subunit alpha type (EC 3.4.25.1) (Fragment)	X975_16850	Stegodyphus mimosarum	pp	KFM56716.1	A0A087SV27	Proteasome subunit alpha type (EC 3.4.25.1) (Fragment)	X975_16850	Stegodyphus mimosarum
KFM61944.1	A0A087TA05	Integrin alpha-PS2 (Fragment)	X975_00024	Stegodyphus mimosarum	pp	KFM56716.1	A0A087SV27	Proteasome subunit alpha type (EC 3.4.25.1) (Fragment)	X975_16850	Stegodyphus mimosarum
KFM65169.1	A0A087TJ80	ADP-ribosylation factor 4 (Fragment)	X975_23026	Stegodyphus mimosarum	pp	KFM56716.1	A0A087SV27	Proteasome subunit alpha type (EC 3.4.25.1) (Fragment)	X975_16850	Stegodyphus mimosarum
KFM81691.1	A0A087UWF2	Arsenical pump-driving ATPase (EC 3.6.-.-) (Fragment)	X975_16545	Stegodyphus mimosarum	pp	KFM56716.1	A0A087SV27	Proteasome subunit alpha type (EC 3.4.25.1) (Fragment)	X975_16850	Stegodyphus mimosarum
KFM73928.1	A0A087U989	26S proteasome non-ATPase regulatory subunit 2 (Fragment)	X975_08373	Stegodyphus mimosarum	pp	KFM56716.1	A0A087SV27	Proteasome subunit alpha type (EC 3.4.25.1) (Fragment)	X975_16850	Stegodyphus mimosarum
KFM79572.1	A0A087UQD3	Proteasome subunit alpha type (EC 3.4.25.1) (Fragment)	X975_23372	Stegodyphus mimosarum	pp	KFM56716.1	A0A087SV27	Proteasome subunit alpha type (EC 3.4.25.1) (Fragment)	X975_16850	Stegodyphus mimosarum
KFM57016.1	A0A087SVX7	26S proteasome non-ATPase regulatory subunit 1 (Fragment)	X975_26864	Stegodyphus mimosarum	pp	KFM56716.1	A0A087SV27	Proteasome subunit alpha type (EC 3.4.25.1) (Fragment)	X975_16850	Stegodyphus mimosarum
KFM80338.1	A0A087USJ9	26S protease regulatory subunit 10B (Fragment)	X975_08295	Stegodyphus mimosarum	pp	KFM56716.1	A0A087SV27	Proteasome subunit alpha type (EC 3.4.25.1) (Fragment)	X975_16850	Stegodyphus mimosarum
KFM77038.1	A0A087UI49	Actin, clone 403 (Fragment)	X975_18777	Stegodyphus mimosarum	pp	KFM56716.1	A0A087SV27	Proteasome subunit alpha type (EC 3.4.25.1) (Fragment)	X975_16850	Stegodyphus mimosarum
KFM66480.1	A0A087TMZ1	Glyceraldehyde-3-phosphate dehydrogenase (Fragment)	X975_13411	Stegodyphus mimosarum	pp	KFM56716.1	A0A087SV27	Proteasome subunit alpha type (EC 3.4.25.1) (Fragment)	X975_16850	Stegodyphus mimosarum
KFM81105.1	A0A087UUR6	Autophagy protein 5 (Fragment)	X975_11138	Stegodyphus mimosarum	pp	KFM56716.1	A0A087SV27	Proteasome subunit alpha type (EC 3.4.25.1) (Fragment)	X975_16850	Stegodyphus mimosarum
KFM65386.1	A0A087TJU7	STIP1 and U box-containing protein 1 (Fragment)	X975_15477	Stegodyphus mimosarum	pp	KFM56716.1	A0A087SV27	Proteasome subunit alpha type (EC 3.4.25.1) (Fragment)	X975_16850	Stegodyphus mimosarum
KFM70627.1	A0A087TZT8	Coatomer subunit beta (Fragment)	X975_07673	Stegodyphus mimosarum	pp	KFM56716.1	A0A087SV27	Proteasome subunit alpha type (EC 3.4.25.1) (Fragment)	X975_16850	Stegodyphus mimosarum
KFM81155.1	A0A087UUW6	Proteasome subunit alpha type (EC 3.4.25.1) (Fragment)	X975_20366	Stegodyphus mimosarum	pp	KFM56716.1	A0A087SV27	Proteasome subunit alpha type (EC 3.4.25.1) (Fragment)	X975_16850	Stegodyphus mimosarum
KFM73025.1	A0A087U6N6	Proteasome assembly chaperone 2 (Fragment)	X975_16556	Stegodyphus mimosarum	pp	KFM56716.1	A0A087SV27	Proteasome subunit alpha type (EC 3.4.25.1) (Fragment)	X975_16850	Stegodyphus mimosarum
KFM70489.1	A0A087TZF0	Serine/threonine-protein kinase PLK (EC 2.7.11.21) (Polo-like kinase) (Fragment)	X975_03140	Stegodyphus mimosarum	pp	KFM56716.1	A0A087SV27	Proteasome subunit alpha type (EC 3.4.25.1) (Fragment)	X975_16850	Stegodyphus mimosarum
KFM59373.1	A0A087T2N4	Guanine nucleotide-binding protein G(I) subunit alpha (Fragment)	X975_07525	Stegodyphus mimosarum	pp	KFM56716.1	A0A087SV27	Proteasome subunit alpha type (EC 3.4.25.1) (Fragment)	X975_16850	Stegodyphus mimosarum
KFM74172.1	A0A087U9Y3	Replication protein A DNA-binding subunit (Fragment)	X975_23430	Stegodyphus mimosarum	pp	KFM56716.1	A0A087SV27	Proteasome subunit alpha type (EC 3.4.25.1) (Fragment)	X975_16850	Stegodyphus mimosarum
KFM82922.1	A0A087UZY3	Putative ribosomal RNA methyltransferase 1 (Fragment)	X975_27075	Stegodyphus mimosarum	pp	KFM56716.1	A0A087SV27	Proteasome subunit alpha type (EC 3.4.25.1) (Fragment)	X975_16850	Stegodyphus mimosarum
KFM81225.1	A0A087UV36	26S proteasome non-ATPase regulatory subunit 6 (Fragment)	X975_02892	Stegodyphus mimosarum	pp	KFM56716.1	A0A087SV27	Proteasome subunit alpha type (EC 3.4.25.1) (Fragment)	X975_16850	Stegodyphus mimosarum
KFM56735.1	A0A087SV46	Heat shock protein (Fragment)	X975_26652	Stegodyphus mimosarum	pp	KFM56716.1	A0A087SV27	Proteasome subunit alpha type (EC 3.4.25.1) (Fragment)	X975_16850	Stegodyphus mimosarum
KFM77254.1	A0A087UIR5	26S proteasome non-ATPase regulatory subunit 12 (Fragment)	X975_05717	Stegodyphus mimosarum	pp	KFM56716.1	A0A087SV27	Proteasome subunit alpha type (EC 3.4.25.1) (Fragment)	X975_16850	Stegodyphus mimosarum
KFM70154.1	A0A087TYG5	Proteasome maturation protein (Fragment)	X975_24986	Stegodyphus mimosarum	pp	KFM56716.1	A0A087SV27	Proteasome subunit alpha type (EC 3.4.25.1) (Fragment)	X975_16850	Stegodyphus mimosarum
KFM72723.1	A0A087U5T4	5'-3' exoribonuclease 1 (Fragment)	X975_08340	Stegodyphus mimosarum	pp	KFM56716.1	A0A087SV27	Proteasome subunit alpha type (EC 3.4.25.1) (Fragment)	X975_16850	Stegodyphus mimosarum
KFM75109.1	A0A087UCM0	Protein translation factor SUI1-like protein (Fragment)	X975_11505	Stegodyphus mimosarum	pp	KFM56716.1	A0A087SV27	Proteasome subunit alpha type (EC 3.4.25.1) (Fragment)	X975_16850	Stegodyphus mimosarum
KFM70679.1	A0A087TZZ0	Polyubiquitin-C (Fragment)	X975_07808	Stegodyphus mimosarum	pp	KFM56716.1	A0A087SV27	Proteasome subunit alpha type (EC 3.4.25.1) (Fragment)	X975_16850	Stegodyphus mimosarum
KFM56635.1	A0A087SUU6	Tropomyosin (Fragment)	X975_03382	Stegodyphus mimosarum	pp	KFM56716.1	A0A087SV27	Proteasome subunit alpha type (EC 3.4.25.1) (Fragment)	X975_16850	Stegodyphus mimosarum
KFM60484.1	A0A087T5U5	Proteasome activator complex subunit 3 (Fragment)	X975_07426	Stegodyphus mimosarum	pp	KFM56716.1	A0A087SV27	Proteasome subunit alpha type (EC 3.4.25.1) (Fragment)	X975_16850	Stegodyphus mimosarum
KFM57219.1	A0A087SWI0	Proteasome subunit alpha type (EC 3.4.25.1) (Fragment)	X975_11816	Stegodyphus mimosarum	pp	KFM56716.1	A0A087SV27	Proteasome subunit alpha type (EC 3.4.25.1) (Fragment)	X975_16850	Stegodyphus mimosarum
KFM82671.1	A0A087UZ82	26S protease regulatory subunit 6A (Fragment)	X975_01579	Stegodyphus mimosarum	pp	KFM56716.1	A0A087SV27	Proteasome subunit alpha type (EC 3.4.25.1) (Fragment)	X975_16850	Stegodyphus mimosarum
KFM74614.1	A0A087UB75	Small nuclear ribonucleoprotein-associated protein B (Fragment)	X975_15204	Stegodyphus mimosarum	pp	KFM56716.1	A0A087SV27	Proteasome subunit alpha type (EC 3.4.25.1) (Fragment)	X975_16850	Stegodyphus mimosarum
KFM64167.1	A0A087TGC8	Proteasome subunit beta type (EC 3.4.25.1) (Fragment)	X975_17659	Stegodyphus mimosarum	pp	KFM56716.1	A0A087SV27	Proteasome subunit alpha type (EC 3.4.25.1) (Fragment)	X975_16850	Stegodyphus mimosarum
KFM61250.1	A0A087T811	Uncharacterized protein (Fragment)	X975_12626	Stegodyphus mimosarum	pp	KFM56716.1	A0A087SV27	Proteasome subunit alpha type (EC 3.4.25.1) (Fragment)	X975_16850	Stegodyphus mimosarum
KFM72065.1	A0A087U3X6	Proteasome subunit beta type (EC 3.4.25.1) (Fragment)	X975_09776	Stegodyphus mimosarum	pp	KFM56716.1	A0A087SV27	Proteasome subunit alpha type (EC 3.4.25.1) (Fragment)	X975_16850	Stegodyphus mimosarum
KFM79295.1	A0A087UPK6	Replication factor C subunit 2 (Fragment)	X975_04062	Stegodyphus mimosarum	pp	KFM56716.1	A0A087SV27	Proteasome subunit alpha type (EC 3.4.25.1) (Fragment)	X975_16850	Stegodyphus mimosarum
KFM75429.1	A0A087UDJ0	Golgi reassembly-stacking protein 2 (Fragment)	X975_05341	Stegodyphus mimosarum	pp	KFM56716.1	A0A087SV27	Proteasome subunit alpha type (EC 3.4.25.1) (Fragment)	X975_16850	Stegodyphus mimosarum
KFM80655.1	A0A087UTG6	Zinc finger protein DPF3 (Fragment)	X975_16309	Stegodyphus mimosarum	pp	KFM56716.1	A0A087SV27	Proteasome subunit alpha type (EC 3.4.25.1) (Fragment)	X975_16850	Stegodyphus mimosarum
KFM60482.1	A0A087T5U3	26S protease regulatory subunit 8 (Fragment)	X975_07424	Stegodyphus mimosarum	pp	KFM56716.1	A0A087SV27	Proteasome subunit alpha type (EC 3.4.25.1) (Fragment)	X975_16850	Stegodyphus mimosarum
KFM69803.1	A0A087TXG4	Aurora kinase A (Fragment)	X975_19655	Stegodyphus mimosarum	pp	KFM56716.1	A0A087SV27	Proteasome subunit alpha type (EC 3.4.25.1) (Fragment)	X975_16850	Stegodyphus mimosarum
KFM67634.1	A0A087TR95	26S proteasome non-ATPase regulatory subunit 7 (Fragment)	X975_10700	Stegodyphus mimosarum	pp	KFM56716.1	A0A087SV27	Proteasome subunit alpha type (EC 3.4.25.1) (Fragment)	X975_16850	Stegodyphus mimosarum
KFM57092.1	A0A087SW53	Proteasome subunit beta type (EC 3.4.25.1) (Fragment)	X975_00043	Stegodyphus mimosarum	pp	KFM56716.1	A0A087SV27	Proteasome subunit alpha type (EC 3.4.25.1) (Fragment)	X975_16850	Stegodyphus mimosarum
KFM75968.1	A0A087UF29	Cullin-1 (Fragment)	X975_26441	Stegodyphus mimosarum	pp	KFM56716.1	A0A087SV27	Proteasome subunit alpha type (EC 3.4.25.1) (Fragment)	X975_16850	Stegodyphus mimosarum
KFM77132.1	A0A087UIE3	Small nuclear ribonucleoprotein F (Fragment)	X975_21794	Stegodyphus mimosarum	pp	KFM56716.1	A0A087SV27	Proteasome subunit alpha type (EC 3.4.25.1) (Fragment)	X975_16850	Stegodyphus mimosarum
KFM76437.1	A0A087UGE8	Proteasome subunit alpha type (EC 3.4.25.1) (Fragment)	X975_14477	Stegodyphus mimosarum	pp	KFM56716.1	A0A087SV27	Proteasome subunit alpha type (EC 3.4.25.1) (Fragment)	X975_16850	Stegodyphus mimosarum
KFM77976.1	A0A087UKT7	Proteasome subunit alpha type (EC 3.4.25.1) (Fragment)	X975_09595	Stegodyphus mimosarum	pp	KFM56716.1	A0A087SV27	Proteasome subunit alpha type (EC 3.4.25.1) (Fragment)	X975_16850	Stegodyphus mimosarum
KFM77758.1	A0A087UK69	Actin-related protein 2 (Fragment)	X975_01409	Stegodyphus mimosarum	pp	KFM56716.1	A0A087SV27	Proteasome subunit alpha type (EC 3.4.25.1) (Fragment)	X975_16850	Stegodyphus mimosarum
KFM81157.1	A0A087UUW8	26S protease regulatory subunit 6B (Fragment)	X975_11669	Stegodyphus mimosarum	pp	KFM56716.1	A0A087SV27	Proteasome subunit alpha type (EC 3.4.25.1) (Fragment)	X975_16850	Stegodyphus mimosarum
KFM83458.1	A0A087V1G9	Ubiquitin carboxyl-terminal hydrolase (EC 3.4.19.12) (Fragment)	X975_26157	Stegodyphus mimosarum	pp	KFM56716.1	A0A087SV27	Proteasome subunit alpha type (EC 3.4.25.1) (Fragment)	X975_16850	Stegodyphus mimosarum
KFM81306.1	A0A087UVB7	Casein kinase II subunit alpha (Fragment)	X975_05268	Stegodyphus mimosarum	pp	KFM56716.1	A0A087SV27	Proteasome subunit alpha type (EC 3.4.25.1) (Fragment)	X975_16850	Stegodyphus mimosarum
KFM77757.1	A0A087UK68	26S proteasome non-ATPase regulatory subunit 13 (Fragment)	X975_01408	Stegodyphus mimosarum	pp	KFM56716.1	A0A087SV27	Proteasome subunit alpha type (EC 3.4.25.1) (Fragment)	X975_16850	Stegodyphus mimosarum
KFM81604.1	A0A087UW65	Proteasome subunit alpha type (EC 3.4.25.1) (Fragment)	X975_14967	Stegodyphus mimosarum	pp	KFM56716.1	A0A087SV27	Proteasome subunit alpha type (EC 3.4.25.1) (Fragment)	X975_16850	Stegodyphus mimosarum
KFM74843.1	A0A087UBV4	Arf-GAP domain and FG repeat-containing protein 1 (Fragment)	X975_26806	Stegodyphus mimosarum	pp	KFM56716.1	A0A087SV27	Proteasome subunit alpha type (EC 3.4.25.1) (Fragment)	X975_16850	Stegodyphus mimosarum
KFM64925.1	A0A087TII6	Proteasome subunit beta type-1 (Fragment)	X975_26124	Stegodyphus mimosarum	pp	KFM56716.1	A0A087SV27	Proteasome subunit alpha type (EC 3.4.25.1) (Fragment)	X975_16850	Stegodyphus mimosarum
KFM63661.1	A0A087TEX2	Protein-tyrosine sulfotransferase (Fragment)	X975_03824	Stegodyphus mimosarum	pp	KFM56716.1	A0A087SV27	Proteasome subunit alpha type (EC 3.4.25.1) (Fragment)	X975_16850	Stegodyphus mimosarum
KFM72743.1	A0A087U5V4	Activated RNA polymerase II transcriptional coactivator p15 (Fragment)	X975_08033	Stegodyphus mimosarum	pp	KFM56716.1	A0A087SV27	Proteasome subunit alpha type (EC 3.4.25.1) (Fragment)	X975_16850	Stegodyphus mimosarum
KFM83332.1	A0A087V143	Prefoldin subunit 6 (Fragment)	X975_02070	Stegodyphus mimosarum	pp	KFM56716.1	A0A087SV27	Proteasome subunit alpha type (EC 3.4.25.1) (Fragment)	X975_16850	Stegodyphus mimosarum
KFM61120.1	A0A087T7N1	Transitional endoplasmic reticulum ATPase TER94 (Fragment)	X975_02378	Stegodyphus mimosarum	pp	KFM56716.1	A0A087SV27	Proteasome subunit alpha type (EC 3.4.25.1) (Fragment)	X975_16850	Stegodyphus mimosarum
KFM75421.1	A0A087UDI2	Proteasomal ubiquitin receptor ADRM1 (Fragment)	X975_26934	Stegodyphus mimosarum	pp	KFM56716.1	A0A087SV27	Proteasome subunit alpha type (EC 3.4.25.1) (Fragment)	X975_16850	Stegodyphus mimosarum
KFM75066.1	A0A087UCH7	Serine/threonine-protein phosphatase 2A regulatory subunit A alpha isoform (Fragment)	X975_02566	Stegodyphus mimosarum	pp	KFM56716.1	A0A087SV27	Proteasome subunit alpha type (EC 3.4.25.1) (Fragment)	X975_16850	Stegodyphus mimosarum
KFM60575.1	A0A087T636	Arrestin domain-containing protein 3 (Fragment)	X975_18083	Stegodyphus mimosarum	pp	KFM56719.1	A0A087SV30	Hepatocyte growth factor-regulated tyrosine kinase substrate (Fragment)	X975_16853	Stegodyphus mimosarum
KFM70936.1	A0A087U0P7	Ubiquitin-60S ribosomal protein L40 (Fragment)	X975_16292	Stegodyphus mimosarum	pp	KFM56719.1	A0A087SV30	Hepatocyte growth factor-regulated tyrosine kinase substrate (Fragment)	X975_16853	Stegodyphus mimosarum
KFM69532.1	A0A087TWP3	ADP-ribosylation factor-binding protein GGA1 (Fragment)	X975_02417	Stegodyphus mimosarum	pp	KFM56719.1	A0A087SV30	Hepatocyte growth factor-regulated tyrosine kinase substrate (Fragment)	X975_16853	Stegodyphus mimosarum
KFM74219.1	A0A087UA30	Arrestin, lateral eye (Fragment)	X975_01836	Stegodyphus mimosarum	pp	KFM56719.1	A0A087SV30	Hepatocyte growth factor-regulated tyrosine kinase substrate (Fragment)	X975_16853	Stegodyphus mimosarum
KFM78650.1	A0A087UMR1	Epidermal growth factor receptor substrate 15-like 1 (Fragment)	X975_01700	Stegodyphus mimosarum	pp	KFM56719.1	A0A087SV30	Hepatocyte growth factor-regulated tyrosine kinase substrate (Fragment)	X975_16853	Stegodyphus mimosarum
KFM81621.1	A0A087UW82	Protein E(Sev)2B (Fragment)	X975_07510	Stegodyphus mimosarum	pp	KFM56719.1	A0A087SV30	Hepatocyte growth factor-regulated tyrosine kinase substrate (Fragment)	X975_16853	Stegodyphus mimosarum
KFM59297.1	A0A087T2F8	Synaptosomal-associated protein (Fragment)	X975_18274	Stegodyphus mimosarum	pp	KFM56719.1	A0A087SV30	Hepatocyte growth factor-regulated tyrosine kinase substrate (Fragment)	X975_16853	Stegodyphus mimosarum
KFM56719.1	A0A087SV30	Hepatocyte growth factor-regulated tyrosine kinase substrate (Fragment)	X975_16853	Stegodyphus mimosarum	pp	KFM56719.1	A0A087SV30	Hepatocyte growth factor-regulated tyrosine kinase substrate (Fragment)	X975_16853	Stegodyphus mimosarum
KFM75143.1	A0A087UCQ4	Putative actin-related protein 2/3 complex subunit 2 (Fragment)	X975_15039	Stegodyphus mimosarum	pp	KFM56719.1	A0A087SV30	Hepatocyte growth factor-regulated tyrosine kinase substrate (Fragment)	X975_16853	Stegodyphus mimosarum
KFM61359.1	A0A087T8C0	Mothers against decapentaplegic homolog (MAD homolog) (Mothers against DPP homolog) (SMAD family member) (Fragment)	X975_05441	Stegodyphus mimosarum	pp	KFM56719.1	A0A087SV30	Hepatocyte growth factor-regulated tyrosine kinase substrate (Fragment)	X975_16853	Stegodyphus mimosarum
KFM68931.1	A0A087TUZ2	Tyrosine-protein phosphatase non-receptor type 23 (Fragment)	X975_27102	Stegodyphus mimosarum	pp	KFM56719.1	A0A087SV30	Hepatocyte growth factor-regulated tyrosine kinase substrate (Fragment)	X975_16853	Stegodyphus mimosarum
KFM61284.1	A0A087T845	1-phosphatidylinositol-4,5-bisphosphate phosphodiesterase gamma-1 (Fragment)	X975_07945	Stegodyphus mimosarum	pp	KFM56719.1	A0A087SV30	Hepatocyte growth factor-regulated tyrosine kinase substrate (Fragment)	X975_16853	Stegodyphus mimosarum
KFM63990.1	A0A087TFV1	Ras-related protein Rab-14 (Fragment)	X975_23817	Stegodyphus mimosarum	pp	KFM56719.1	A0A087SV30	Hepatocyte growth factor-regulated tyrosine kinase substrate (Fragment)	X975_16853	Stegodyphus mimosarum
KFM80461.1	A0A087USX2	Armadillo repeat-containing protein 8 (Fragment)	X975_25263	Stegodyphus mimosarum	pp	KFM56719.1	A0A087SV30	Hepatocyte growth factor-regulated tyrosine kinase substrate (Fragment)	X975_16853	Stegodyphus mimosarum
KFM61120.1	A0A087T7N1	Transitional endoplasmic reticulum ATPase TER94 (Fragment)	X975_02378	Stegodyphus mimosarum	pp	KFM56719.1	A0A087SV30	Hepatocyte growth factor-regulated tyrosine kinase substrate (Fragment)	X975_16853	Stegodyphus mimosarum
KFM60342.1	A0A087T5F3	Protein polybromo-1 (Fragment)	X975_02471	Stegodyphus mimosarum	pp	KFM56719.1	A0A087SV30	Hepatocyte growth factor-regulated tyrosine kinase substrate (Fragment)	X975_16853	Stegodyphus mimosarum
KFM56782.1	A0A087SV93	Uncharacterized protein (Fragment)	X975_05826	Stegodyphus mimosarum	pp	KFM56719.1	A0A087SV30	Hepatocyte growth factor-regulated tyrosine kinase substrate (Fragment)	X975_16853	Stegodyphus mimosarum
KFM77968.1	A0A087UKS9	AP-2 complex subunit alpha-2 (Fragment)	X975_21313	Stegodyphus mimosarum	pp	KFM56719.1	A0A087SV30	Hepatocyte growth factor-regulated tyrosine kinase substrate (Fragment)	X975_16853	Stegodyphus mimosarum
KFM74286.1	A0A087UA97	STE20-like serine/threonine-protein kinase (Fragment)	X975_02122	Stegodyphus mimosarum	pp	KFM56719.1	A0A087SV30	Hepatocyte growth factor-regulated tyrosine kinase substrate (Fragment)	X975_16853	Stegodyphus mimosarum
KFM64479.1	A0A087TH90	Mothers against decapentaplegic homolog (MAD homolog) (Mothers against DPP homolog) (SMAD family member) (Fragment)	X975_16517	Stegodyphus mimosarum	pp	KFM56719.1	A0A087SV30	Hepatocyte growth factor-regulated tyrosine kinase substrate (Fragment)	X975_16853	Stegodyphus mimosarum
KFM62466.1	A0A087TBH7	Fibroblast growth factor receptor-like 1 (Fragment)	X975_03237	Stegodyphus mimosarum	pp	KFM56719.1	A0A087SV30	Hepatocyte growth factor-regulated tyrosine kinase substrate (Fragment)	X975_16853	Stegodyphus mimosarum
KFM59726.1	A0A087T3N7	Mitogen-activated protein kinase kinase kinase 7 (Fragment)	X975_12968	Stegodyphus mimosarum	pp	KFM56719.1	A0A087SV30	Hepatocyte growth factor-regulated tyrosine kinase substrate (Fragment)	X975_16853	Stegodyphus mimosarum
KFM56965.1	A0A087SVS6	Insulin-like growth factor-binding protein complex acid labile subunit (Fragment)	X975_24895	Stegodyphus mimosarum	pp	KFM56719.1	A0A087SV30	Hepatocyte growth factor-regulated tyrosine kinase substrate (Fragment)	X975_16853	Stegodyphus mimosarum
KFM66424.1	A0A087TMT5	Signal transducing adapter molecule 1 (Fragment)	X975_15741	Stegodyphus mimosarum	pp	KFM56719.1	A0A087SV30	Hepatocyte growth factor-regulated tyrosine kinase substrate (Fragment)	X975_16853	Stegodyphus mimosarum
KFM73663.1	A0A087U8H4	Ubiquitin-conjugating enzyme E2 variant 2 (Fragment)	X975_18159	Stegodyphus mimosarum	pp	KFM56719.1	A0A087SV30	Hepatocyte growth factor-regulated tyrosine kinase substrate (Fragment)	X975_16853	Stegodyphus mimosarum
KFM81306.1	A0A087UVB7	Casein kinase II subunit alpha (Fragment)	X975_05268	Stegodyphus mimosarum	pp	KFM56719.1	A0A087SV30	Hepatocyte growth factor-regulated tyrosine kinase substrate (Fragment)	X975_16853	Stegodyphus mimosarum
KFM75467.1	A0A087UDM8	Ubiquilin-1 (Fragment)	X975_01714	Stegodyphus mimosarum	pp	KFM56719.1	A0A087SV30	Hepatocyte growth factor-regulated tyrosine kinase substrate (Fragment)	X975_16853	Stegodyphus mimosarum
KFM70916.1	A0A087U0M7	Citron Rho-interacting kinase (Fragment)	X975_26666	Stegodyphus mimosarum	pp	KFM56719.1	A0A087SV30	Hepatocyte growth factor-regulated tyrosine kinase substrate (Fragment)	X975_16853	Stegodyphus mimosarum
KFM73485.1	A0A087U7Z6	Tumor susceptibility 101 protein (Fragment)	X975_14135	Stegodyphus mimosarum	pp	KFM56719.1	A0A087SV30	Hepatocyte growth factor-regulated tyrosine kinase substrate (Fragment)	X975_16853	Stegodyphus mimosarum
KFM66633.1	A0A087TNE4	Protein jagged-1b (Fragment)	X975_22649	Stegodyphus mimosarum	pp	KFM56719.1	A0A087SV30	Hepatocyte growth factor-regulated tyrosine kinase substrate (Fragment)	X975_16853	Stegodyphus mimosarum
KFM72989.1	A0A087U6K0	RING finger protein 11 (Fragment)	X975_01292	Stegodyphus mimosarum	pp	KFM56719.1	A0A087SV30	Hepatocyte growth factor-regulated tyrosine kinase substrate (Fragment)	X975_16853	Stegodyphus mimosarum
KFM57514.1	A0A087SXC5	Tetratricopeptide repeat protein 4 (Fragment)	X975_15495	Stegodyphus mimosarum	pp	KFM56719.1	A0A087SV30	Hepatocyte growth factor-regulated tyrosine kinase substrate (Fragment)	X975_16853	Stegodyphus mimosarum
KFM66066.1	A0A087TLS7	Trafficking kinesin-binding protein 1 (Fragment)	X975_08819	Stegodyphus mimosarum	pp	KFM56719.1	A0A087SV30	Hepatocyte growth factor-regulated tyrosine kinase substrate (Fragment)	X975_16853	Stegodyphus mimosarum
KFM63511.1	A0A087TEH2	Ras-related protein Rab-11B (Fragment)	X975_23020	Stegodyphus mimosarum	pp	KFM56719.1	A0A087SV30	Hepatocyte growth factor-regulated tyrosine kinase substrate (Fragment)	X975_16853	Stegodyphus mimosarum
KFM58112.1	A0A087SZ23	Transportin-1 (Fragment)	X975_25455	Stegodyphus mimosarum	pp	KFM56719.1	A0A087SV30	Hepatocyte growth factor-regulated tyrosine kinase substrate (Fragment)	X975_16853	Stegodyphus mimosarum
KFM75047.1	A0A087UCF8	Ras-related protein Rab-10 (Fragment)	X975_08356	Stegodyphus mimosarum	pp	KFM56719.1	A0A087SV30	Hepatocyte growth factor-regulated tyrosine kinase substrate (Fragment)	X975_16853	Stegodyphus mimosarum
KFM81518.1	A0A087UVX9	Ubiquitin-conjugating enzyme E2 (Fragment)	X975_09802	Stegodyphus mimosarum	pp	KFM56719.1	A0A087SV30	Hepatocyte growth factor-regulated tyrosine kinase substrate (Fragment)	X975_16853	Stegodyphus mimosarum
KFM78626.1	A0A087UMN7	Uncharacterized protein (Fragment)	X975_05086	Stegodyphus mimosarum	pp	KFM56719.1	A0A087SV30	Hepatocyte growth factor-regulated tyrosine kinase substrate (Fragment)	X975_16853	Stegodyphus mimosarum
KFM66358.1	A0A087TML9	MOB-like protein phocein (Fragment)	X975_17101	Stegodyphus mimosarum	pp	KFM56719.1	A0A087SV30	Hepatocyte growth factor-regulated tyrosine kinase substrate (Fragment)	X975_16853	Stegodyphus mimosarum
KFM75844.1	A0A087UEQ5	Transformation/transcription domain-associated protein (Fragment)	X975_12525	Stegodyphus mimosarum	pp	KFM56719.1	A0A087SV30	Hepatocyte growth factor-regulated tyrosine kinase substrate (Fragment)	X975_16853	Stegodyphus mimosarum
KFM79356.1	A0A087UPR7	Ubiquitin-like modifier-activating enzyme 1 (Fragment)	X975_26635	Stegodyphus mimosarum	pp	KFM56719.1	A0A087SV30	Hepatocyte growth factor-regulated tyrosine kinase substrate (Fragment)	X975_16853	Stegodyphus mimosarum
KFM60390.1	A0A087T5K1	Mothers against decapentaplegic homolog (MAD homolog) (Mothers against DPP homolog) (SMAD family member) (Fragment)	X975_16365	Stegodyphus mimosarum	pp	KFM56719.1	A0A087SV30	Hepatocyte growth factor-regulated tyrosine kinase substrate (Fragment)	X975_16853	Stegodyphus mimosarum
KFM72198.1	A0A087U4A9	Histone deacetylase 2 (Fragment)	X975_08074	Stegodyphus mimosarum	pp	KFM56719.1	A0A087SV30	Hepatocyte growth factor-regulated tyrosine kinase substrate (Fragment)	X975_16853	Stegodyphus mimosarum
KFM70679.1	A0A087TZZ0	Polyubiquitin-C (Fragment)	X975_07808	Stegodyphus mimosarum	pp	KFM56719.1	A0A087SV30	Hepatocyte growth factor-regulated tyrosine kinase substrate (Fragment)	X975_16853	Stegodyphus mimosarum
KFM58972.1	A0A087T1I3	Arrestin-like protein (Fragment)	X975_10153	Stegodyphus mimosarum	pp	KFM56719.1	A0A087SV30	Hepatocyte growth factor-regulated tyrosine kinase substrate (Fragment)	X975_16853	Stegodyphus mimosarum
KFM64868.1	A0A087TIC9	Clathrin heavy chain 1 (Fragment)	X975_25694	Stegodyphus mimosarum	pp	KFM56719.1	A0A087SV30	Hepatocyte growth factor-regulated tyrosine kinase substrate (Fragment)	X975_16853	Stegodyphus mimosarum
KFM70823.1	A0A087U0D4	AP-1 complex subunit beta-1 (Fragment)	X975_22063	Stegodyphus mimosarum	pp	KFM56719.1	A0A087SV30	Hepatocyte growth factor-regulated tyrosine kinase substrate (Fragment)	X975_16853	Stegodyphus mimosarum
KFM70314.1	A0A087TYX5	Ras-related protein Rab-7a (Fragment)	X975_18704	Stegodyphus mimosarum	pp	KFM56719.1	A0A087SV30	Hepatocyte growth factor-regulated tyrosine kinase substrate (Fragment)	X975_16853	Stegodyphus mimosarum
KFM82180.1	A0A087UXU1	AP-2 complex subunit mu (Fragment)	X975_03542	Stegodyphus mimosarum	pp	KFM56719.1	A0A087SV30	Hepatocyte growth factor-regulated tyrosine kinase substrate (Fragment)	X975_16853	Stegodyphus mimosarum
KFM83108.1	A0A087V0G9	Splicing factor 3A subunit 3 (Fragment)	X975_12877	Stegodyphus mimosarum	pp	KFM56719.1	A0A087SV30	Hepatocyte growth factor-regulated tyrosine kinase substrate (Fragment)	X975_16853	Stegodyphus mimosarum
KFM80543.1	A0A087UT54	Target of Myb protein 1 (Fragment)	X975_02501	Stegodyphus mimosarum	pp	KFM56719.1	A0A087SV30	Hepatocyte growth factor-regulated tyrosine kinase substrate (Fragment)	X975_16853	Stegodyphus mimosarum
KFM62279.1	A0A087TAZ0	Argininosuccinate lyase (Fragment)	X975_05146	Stegodyphus mimosarum	pp	KFM56721.1	A0A087SV32	Transcription factor 21 (Fragment)	X975_13294	Stegodyphus mimosarum
KFM72063.1	A0A087U3X4	Microtubule-associated protein Jupiter (Fragment)	X975_09774	Stegodyphus mimosarum	pp	KFM56721.1	A0A087SV32	Transcription factor 21 (Fragment)	X975_13294	Stegodyphus mimosarum
KFM69993.1	A0A087TY04	Transcription initiation factor IIB (Fragment)	X975_18191	Stegodyphus mimosarum	pp	KFM56721.1	A0A087SV32	Transcription factor 21 (Fragment)	X975_13294	Stegodyphus mimosarum
KFM78701.1	A0A087UMW2	Utrophin (Fragment)	X975_16637	Stegodyphus mimosarum	pp	KFM56721.1	A0A087SV32	Transcription factor 21 (Fragment)	X975_13294	Stegodyphus mimosarum
KFM72244.1	A0A087U4F5	C-Jun-amino-terminal kinase-interacting protein 4 (Fragment)	X975_00610	Stegodyphus mimosarum	pp	KFM56724.1	A0A087SV35	Kinesin light chain (Fragment)	X975_07766	Stegodyphus mimosarum
KFM76657.1	A0A087UH18	Proteasome subunit beta type (EC 3.4.25.1) (Fragment)	X975_13118	Stegodyphus mimosarum	pp	KFM56724.1	A0A087SV35	Kinesin light chain (Fragment)	X975_07766	Stegodyphus mimosarum
KFM75314.1	A0A087UD75	S-phase kinase-associated protein 1 (Fragment)	X975_21897	Stegodyphus mimosarum	pp	KFM56724.1	A0A087SV35	Kinesin light chain (Fragment)	X975_07766	Stegodyphus mimosarum
KFM79598.1	A0A087UQF9	60S ribosomal protein L7 (Fragment)	X975_09566	Stegodyphus mimosarum	pp	KFM56724.1	A0A087SV35	Kinesin light chain (Fragment)	X975_07766	Stegodyphus mimosarum
KFM79177.1	A0A087UP88	Low density lipoprotein receptor adapter protein 1-B (Fragment)	X975_25916	Stegodyphus mimosarum	pp	KFM56724.1	A0A087SV35	Kinesin light chain (Fragment)	X975_07766	Stegodyphus mimosarum
KFM64167.1	A0A087TGC8	Proteasome subunit beta type (EC 3.4.25.1) (Fragment)	X975_17659	Stegodyphus mimosarum	pp	KFM56724.1	A0A087SV35	Kinesin light chain (Fragment)	X975_07766	Stegodyphus mimosarum
KFM80981.1	A0A087UUE2	E3 ubiquitin-protein ligase LRSAM1 (Fragment)	X975_13506	Stegodyphus mimosarum	pp	KFM56724.1	A0A087SV35	Kinesin light chain (Fragment)	X975_07766	Stegodyphus mimosarum
KFM75839.1	A0A087UEQ0	14-3-3 protein zeta (Fragment)	X975_12520	Stegodyphus mimosarum	pp	KFM56724.1	A0A087SV35	Kinesin light chain (Fragment)	X975_07766	Stegodyphus mimosarum
KFM58242.1	A0A087SZF3	Coatomer subunit zeta-1 (Fragment)	X975_25182	Stegodyphus mimosarum	pp	KFM56724.1	A0A087SV35	Kinesin light chain (Fragment)	X975_07766	Stegodyphus mimosarum
KFM80207.1	A0A087US68	Kinesin heavy chain (Fragment)	X975_25994	Stegodyphus mimosarum	pp	KFM56724.1	A0A087SV35	Kinesin light chain (Fragment)	X975_07766	Stegodyphus mimosarum
KFM67187.1	A0A087TPZ8	Structure-specific endonuclease subunit slx1 (Fragment)	X975_24749	Stegodyphus mimosarum	pp	KFM56724.1	A0A087SV35	Kinesin light chain (Fragment)	X975_07766	Stegodyphus mimosarum
KFM81604.1	A0A087UW65	Proteasome subunit alpha type (EC 3.4.25.1) (Fragment)	X975_14967	Stegodyphus mimosarum	pp	KFM56724.1	A0A087SV35	Kinesin light chain (Fragment)	X975_07766	Stegodyphus mimosarum
KFM76860.1	A0A087UHM1	SPRY domain-containing SOCS box protein 1 (Fragment)	X975_16012	Stegodyphus mimosarum	pp	KFM56724.1	A0A087SV35	Kinesin light chain (Fragment)	X975_07766	Stegodyphus mimosarum
KFM72065.1	A0A087U3X6	Proteasome subunit beta type (EC 3.4.25.1) (Fragment)	X975_09776	Stegodyphus mimosarum	pp	KFM56724.1	A0A087SV35	Kinesin light chain (Fragment)	X975_07766	Stegodyphus mimosarum
KFM68855.1	A0A087TUR6	Eukaryotic translation initiation factor 2 subunit 3, Y-linked (Fragment)	X975_08004	Stegodyphus mimosarum	pp	KFM56724.1	A0A087SV35	Kinesin light chain (Fragment)	X975_07766	Stegodyphus mimosarum
KFM68249.1	A0A087TT10	Beta-amyloid-like protein (Fragment)	X975_12802	Stegodyphus mimosarum	pp	KFM56724.1	A0A087SV35	Kinesin light chain (Fragment)	X975_07766	Stegodyphus mimosarum
KFM65714.1	A0A087TKS5	Bardet-Biedl syndrome 5 protein-like protein (Fragment)	X975_16329	Stegodyphus mimosarum	pp	KFM56724.1	A0A087SV35	Kinesin light chain (Fragment)	X975_07766	Stegodyphus mimosarum
KFM70679.1	A0A087TZZ0	Polyubiquitin-C (Fragment)	X975_07808	Stegodyphus mimosarum	pp	KFM56724.1	A0A087SV35	Kinesin light chain (Fragment)	X975_07766	Stegodyphus mimosarum
KFM79231.1	A0A087UPE2	Coatomer subunit delta (Fragment)	X975_07119	Stegodyphus mimosarum	pp	KFM56724.1	A0A087SV35	Kinesin light chain (Fragment)	X975_07766	Stegodyphus mimosarum
KFM60026.1	A0A087T4I7	Tektin-2 (Fragment)	X975_17310	Stegodyphus mimosarum	pp	KFM56724.1	A0A087SV35	Kinesin light chain (Fragment)	X975_07766	Stegodyphus mimosarum
KFM80396.1	A0A087USQ7	COP9 signalosome complex subunit 5 (Fragment)	X975_04847	Stegodyphus mimosarum	pp	KFM56724.1	A0A087SV35	Kinesin light chain (Fragment)	X975_07766	Stegodyphus mimosarum
KFM74111.1	A0A087U9S2	Coatomer subunit beta (Fragment)	X975_26225	Stegodyphus mimosarum	pp	KFM56724.1	A0A087SV35	Kinesin light chain (Fragment)	X975_07766	Stegodyphus mimosarum
KFM82043.1	A0A087UXF4	Transaldolase (EC 2.2.1.2) (Fragment)	X975_05284	Stegodyphus mimosarum	pp	KFM56724.1	A0A087SV35	Kinesin light chain (Fragment)	X975_07766	Stegodyphus mimosarum
KFM73320.1	A0A087U7I1	BSD domain-containing protein 1 (Fragment)	X975_06919	Stegodyphus mimosarum	pp	KFM56724.1	A0A087SV35	Kinesin light chain (Fragment)	X975_07766	Stegodyphus mimosarum
KFM76157.1	A0A087UFL8	Dynactin subunit 2-A (Fragment)	X975_06604	Stegodyphus mimosarum	pp	KFM56724.1	A0A087SV35	Kinesin light chain (Fragment)	X975_07766	Stegodyphus mimosarum
KFM81884.1	A0A087UWZ5	COP9 signalosome complex subunit 3 (Fragment)	X975_07832	Stegodyphus mimosarum	pp	KFM56724.1	A0A087SV35	Kinesin light chain (Fragment)	X975_07766	Stegodyphus mimosarum
KFM57214.1	A0A087SWH5	Cleavage stimulation factor subunit 1 (Fragment)	X975_10554	Stegodyphus mimosarum	pp	KFM56724.1	A0A087SV35	Kinesin light chain (Fragment)	X975_07766	Stegodyphus mimosarum
KFM56724.1	A0A087SV35	Kinesin light chain (Fragment)	X975_07766	Stegodyphus mimosarum	pp	KFM56724.1	A0A087SV35	Kinesin light chain (Fragment)	X975_07766	Stegodyphus mimosarum
KFM67282.1	A0A087TQ93	Uncharacterized protein (Fragment)	X975_14800	Stegodyphus mimosarum	pp	KFM56724.1	A0A087SV35	Kinesin light chain (Fragment)	X975_07766	Stegodyphus mimosarum
KFM63563.1	A0A087TEM4	14-3-3 protein epsilon (Fragment)	X975_02744	Stegodyphus mimosarum	pp	KFM56724.1	A0A087SV35	Kinesin light chain (Fragment)	X975_07766	Stegodyphus mimosarum
KFM76437.1	A0A087UGE8	Proteasome subunit alpha type (EC 3.4.25.1) (Fragment)	X975_14477	Stegodyphus mimosarum	pp	KFM56724.1	A0A087SV35	Kinesin light chain (Fragment)	X975_07766	Stegodyphus mimosarum
KFM57092.1	A0A087SW53	Proteasome subunit beta type (EC 3.4.25.1) (Fragment)	X975_00043	Stegodyphus mimosarum	pp	KFM56724.1	A0A087SV35	Kinesin light chain (Fragment)	X975_07766	Stegodyphus mimosarum
KFM71150.1	A0A087U1B1	NudC domain-containing protein 3 (Fragment)	X975_09254	Stegodyphus mimosarum	pp	KFM56724.1	A0A087SV35	Kinesin light chain (Fragment)	X975_07766	Stegodyphus mimosarum
KFM69908.1	A0A087TXR9	RNA-binding protein Musashi-like protein (Fragment)	X975_23023	Stegodyphus mimosarum	pp	KFM56724.1	A0A087SV35	Kinesin light chain (Fragment)	X975_07766	Stegodyphus mimosarum
KFM77976.1	A0A087UKT7	Proteasome subunit alpha type (EC 3.4.25.1) (Fragment)	X975_09595	Stegodyphus mimosarum	pp	KFM56724.1	A0A087SV35	Kinesin light chain (Fragment)	X975_07766	Stegodyphus mimosarum
KFM57019.1	A0A087SVY0	Putative ATP-dependent RNA helicase DDX56 (Fragment)	X975_26867	Stegodyphus mimosarum	pp	KFM56725.1	A0A087SV36	Ribosome-binding protein 1 (Fragment)	X975_07767	Stegodyphus mimosarum
KFM67712.1	A0A087TRH3	tRNA (Adenine(58)-N(1))-methyltransferase catalytic subunit TRMT61A (Fragment)	X975_00542	Stegodyphus mimosarum	pp	KFM56725.1	A0A087SV36	Ribosome-binding protein 1 (Fragment)	X975_07767	Stegodyphus mimosarum
KFM66514.1	A0A087TN25	NADH dehydrogenase [ubiquinone] 1 alpha subcomplex subunit 7 (Fragment)	X975_24622	Stegodyphus mimosarum	pp	KFM56725.1	A0A087SV36	Ribosome-binding protein 1 (Fragment)	X975_07767	Stegodyphus mimosarum
KFM62346.1	A0A087TB57	Actin-related protein 3 (Fragment)	X975_13540	Stegodyphus mimosarum	pp	KFM56725.1	A0A087SV36	Ribosome-binding protein 1 (Fragment)	X975_07767	Stegodyphus mimosarum
KFM59965.1	A0A087T4C6	Non-specific lipid-transfer protein (Fragment)	X975_14875	Stegodyphus mimosarum	pp	KFM56725.1	A0A087SV36	Ribosome-binding protein 1 (Fragment)	X975_07767	Stegodyphus mimosarum
KFM72743.1	A0A087U5V4	Activated RNA polymerase II transcriptional coactivator p15 (Fragment)	X975_08033	Stegodyphus mimosarum	pp	KFM56725.1	A0A087SV36	Ribosome-binding protein 1 (Fragment)	X975_07767	Stegodyphus mimosarum
KFM63460.1	A0A087TEC1	Heat shock factor-binding protein 1 (Fragment)	X975_01461	Stegodyphus mimosarum	pp	KFM56725.1	A0A087SV36	Ribosome-binding protein 1 (Fragment)	X975_07767	Stegodyphus mimosarum
KFM71242.1	A0A087U1K3	Charged multivesicular body protein 2a (Fragment)	X975_24106	Stegodyphus mimosarum	pp	KFM56725.1	A0A087SV36	Ribosome-binding protein 1 (Fragment)	X975_07767	Stegodyphus mimosarum
KFM66535.1	A0A087TN46	PCNA-associated factor (Fragment)	X975_23621	Stegodyphus mimosarum	pp	KFM56725.1	A0A087SV36	Ribosome-binding protein 1 (Fragment)	X975_07767	Stegodyphus mimosarum
KFM61149.1	A0A087T7R0	Ras-related protein Rab-8A (Fragment)	X975_00339	Stegodyphus mimosarum	pp	KFM56725.1	A0A087SV36	Ribosome-binding protein 1 (Fragment)	X975_07767	Stegodyphus mimosarum
KFM75839.1	A0A087UEQ0	14-3-3 protein zeta (Fragment)	X975_12520	Stegodyphus mimosarum	pp	KFM56725.1	A0A087SV36	Ribosome-binding protein 1 (Fragment)	X975_07767	Stegodyphus mimosarum
KFM77767.1	A0A087UK78	39S ribosomal protein L53, mitochondrial (Fragment)	X975_02165	Stegodyphus mimosarum	pp	KFM56725.1	A0A087SV36	Ribosome-binding protein 1 (Fragment)	X975_07767	Stegodyphus mimosarum
KFM70679.1	A0A087TZZ0	Polyubiquitin-C (Fragment)	X975_07808	Stegodyphus mimosarum	pp	KFM56725.1	A0A087SV36	Ribosome-binding protein 1 (Fragment)	X975_07767	Stegodyphus mimosarum
KFM72793.1	A0A087U604	Polyglutamine-binding protein 1 (Fragment)	X975_16962	Stegodyphus mimosarum	pp	KFM56725.1	A0A087SV36	Ribosome-binding protein 1 (Fragment)	X975_07767	Stegodyphus mimosarum
KFM81912.1	A0A087UX23	Cullin-3-A (Fragment)	X975_04107	Stegodyphus mimosarum	pp	KFM56725.1	A0A087SV36	Ribosome-binding protein 1 (Fragment)	X975_07767	Stegodyphus mimosarum
KFM62363.1	A0A087TB74	Serine/threonine-protein kinase D1 (Fragment)	X975_05097	Stegodyphus mimosarum	pp	KFM56725.1	A0A087SV36	Ribosome-binding protein 1 (Fragment)	X975_07767	Stegodyphus mimosarum
KFM63563.1	A0A087TEM4	14-3-3 protein epsilon (Fragment)	X975_02744	Stegodyphus mimosarum	pp	KFM56725.1	A0A087SV36	Ribosome-binding protein 1 (Fragment)	X975_07767	Stegodyphus mimosarum
KFM81692.1	A0A087UWF3	60S ribosomal protein L38 (Fragment)	X975_16546	Stegodyphus mimosarum	pp	KFM56725.1	A0A087SV36	Ribosome-binding protein 1 (Fragment)	X975_07767	Stegodyphus mimosarum
KFM79673.1	A0A087UQN4	Cullin-5 (Fragment)	X975_16429	Stegodyphus mimosarum	pp	KFM56726.1	A0A087SV37	DNA-directed RNA polymerase subunit (Fragment)	X975_07768	Stegodyphus mimosarum
KFM80578.1	A0A087UT89	DNA-directed RNA polymerase II subunit RPB3 (Fragment)	X975_05628	Stegodyphus mimosarum	pp	KFM56726.1	A0A087SV37	DNA-directed RNA polymerase subunit (Fragment)	X975_07768	Stegodyphus mimosarum
KFM75502.1	A0A087UDR3	DNA-directed RNA polymerase II subunit RPB11 (Fragment)	X975_13227	Stegodyphus mimosarum	pp	KFM56726.1	A0A087SV37	DNA-directed RNA polymerase subunit (Fragment)	X975_07768	Stegodyphus mimosarum
KFM63563.1	A0A087TEM4	14-3-3 protein epsilon (Fragment)	X975_02744	Stegodyphus mimosarum	pp	KFM56726.1	A0A087SV37	DNA-directed RNA polymerase subunit (Fragment)	X975_07768	Stegodyphus mimosarum
KFM58995.1	A0A087T1K6	Mediator of RNA polymerase II transcription subunit 10 (Fragment)	X975_24530	Stegodyphus mimosarum	pp	KFM56726.1	A0A087SV37	DNA-directed RNA polymerase subunit (Fragment)	X975_07768	Stegodyphus mimosarum
KFM70936.1	A0A087U0P7	Ubiquitin-60S ribosomal protein L40 (Fragment)	X975_16292	Stegodyphus mimosarum	pp	KFM56726.1	A0A087SV37	DNA-directed RNA polymerase subunit (Fragment)	X975_07768	Stegodyphus mimosarum
KFM67392.1	A0A087TQK3	Mediator of RNA polymerase II transcription subunit 26 (Fragment)	X975_21153	Stegodyphus mimosarum	pp	KFM56726.1	A0A087SV37	DNA-directed RNA polymerase subunit (Fragment)	X975_07768	Stegodyphus mimosarum
KFM82016.1	A0A087UXC7	Casein kinase II subunit beta (CK II beta) (Fragment)	X975_19063	Stegodyphus mimosarum	pp	KFM56726.1	A0A087SV37	DNA-directed RNA polymerase subunit (Fragment)	X975_07768	Stegodyphus mimosarum
KFM75080.1	A0A087UCJ1	AP-2 complex subunit sigma (Fragment)	X975_07686	Stegodyphus mimosarum	pp	KFM56726.1	A0A087SV37	DNA-directed RNA polymerase subunit (Fragment)	X975_07768	Stegodyphus mimosarum
KFM81306.1	A0A087UVB7	Casein kinase II subunit alpha (Fragment)	X975_05268	Stegodyphus mimosarum	pp	KFM56726.1	A0A087SV37	DNA-directed RNA polymerase subunit (Fragment)	X975_07768	Stegodyphus mimosarum
KFM56735.1	A0A087SV46	Heat shock protein (Fragment)	X975_26652	Stegodyphus mimosarum	pp	KFM56726.1	A0A087SV37	DNA-directed RNA polymerase subunit (Fragment)	X975_07768	Stegodyphus mimosarum
KFM59378.1	A0A087T2N9	Ubiquitin-conjugating enzyme E2 1 (Fragment)	X975_23455	Stegodyphus mimosarum	pp	KFM56726.1	A0A087SV37	DNA-directed RNA polymerase subunit (Fragment)	X975_07768	Stegodyphus mimosarum
KFM67189.1	A0A087TQ00	DNA-directed RNA polymerase II subunit RPB4 (Fragment)	X975_24751	Stegodyphus mimosarum	pp	KFM56726.1	A0A087SV37	DNA-directed RNA polymerase subunit (Fragment)	X975_07768	Stegodyphus mimosarum
KFM80324.1	A0A087USI5	Defective in cullin neddylation protein (Fragment)	X975_00865	Stegodyphus mimosarum	pp	KFM56726.1	A0A087SV37	DNA-directed RNA polymerase subunit (Fragment)	X975_07768	Stegodyphus mimosarum
KFM78039.1	A0A087UL00	Homeobox protein Hox-B4 (Fragment)	X975_23494	Stegodyphus mimosarum	pp	KFM56726.1	A0A087SV37	DNA-directed RNA polymerase subunit (Fragment)	X975_07768	Stegodyphus mimosarum
KFM70235.1	A0A087TYP6	Uncharacterized protein (Fragment)	X975_27218	Stegodyphus mimosarum	pp	KFM56726.1	A0A087SV37	DNA-directed RNA polymerase subunit (Fragment)	X975_07768	Stegodyphus mimosarum
KFM81139.1	A0A087UUV0	GPI-anchor transamidase (Fragment)	X975_06759	Stegodyphus mimosarum	pp	KFM56726.1	A0A087SV37	DNA-directed RNA polymerase subunit (Fragment)	X975_07768	Stegodyphus mimosarum
KFM58892.1	A0A087T1A3	NADH dehydrogenase [ubiquinone] flavoprotein 1, mitochondrial (Fragment)	X975_06815	Stegodyphus mimosarum	pp	KFM56726.1	A0A087SV37	DNA-directed RNA polymerase subunit (Fragment)	X975_07768	Stegodyphus mimosarum
KFM72089.1	A0A087U400	WD repeat-containing protein 48 (Fragment)	X975_21002	Stegodyphus mimosarum	pp	KFM56726.1	A0A087SV37	DNA-directed RNA polymerase subunit (Fragment)	X975_07768	Stegodyphus mimosarum
KFM58270.1	A0A087SZI1	Eukaryotic translation initiation factor 2D (Fragment)	X975_13021	Stegodyphus mimosarum	pp	KFM56726.1	A0A087SV37	DNA-directed RNA polymerase subunit (Fragment)	X975_07768	Stegodyphus mimosarum
KFM58331.1	A0A087SZP2	Calcineurin subunit B type 2 (Fragment)	X975_17709	Stegodyphus mimosarum	pp	KFM56726.1	A0A087SV37	DNA-directed RNA polymerase subunit (Fragment)	X975_07768	Stegodyphus mimosarum
KFM67712.1	A0A087TRH3	tRNA (Adenine(58)-N(1))-methyltransferase catalytic subunit TRMT61A (Fragment)	X975_00542	Stegodyphus mimosarum	pp	KFM56726.1	A0A087SV37	DNA-directed RNA polymerase subunit (Fragment)	X975_07768	Stegodyphus mimosarum
KFM82434.1	A0A087UYJ5	DNA-directed RNA polymerase II subunit RPB7 (Fragment)	X975_22514	Stegodyphus mimosarum	pp	KFM56726.1	A0A087SV37	DNA-directed RNA polymerase subunit (Fragment)	X975_07768	Stegodyphus mimosarum
KFM59197.1	A0A087T258	Peptidyl-prolyl cis-trans isomerase (EC 5.2.1.8) (Fragment)	X975_18797	Stegodyphus mimosarum	pp	KFM56726.1	A0A087SV37	DNA-directed RNA polymerase subunit (Fragment)	X975_07768	Stegodyphus mimosarum
KFM76942.1	A0A087UHV3	DNA-directed RNA polymerase (EC 2.7.7.6) (Fragment)	X975_00947	Stegodyphus mimosarum	pp	KFM56726.1	A0A087SV37	DNA-directed RNA polymerase subunit (Fragment)	X975_07768	Stegodyphus mimosarum
KFM74598.1	A0A087UB59	Ubiquitin carboxyl-terminal hydrolase 4 (Fragment)	X975_02597	Stegodyphus mimosarum	pp	KFM56726.1	A0A087SV37	DNA-directed RNA polymerase subunit (Fragment)	X975_07768	Stegodyphus mimosarum
KFM74614.1	A0A087UB75	Small nuclear ribonucleoprotein-associated protein B (Fragment)	X975_15204	Stegodyphus mimosarum	pp	KFM56726.1	A0A087SV37	DNA-directed RNA polymerase subunit (Fragment)	X975_07768	Stegodyphus mimosarum
KFM76843.1	A0A087UHK4	NADH dehydrogenase [ubiquinone] flavoprotein 2, mitochondrial (Fragment)	X975_19820	Stegodyphus mimosarum	pp	KFM56726.1	A0A087SV37	DNA-directed RNA polymerase subunit (Fragment)	X975_07768	Stegodyphus mimosarum
KFM77038.1	A0A087UI49	Actin, clone 403 (Fragment)	X975_18777	Stegodyphus mimosarum	pp	KFM56726.1	A0A087SV37	DNA-directed RNA polymerase subunit (Fragment)	X975_07768	Stegodyphus mimosarum
KFM74897.1	A0A087UC08	Ras-related protein Rab-1A (Fragment)	X975_12862	Stegodyphus mimosarum	pp	KFM56726.1	A0A087SV37	DNA-directed RNA polymerase subunit (Fragment)	X975_07768	Stegodyphus mimosarum
KFM74172.1	A0A087U9Y3	Replication protein A DNA-binding subunit (Fragment)	X975_23430	Stegodyphus mimosarum	pp	KFM56726.1	A0A087SV37	DNA-directed RNA polymerase subunit (Fragment)	X975_07768	Stegodyphus mimosarum
KFM77056.1	A0A087UI67	Serine/threonine-protein kinase STK11 (Fragment)	X975_03363	Stegodyphus mimosarum	pp	KFM56726.1	A0A087SV37	DNA-directed RNA polymerase subunit (Fragment)	X975_07768	Stegodyphus mimosarum
KFM64357.1	A0A087TGW8	Protein Smaug-like protein (Fragment)	X975_25069	Stegodyphus mimosarum	pp	KFM56726.1	A0A087SV37	DNA-directed RNA polymerase subunit (Fragment)	X975_07768	Stegodyphus mimosarum
KFM72743.1	A0A087U5V4	Activated RNA polymerase II transcriptional coactivator p15 (Fragment)	X975_08033	Stegodyphus mimosarum	pp	KFM56726.1	A0A087SV37	DNA-directed RNA polymerase subunit (Fragment)	X975_07768	Stegodyphus mimosarum
KFM65255.1	A0A087TJG6	D-tyrosyl-tRNA(Tyr) deacylase (EC 3.1.-.-) (Fragment)	X975_10912	Stegodyphus mimosarum	pp	KFM56726.1	A0A087SV37	DNA-directed RNA polymerase subunit (Fragment)	X975_07768	Stegodyphus mimosarum
KFM58470.1	A0A087T031	DNA-directed RNA polymerases I, II, and III subunit RPABC1 (Fragment)	X975_07552	Stegodyphus mimosarum	pp	KFM56726.1	A0A087SV37	DNA-directed RNA polymerase subunit (Fragment)	X975_07768	Stegodyphus mimosarum
KFM72708.1	A0A087U5R9	Cullin-4B (Fragment)	X975_16819	Stegodyphus mimosarum	pp	KFM56726.1	A0A087SV37	DNA-directed RNA polymerase subunit (Fragment)	X975_07768	Stegodyphus mimosarum
KFM66986.1	A0A087TPE7	WD repeat-containing protein 35 (Fragment)	X975_12980	Stegodyphus mimosarum	pp	KFM56726.1	A0A087SV37	DNA-directed RNA polymerase subunit (Fragment)	X975_07768	Stegodyphus mimosarum
KFM80186.1	A0A087US47	ATP-dependent DNA helicase Q5 (Fragment)	X975_19290	Stegodyphus mimosarum	pp	KFM56726.1	A0A087SV37	DNA-directed RNA polymerase subunit (Fragment)	X975_07768	Stegodyphus mimosarum
KFM82593.1	A0A087UZ04	Armadillo segment polarity protein (Fragment)	X975_21776	Stegodyphus mimosarum	pp	KFM56726.1	A0A087SV37	DNA-directed RNA polymerase subunit (Fragment)	X975_07768	Stegodyphus mimosarum
KFM65019.1	A0A087TIT0	40S ribosomal protein S15a (Fragment)	X975_15378	Stegodyphus mimosarum	pp	KFM56726.1	A0A087SV37	DNA-directed RNA polymerase subunit (Fragment)	X975_07768	Stegodyphus mimosarum
KFM78825.1	A0A087UN86	Breast cancer type 1 susceptibility protein-like protein (Fragment)	X975_24831	Stegodyphus mimosarum	pp	KFM56726.1	A0A087SV37	DNA-directed RNA polymerase subunit (Fragment)	X975_07768	Stegodyphus mimosarum
KFM81129.1	A0A087UUU0	DNA-directed RNA polymerases I, II, and III subunit RPABC5 (Fragment)	X975_19971	Stegodyphus mimosarum	pp	KFM56726.1	A0A087SV37	DNA-directed RNA polymerase subunit (Fragment)	X975_07768	Stegodyphus mimosarum
KFM80865.1	A0A087UU26	Replication protein A subunit (Fragment)	X975_16267	Stegodyphus mimosarum	pp	KFM56726.1	A0A087SV37	DNA-directed RNA polymerase subunit (Fragment)	X975_07768	Stegodyphus mimosarum
KFM70679.1	A0A087TZZ0	Polyubiquitin-C (Fragment)	X975_07808	Stegodyphus mimosarum	pp	KFM56729.1	A0A087SV40	Centromere protein S (Fragment)	X975_16465	Stegodyphus mimosarum
KFM56729.1	A0A087SV40	Centromere protein S (Fragment)	X975_16465	Stegodyphus mimosarum	pp	KFM56729.1	A0A087SV40	Centromere protein S (Fragment)	X975_16465	Stegodyphus mimosarum
KFM82903.1	A0A087UZW4	Centromere protein X (Fragment)	X975_04449	Stegodyphus mimosarum	pp	KFM56729.1	A0A087SV40	Centromere protein S (Fragment)	X975_16465	Stegodyphus mimosarum
KFM82762.1	A0A087UZH3	U1 small nuclear ribonucleoprotein A (Fragment)	X975_26655	Stegodyphus mimosarum	pp	KFM56729.1	A0A087SV40	Centromere protein S (Fragment)	X975_16465	Stegodyphus mimosarum
KFM61778.1	A0A087T9I9	60S ribosomal protein L18 (Fragment)	X975_09959	Stegodyphus mimosarum	pp	KFM56731.1	A0A087SV42	40S ribosomal protein S3a (Fragment)	X975_26648	Stegodyphus mimosarum
KFM73958.1	A0A087U9B9	40S ribosomal protein S12 (Fragment)	X975_21714	Stegodyphus mimosarum	pp	KFM56731.1	A0A087SV42	40S ribosomal protein S3a (Fragment)	X975_26648	Stegodyphus mimosarum
KFM70178.1	A0A087TYI9	Serine/threonine-protein phosphatase (EC 3.1.3.16) (Fragment)	X975_05012	Stegodyphus mimosarum	pp	KFM56731.1	A0A087SV42	40S ribosomal protein S3a (Fragment)	X975_26648	Stegodyphus mimosarum
KFM69916.1	A0A087TXS7	60S ribosomal protein L14 (Fragment)	X975_20460	Stegodyphus mimosarum	pp	KFM56731.1	A0A087SV42	40S ribosomal protein S3a (Fragment)	X975_26648	Stegodyphus mimosarum
KFM60122.1	A0A087T4T3	Rapamycin-insensitive companion of mTOR (Fragment)	X975_16285	Stegodyphus mimosarum	pp	KFM56731.1	A0A087SV42	40S ribosomal protein S3a (Fragment)	X975_26648	Stegodyphus mimosarum
KFM76798.1	A0A087UHF9	Uridine 5'-monophosphate synthase (Fragment)	X975_12314	Stegodyphus mimosarum	pp	KFM56731.1	A0A087SV42	40S ribosomal protein S3a (Fragment)	X975_26648	Stegodyphus mimosarum
KFM58001.1	A0A087SYR2	40S ribosomal protein S9 (Fragment)	X975_11397	Stegodyphus mimosarum	pp	KFM56731.1	A0A087SV42	40S ribosomal protein S3a (Fragment)	X975_26648	Stegodyphus mimosarum
KFM67355.1	A0A087TQG6	Serine/threonine-protein kinase 3 (Fragment)	X975_14860	Stegodyphus mimosarum	pp	KFM56731.1	A0A087SV42	40S ribosomal protein S3a (Fragment)	X975_26648	Stegodyphus mimosarum
KFM64827.1	A0A087TI88	Histone H1 (Fragment)	X975_21807	Stegodyphus mimosarum	pp	KFM56731.1	A0A087SV42	40S ribosomal protein S3a (Fragment)	X975_26648	Stegodyphus mimosarum
KFM75562.1	A0A087UDX3	V-type proton ATPase subunit d 1 (Fragment)	X975_18541	Stegodyphus mimosarum	pp	KFM56731.1	A0A087SV42	40S ribosomal protein S3a (Fragment)	X975_26648	Stegodyphus mimosarum
KFM60867.1	A0A087T6X8	T-complex protein 1 subunit delta (Fragment)	X975_19577	Stegodyphus mimosarum	pp	KFM56731.1	A0A087SV42	40S ribosomal protein S3a (Fragment)	X975_26648	Stegodyphus mimosarum
KFM71204.1	A0A087U1G5	60S ribosomal protein L23 (Fragment)	X975_03717	Stegodyphus mimosarum	pp	KFM56731.1	A0A087SV42	40S ribosomal protein S3a (Fragment)	X975_26648	Stegodyphus mimosarum
KFM64869.1	A0A087TID0	60S acidic ribosomal protein P2 (Fragment)	X975_25695	Stegodyphus mimosarum	pp	KFM56731.1	A0A087SV42	40S ribosomal protein S3a (Fragment)	X975_26648	Stegodyphus mimosarum
KFM63305.1	A0A087TDW6	Malignant T-cell-amplified sequence 1 (Fragment)	X975_15256	Stegodyphus mimosarum	pp	KFM56731.1	A0A087SV42	40S ribosomal protein S3a (Fragment)	X975_26648	Stegodyphus mimosarum
KFM57206.1	A0A087SWG7	rRNA 2'-O-methyltransferase fibrillarin (Fragment)	X975_10546	Stegodyphus mimosarum	pp	KFM56731.1	A0A087SV42	40S ribosomal protein S3a (Fragment)	X975_26648	Stegodyphus mimosarum
KFM81481.1	A0A087UVU2	Ras-related protein Rab-6A (Fragment)	X975_08451	Stegodyphus mimosarum	pp	KFM56731.1	A0A087SV42	40S ribosomal protein S3a (Fragment)	X975_26648	Stegodyphus mimosarum
KFM60147.1	A0A087T4V8	Eukaryotic translation initiation factor 5A (eIF-5A) (Fragment)	X975_26960	Stegodyphus mimosarum	pp	KFM56731.1	A0A087SV42	40S ribosomal protein S3a (Fragment)	X975_26648	Stegodyphus mimosarum
KFM60036.1	A0A087T4J7	60S ribosomal protein L28 (Fragment)	X975_04078	Stegodyphus mimosarum	pp	KFM56731.1	A0A087SV42	40S ribosomal protein S3a (Fragment)	X975_26648	Stegodyphus mimosarum
KFM72761.1	A0A087U5X2	60S ribosomal protein L18a (Fragment)	X975_12594	Stegodyphus mimosarum	pp	KFM56731.1	A0A087SV42	40S ribosomal protein S3a (Fragment)	X975_26648	Stegodyphus mimosarum
KFM82762.1	A0A087UZH3	U1 small nuclear ribonucleoprotein A (Fragment)	X975_26655	Stegodyphus mimosarum	pp	KFM56731.1	A0A087SV42	40S ribosomal protein S3a (Fragment)	X975_26648	Stegodyphus mimosarum
KFM69029.1	A0A087TV90	40S ribosomal protein S11 (Fragment)	X975_23650	Stegodyphus mimosarum	pp	KFM56731.1	A0A087SV42	40S ribosomal protein S3a (Fragment)	X975_26648	Stegodyphus mimosarum
KFM72401.1	A0A087U4W2	PIN2/TERF1-interacting telomerase inhibitor 1 (Fragment)	X975_00702	Stegodyphus mimosarum	pp	KFM56731.1	A0A087SV42	40S ribosomal protein S3a (Fragment)	X975_26648	Stegodyphus mimosarum
KFM82167.1	A0A087UXS8	Phosphoenolpyruvate carboxykinase [GTP], mitochondrial (Fragment)	X975_03529	Stegodyphus mimosarum	pp	KFM56731.1	A0A087SV42	40S ribosomal protein S3a (Fragment)	X975_26648	Stegodyphus mimosarum
KFM70679.1	A0A087TZZ0	Polyubiquitin-C (Fragment)	X975_07808	Stegodyphus mimosarum	pp	KFM56731.1	A0A087SV42	40S ribosomal protein S3a (Fragment)	X975_26648	Stegodyphus mimosarum
KFM62264.1	A0A087TAX5	Ankyrin-2 (Fragment)	X975_25776	Stegodyphus mimosarum	pp	KFM56731.1	A0A087SV42	40S ribosomal protein S3a (Fragment)	X975_26648	Stegodyphus mimosarum
KFM79532.1	A0A087UQ93	40S ribosomal protein S29 (Fragment)	X975_09512	Stegodyphus mimosarum	pp	KFM56731.1	A0A087SV42	40S ribosomal protein S3a (Fragment)	X975_26648	Stegodyphus mimosarum
KFM65050.1	A0A087TIW1	Elongation factor 1-alpha (Fragment)	X975_13536	Stegodyphus mimosarum	pp	KFM56731.1	A0A087SV42	40S ribosomal protein S3a (Fragment)	X975_26648	Stegodyphus mimosarum
KFM78015.1	A0A087UKX6	Nucleolar protein 58 (Fragment)	X975_02787	Stegodyphus mimosarum	pp	KFM56731.1	A0A087SV42	40S ribosomal protein S3a (Fragment)	X975_26648	Stegodyphus mimosarum
KFM62346.1	A0A087TB57	Actin-related protein 3 (Fragment)	X975_13540	Stegodyphus mimosarum	pp	KFM56731.1	A0A087SV42	40S ribosomal protein S3a (Fragment)	X975_26648	Stegodyphus mimosarum
KFM57633.1	A0A087SXP4	Ubiquitin-like protein 4A (Fragment)	X975_12938	Stegodyphus mimosarum	pp	KFM56731.1	A0A087SV42	40S ribosomal protein S3a (Fragment)	X975_26648	Stegodyphus mimosarum
KFM72743.1	A0A087U5V4	Activated RNA polymerase II transcriptional coactivator p15 (Fragment)	X975_08033	Stegodyphus mimosarum	pp	KFM56731.1	A0A087SV42	40S ribosomal protein S3a (Fragment)	X975_26648	Stegodyphus mimosarum
KFM82911.1	A0A087UZX2	60S ribosomal protein L29 (Fragment)	X975_01705	Stegodyphus mimosarum	pp	KFM56731.1	A0A087SV42	40S ribosomal protein S3a (Fragment)	X975_26648	Stegodyphus mimosarum
KFM67282.1	A0A087TQ93	Uncharacterized protein (Fragment)	X975_14800	Stegodyphus mimosarum	pp	KFM56731.1	A0A087SV42	40S ribosomal protein S3a (Fragment)	X975_26648	Stegodyphus mimosarum
KFM64027.1	A0A087TFY8	Protein argonaute-1 (Fragment)	X975_15554	Stegodyphus mimosarum	pp	KFM56731.1	A0A087SV42	40S ribosomal protein S3a (Fragment)	X975_26648	Stegodyphus mimosarum
KFM75502.1	A0A087UDR3	DNA-directed RNA polymerase II subunit RPB11 (Fragment)	X975_13227	Stegodyphus mimosarum	pp	KFM56731.1	A0A087SV42	40S ribosomal protein S3a (Fragment)	X975_26648	Stegodyphus mimosarum
KFM76000.1	A0A087UF61	Ribosomal protein L15 (Fragment)	X975_14381	Stegodyphus mimosarum	pp	KFM56731.1	A0A087SV42	40S ribosomal protein S3a (Fragment)	X975_26648	Stegodyphus mimosarum
KFM61944.1	A0A087TA05	Integrin alpha-PS2 (Fragment)	X975_00024	Stegodyphus mimosarum	pp	KFM56731.1	A0A087SV42	40S ribosomal protein S3a (Fragment)	X975_26648	Stegodyphus mimosarum
KFM73227.1	A0A087U788	60S ribosomal protein L10 (Fragment)	X975_16713	Stegodyphus mimosarum	pp	KFM56731.1	A0A087SV42	40S ribosomal protein S3a (Fragment)	X975_26648	Stegodyphus mimosarum
KFM75420.1	A0A087UDI1	60S ribosomal protein L35 (Fragment)	X975_26933	Stegodyphus mimosarum	pp	KFM56731.1	A0A087SV42	40S ribosomal protein S3a (Fragment)	X975_26648	Stegodyphus mimosarum
KFM75912.1	A0A087UEX3	Calcium/calmodulin-dependent protein kinase type 1 (Fragment)	X975_13117	Stegodyphus mimosarum	pp	KFM56731.1	A0A087SV42	40S ribosomal protein S3a (Fragment)	X975_26648	Stegodyphus mimosarum
KFM82582.1	A0A087UYZ3	60S ribosomal protein L19 (Fragment)	X975_00739	Stegodyphus mimosarum	pp	KFM56731.1	A0A087SV42	40S ribosomal protein S3a (Fragment)	X975_26648	Stegodyphus mimosarum
KFM59121.1	A0A087T1Y2	Cellular nucleic acid-binding protein (Fragment)	X975_03205	Stegodyphus mimosarum	pp	KFM56731.1	A0A087SV42	40S ribosomal protein S3a (Fragment)	X975_26648	Stegodyphus mimosarum
KFM80396.1	A0A087USQ7	COP9 signalosome complex subunit 5 (Fragment)	X975_04847	Stegodyphus mimosarum	pp	KFM56731.1	A0A087SV42	40S ribosomal protein S3a (Fragment)	X975_26648	Stegodyphus mimosarum
KFM71516.1	A0A087U2C7	60S ribosomal protein L11 (Fragment)	X975_15859	Stegodyphus mimosarum	pp	KFM56731.1	A0A087SV42	40S ribosomal protein S3a (Fragment)	X975_26648	Stegodyphus mimosarum
KFM61542.1	A0A087T8V3	60S ribosomal protein L13a (Fragment)	X975_15310	Stegodyphus mimosarum	pp	KFM56731.1	A0A087SV42	40S ribosomal protein S3a (Fragment)	X975_26648	Stegodyphus mimosarum
KFM60342.1	A0A087T5F3	Protein polybromo-1 (Fragment)	X975_02471	Stegodyphus mimosarum	pp	KFM56731.1	A0A087SV42	40S ribosomal protein S3a (Fragment)	X975_26648	Stegodyphus mimosarum
KFM71304.1	A0A087U1R5	SWI/SNF-related matrix-associated actin-dependent regulator of chromatin subfamily B member 1 (Fragment)	X975_09504	Stegodyphus mimosarum	pp	KFM56731.1	A0A087SV42	40S ribosomal protein S3a (Fragment)	X975_26648	Stegodyphus mimosarum
KFM70041.1	A0A087TY52	Mannose-1-phosphate guanyltransferase beta-A (Fragment)	X975_10531	Stegodyphus mimosarum	pp	KFM56731.1	A0A087SV42	40S ribosomal protein S3a (Fragment)	X975_26648	Stegodyphus mimosarum
KFM72539.1	A0A087U5A0	Periodic tryptophan protein 2-like protein (Fragment)	X975_22874	Stegodyphus mimosarum	pp	KFM56731.1	A0A087SV42	40S ribosomal protein S3a (Fragment)	X975_26648	Stegodyphus mimosarum
KFM60763.1	A0A087T6M4	Integrin-linked protein kinase (Fragment)	X975_17904	Stegodyphus mimosarum	pp	KFM56731.1	A0A087SV42	40S ribosomal protein S3a (Fragment)	X975_26648	Stegodyphus mimosarum
KFM82378.1	A0A087UYD9	Lysyl oxidase-like protein (Fragment)	X975_03115	Stegodyphus mimosarum	pp	KFM56731.1	A0A087SV42	40S ribosomal protein S3a (Fragment)	X975_26648	Stegodyphus mimosarum
KFM66810.1	A0A087TNX1	cAMP-dependent protein kinase regulatory subunit (Fragment)	X975_02794	Stegodyphus mimosarum	pp	KFM56731.1	A0A087SV42	40S ribosomal protein S3a (Fragment)	X975_26648	Stegodyphus mimosarum
KFM81912.1	A0A087UX23	Cullin-3-A (Fragment)	X975_04107	Stegodyphus mimosarum	pp	KFM56731.1	A0A087SV42	40S ribosomal protein S3a (Fragment)	X975_26648	Stegodyphus mimosarum
KFM70139.1	A0A087TYF0	Histone-lysine N-methyltransferase SUV420H1-B (Fragment)	X975_21102	Stegodyphus mimosarum	pp	KFM56731.1	A0A087SV42	40S ribosomal protein S3a (Fragment)	X975_26648	Stegodyphus mimosarum
KFM58242.1	A0A087SZF3	Coatomer subunit zeta-1 (Fragment)	X975_25182	Stegodyphus mimosarum	pp	KFM56731.1	A0A087SV42	40S ribosomal protein S3a (Fragment)	X975_26648	Stegodyphus mimosarum
KFM80581.1	A0A087UT92	60S ribosomal protein L9 (Fragment)	X975_05631	Stegodyphus mimosarum	pp	KFM56731.1	A0A087SV42	40S ribosomal protein S3a (Fragment)	X975_26648	Stegodyphus mimosarum
KFM81674.1	A0A087UWD5	Dynein light chain 1, cytoplasmic (Fragment)	X975_11020	Stegodyphus mimosarum	pp	KFM56731.1	A0A087SV42	40S ribosomal protein S3a (Fragment)	X975_26648	Stegodyphus mimosarum
KFM74061.1	A0A087U9M2	40S ribosomal protein S16 (Fragment)	X975_07857	Stegodyphus mimosarum	pp	KFM56731.1	A0A087SV42	40S ribosomal protein S3a (Fragment)	X975_26648	Stegodyphus mimosarum
KFM73992.1	A0A087U9F3	60S acidic ribosomal protein P1 (Fragment)	X975_14405	Stegodyphus mimosarum	pp	KFM56731.1	A0A087SV42	40S ribosomal protein S3a (Fragment)	X975_26648	Stegodyphus mimosarum
KFM82342.1	A0A087UYA3	40S ribosomal protein S10b (Fragment)	X975_21319	Stegodyphus mimosarum	pp	KFM56731.1	A0A087SV42	40S ribosomal protein S3a (Fragment)	X975_26648	Stegodyphus mimosarum
KFM71066.1	A0A087U127	Serine/threonine-protein kinase TBK1 (Fragment)	X975_07656	Stegodyphus mimosarum	pp	KFM56731.1	A0A087SV42	40S ribosomal protein S3a (Fragment)	X975_26648	Stegodyphus mimosarum
KFM79460.1	A0A087UQ21	ATP-binding cassette sub-family E member 1 (Fragment)	X975_02354	Stegodyphus mimosarum	pp	KFM56731.1	A0A087SV42	40S ribosomal protein S3a (Fragment)	X975_26648	Stegodyphus mimosarum
KFM64363.1	A0A087TGX4	Aprataxin and PNK-like factor (Fragment)	X975_25075	Stegodyphus mimosarum	pp	KFM56731.1	A0A087SV42	40S ribosomal protein S3a (Fragment)	X975_26648	Stegodyphus mimosarum
KFM60603.1	A0A087T664	60S ribosomal protein L7a (Fragment)	X975_15853	Stegodyphus mimosarum	pp	KFM56731.1	A0A087SV42	40S ribosomal protein S3a (Fragment)	X975_26648	Stegodyphus mimosarum
KFM65958.1	A0A087TLG9	40S ribosomal protein S2 (Fragment)	X975_15873	Stegodyphus mimosarum	pp	KFM56731.1	A0A087SV42	40S ribosomal protein S3a (Fragment)	X975_26648	Stegodyphus mimosarum
KFM67066.1	A0A087TPM7	Serine/threonine-protein phosphatase 2A 55 kDa regulatory subunit B (Fragment)	X975_15575	Stegodyphus mimosarum	pp	KFM56731.1	A0A087SV42	40S ribosomal protein S3a (Fragment)	X975_26648	Stegodyphus mimosarum
KFM79040.1	A0A087UNV1	GTP-binding protein (Fragment)	X975_05318	Stegodyphus mimosarum	pp	KFM56731.1	A0A087SV42	40S ribosomal protein S3a (Fragment)	X975_26648	Stegodyphus mimosarum
KFM57019.1	A0A087SVY0	Putative ATP-dependent RNA helicase DDX56 (Fragment)	X975_26867	Stegodyphus mimosarum	pp	KFM56731.1	A0A087SV42	40S ribosomal protein S3a (Fragment)	X975_26648	Stegodyphus mimosarum
KFM83013.1	A0A087V074	V-type proton ATPase subunit B (Fragment)	X975_13801	Stegodyphus mimosarum	pp	KFM56731.1	A0A087SV42	40S ribosomal protein S3a (Fragment)	X975_26648	Stegodyphus mimosarum
KFM63532.1	A0A087TEJ3	60S ribosomal protein L21 (Fragment)	X975_19514	Stegodyphus mimosarum	pp	KFM56731.1	A0A087SV42	40S ribosomal protein S3a (Fragment)	X975_26648	Stegodyphus mimosarum
KFM74167.1	A0A087U9X8	Target of rapamycin complex subunit lst8 (Fragment)	X975_15065	Stegodyphus mimosarum	pp	KFM56731.1	A0A087SV42	40S ribosomal protein S3a (Fragment)	X975_26648	Stegodyphus mimosarum
KFM59962.1	A0A087T4C3	Uncharacterized protein (Fragment)	X975_14872	Stegodyphus mimosarum	pp	KFM56731.1	A0A087SV42	40S ribosomal protein S3a (Fragment)	X975_26648	Stegodyphus mimosarum
KFM76981.1	A0A087UHZ2	Histone H4 (Fragment)	X975_21657	Stegodyphus mimosarum	pp	KFM56731.1	A0A087SV42	40S ribosomal protein S3a (Fragment)	X975_26648	Stegodyphus mimosarum
KFM62721.1	A0A087TC82	Serine/arginine repetitive matrix protein 2 (Fragment)	X975_05414	Stegodyphus mimosarum	pp	KFM56731.1	A0A087SV42	40S ribosomal protein S3a (Fragment)	X975_26648	Stegodyphus mimosarum
KFM72629.1	A0A087U5J0	26S proteasome non-ATPase regulatory subunit 14 (Fragment)	X975_00332	Stegodyphus mimosarum	pp	KFM56731.1	A0A087SV42	40S ribosomal protein S3a (Fragment)	X975_26648	Stegodyphus mimosarum
KFM74219.1	A0A087UA30	Arrestin, lateral eye (Fragment)	X975_01836	Stegodyphus mimosarum	pp	KFM56731.1	A0A087SV42	40S ribosomal protein S3a (Fragment)	X975_26648	Stegodyphus mimosarum
KFM80324.1	A0A087USI5	Defective in cullin neddylation protein (Fragment)	X975_00865	Stegodyphus mimosarum	pp	KFM56731.1	A0A087SV42	40S ribosomal protein S3a (Fragment)	X975_26648	Stegodyphus mimosarum
KFM56591.1	A0A087SUQ2	60S ribosomal protein L24 (Fragment)	X975_15926	Stegodyphus mimosarum	pp	KFM56731.1	A0A087SV42	40S ribosomal protein S3a (Fragment)	X975_26648	Stegodyphus mimosarum
KFM79139.1	A0A087UP50	Elongation factor 1-alpha (Fragment)	X975_25648	Stegodyphus mimosarum	pp	KFM56731.1	A0A087SV42	40S ribosomal protein S3a (Fragment)	X975_26648	Stegodyphus mimosarum
KFM61723.1	A0A087T9D4	Heterogeneous nuclear ribonucleoprotein 87F (Fragment)	X975_09071	Stegodyphus mimosarum	pp	KFM56731.1	A0A087SV42	40S ribosomal protein S3a (Fragment)	X975_26648	Stegodyphus mimosarum
KFM77929.1	A0A087UKP0	Cell growth-regulating nucleolar protein (Fragment)	X975_20093	Stegodyphus mimosarum	pp	KFM56731.1	A0A087SV42	40S ribosomal protein S3a (Fragment)	X975_26648	Stegodyphus mimosarum
KFM77525.1	A0A087UJI6	60S ribosomal protein L31 (Fragment)	X975_24812	Stegodyphus mimosarum	pp	KFM56731.1	A0A087SV42	40S ribosomal protein S3a (Fragment)	X975_26648	Stegodyphus mimosarum
KFM61543.1	A0A087T8V4	Cyclin-dependent kinase 9 (Fragment)	X975_15311	Stegodyphus mimosarum	pp	KFM56731.1	A0A087SV42	40S ribosomal protein S3a (Fragment)	X975_26648	Stegodyphus mimosarum
KFM75805.1	A0A087UEL6	40S ribosomal protein S25 (Fragment)	X975_12971	Stegodyphus mimosarum	pp	KFM56731.1	A0A087SV42	40S ribosomal protein S3a (Fragment)	X975_26648	Stegodyphus mimosarum
KFM78806.1	A0A087UN67	Heat shock protein 83 (Fragment)	X975_24927	Stegodyphus mimosarum	pp	KFM56731.1	A0A087SV42	40S ribosomal protein S3a (Fragment)	X975_26648	Stegodyphus mimosarum
KFM77038.1	A0A087UI49	Actin, clone 403 (Fragment)	X975_18777	Stegodyphus mimosarum	pp	KFM56731.1	A0A087SV42	40S ribosomal protein S3a (Fragment)	X975_26648	Stegodyphus mimosarum
KFM78630.1	A0A087UMP1	Double-strand-break repair protein rad21-like protein (Fragment)	X975_05090	Stegodyphus mimosarum	pp	KFM56731.1	A0A087SV42	40S ribosomal protein S3a (Fragment)	X975_26648	Stegodyphus mimosarum
KFM75968.1	A0A087UF29	Cullin-1 (Fragment)	X975_26441	Stegodyphus mimosarum	pp	KFM56731.1	A0A087SV42	40S ribosomal protein S3a (Fragment)	X975_26648	Stegodyphus mimosarum
KFM57395.1	A0A087SX06	Putative RNA-binding protein 19 (Fragment)	X975_10329	Stegodyphus mimosarum	pp	KFM56731.1	A0A087SV42	40S ribosomal protein S3a (Fragment)	X975_26648	Stegodyphus mimosarum
KFM59260.1	A0A087T2C1	Heterogeneous nuclear ribonucleoprotein K (Fragment)	X975_04756	Stegodyphus mimosarum	pp	KFM56731.1	A0A087SV42	40S ribosomal protein S3a (Fragment)	X975_26648	Stegodyphus mimosarum
KFM61250.1	A0A087T811	Uncharacterized protein (Fragment)	X975_12626	Stegodyphus mimosarum	pp	KFM56731.1	A0A087SV42	40S ribosomal protein S3a (Fragment)	X975_26648	Stegodyphus mimosarum
KFM70187.1	A0A087TYJ8	U5 small nuclear ribonucleoprotein (Fragment)	X975_23502	Stegodyphus mimosarum	pp	KFM56731.1	A0A087SV42	40S ribosomal protein S3a (Fragment)	X975_26648	Stegodyphus mimosarum
KFM69918.1	A0A087TXS9	STE20/SPS1-related proline-alanine-rich protein kinase (Fragment)	X975_20462	Stegodyphus mimosarum	pp	KFM56731.1	A0A087SV42	40S ribosomal protein S3a (Fragment)	X975_26648	Stegodyphus mimosarum
KFM78516.1	A0A087UMC7	60S ribosomal protein L6 (Fragment)	X975_00442	Stegodyphus mimosarum	pp	KFM56731.1	A0A087SV42	40S ribosomal protein S3a (Fragment)	X975_26648	Stegodyphus mimosarum
KFM81391.1	A0A087UVK2	Endoribonuclease Dicer (Fragment)	X975_04195	Stegodyphus mimosarum	pp	KFM56731.1	A0A087SV42	40S ribosomal protein S3a (Fragment)	X975_26648	Stegodyphus mimosarum
KFM71835.1	A0A087U396	Casein kinase I isoform epsilon (Fragment)	X975_12145	Stegodyphus mimosarum	pp	KFM56731.1	A0A087SV42	40S ribosomal protein S3a (Fragment)	X975_26648	Stegodyphus mimosarum
KFM70936.1	A0A087U0P7	Ubiquitin-60S ribosomal protein L40 (Fragment)	X975_16292	Stegodyphus mimosarum	pp	KFM56731.1	A0A087SV42	40S ribosomal protein S3a (Fragment)	X975_26648	Stegodyphus mimosarum
KFM67862.1	A0A087TRX3	Inhibitor of nuclear factor kappa-B kinase subunit beta (Fragment)	X975_15892	Stegodyphus mimosarum	pp	KFM56731.1	A0A087SV42	40S ribosomal protein S3a (Fragment)	X975_26648	Stegodyphus mimosarum
KFM75891.1	A0A087UEV2	Protein LSM14-like protein (Fragment)	X975_13214	Stegodyphus mimosarum	pp	KFM56731.1	A0A087SV42	40S ribosomal protein S3a (Fragment)	X975_26648	Stegodyphus mimosarum
KFM72874.1	A0A087U685	Eukaryotic translation initiation factor 5 (Fragment)	X975_19379	Stegodyphus mimosarum	pp	KFM56731.1	A0A087SV42	40S ribosomal protein S3a (Fragment)	X975_26648	Stegodyphus mimosarum
KFM75839.1	A0A087UEQ0	14-3-3 protein zeta (Fragment)	X975_12520	Stegodyphus mimosarum	pp	KFM56731.1	A0A087SV42	40S ribosomal protein S3a (Fragment)	X975_26648	Stegodyphus mimosarum
KFM74313.1	A0A087UAC4	Fatty acid synthase (Fragment)	X975_12689	Stegodyphus mimosarum	pp	KFM56731.1	A0A087SV42	40S ribosomal protein S3a (Fragment)	X975_26648	Stegodyphus mimosarum
KFM73238.1	A0A087U799	Casein kinase I isoform alpha (Fragment)	X975_06295	Stegodyphus mimosarum	pp	KFM56731.1	A0A087SV42	40S ribosomal protein S3a (Fragment)	X975_26648	Stegodyphus mimosarum
KFM73392.1	A0A087U7Q3	40S ribosomal protein S24 (Fragment)	X975_01054	Stegodyphus mimosarum	pp	KFM56731.1	A0A087SV42	40S ribosomal protein S3a (Fragment)	X975_26648	Stegodyphus mimosarum
KFM75109.1	A0A087UCM0	Protein translation factor SUI1-like protein (Fragment)	X975_11505	Stegodyphus mimosarum	pp	KFM56731.1	A0A087SV42	40S ribosomal protein S3a (Fragment)	X975_26648	Stegodyphus mimosarum
KFM72359.1	A0A087U4S0	60S ribosomal protein L22 (Fragment)	X975_03762	Stegodyphus mimosarum	pp	KFM56731.1	A0A087SV42	40S ribosomal protein S3a (Fragment)	X975_26648	Stegodyphus mimosarum
KFM81104.1	A0A087UUR5	Ribosome production factor 2-like protein (Fragment)	X975_11137	Stegodyphus mimosarum	pp	KFM56731.1	A0A087SV42	40S ribosomal protein S3a (Fragment)	X975_26648	Stegodyphus mimosarum
KFM56719.1	A0A087SV30	Hepatocyte growth factor-regulated tyrosine kinase substrate (Fragment)	X975_16853	Stegodyphus mimosarum	pp	KFM56731.1	A0A087SV42	40S ribosomal protein S3a (Fragment)	X975_26648	Stegodyphus mimosarum
KFM83405.1	A0A087V1B6	60S ribosomal protein L27 (Fragment)	X975_18428	Stegodyphus mimosarum	pp	KFM56731.1	A0A087SV42	40S ribosomal protein S3a (Fragment)	X975_26648	Stegodyphus mimosarum
KFM59426.1	A0A087T2T7	Nucleolar protein 10 (Fragment)	X975_22067	Stegodyphus mimosarum	pp	KFM56731.1	A0A087SV42	40S ribosomal protein S3a (Fragment)	X975_26648	Stegodyphus mimosarum
KFM66933.1	A0A087TP94	Pre-mRNA-processing-splicing factor 8 (Fragment)	X975_18272	Stegodyphus mimosarum	pp	KFM56731.1	A0A087SV42	40S ribosomal protein S3a (Fragment)	X975_26648	Stegodyphus mimosarum
KFM71174.1	A0A087U1D5	40S ribosomal protein S23 (Fragment)	X975_03687	Stegodyphus mimosarum	pp	KFM56731.1	A0A087SV42	40S ribosomal protein S3a (Fragment)	X975_26648	Stegodyphus mimosarum
KFM75429.1	A0A087UDJ0	Golgi reassembly-stacking protein 2 (Fragment)	X975_05341	Stegodyphus mimosarum	pp	KFM56731.1	A0A087SV42	40S ribosomal protein S3a (Fragment)	X975_26648	Stegodyphus mimosarum
KFM78563.1	A0A087UMH4	60S ribosomal protein L17 (Fragment)	X975_04728	Stegodyphus mimosarum	pp	KFM56731.1	A0A087SV42	40S ribosomal protein S3a (Fragment)	X975_26648	Stegodyphus mimosarum
KFM62660.1	A0A087TC21	40S ribosomal protein S14 (Fragment)	X975_23060	Stegodyphus mimosarum	pp	KFM56731.1	A0A087SV42	40S ribosomal protein S3a (Fragment)	X975_26648	Stegodyphus mimosarum
KFM66007.1	A0A087TLL8	60S ribosomal protein L5-A (Fragment)	X975_22530	Stegodyphus mimosarum	pp	KFM56731.1	A0A087SV42	40S ribosomal protein S3a (Fragment)	X975_26648	Stegodyphus mimosarum
KFM62779.1	A0A087TCE0	Serine/threonine-protein kinase RIO2 (Fragment)	X975_27188	Stegodyphus mimosarum	pp	KFM56731.1	A0A087SV42	40S ribosomal protein S3a (Fragment)	X975_26648	Stegodyphus mimosarum
KFM79600.1	A0A087UQG1	Cullin-associated NEDD8-dissociated protein 1 (Fragment)	X975_09568	Stegodyphus mimosarum	pp	KFM56731.1	A0A087SV42	40S ribosomal protein S3a (Fragment)	X975_26648	Stegodyphus mimosarum
KFM75038.1	A0A087UCE9	Mannose-P-dolichol utilization defect 1 protein-like protein (Fragment)	X975_14041	Stegodyphus mimosarum	pp	KFM56731.1	A0A087SV42	40S ribosomal protein S3a (Fragment)	X975_26648	Stegodyphus mimosarum
KFM74223.1	A0A087UA34	S-adenosylmethionine synthase (EC 2.5.1.6) (Fragment)	X975_11145	Stegodyphus mimosarum	pp	KFM56731.1	A0A087SV42	40S ribosomal protein S3a (Fragment)	X975_26648	Stegodyphus mimosarum
KFM79409.1	A0A087UPX0	Uncharacterized protein (Fragment)	X975_20185	Stegodyphus mimosarum	pp	KFM56731.1	A0A087SV42	40S ribosomal protein S3a (Fragment)	X975_26648	Stegodyphus mimosarum
KFM75969.1	A0A087UF30	Cellular nucleic acid-binding protein (Fragment)	X975_24625	Stegodyphus mimosarum	pp	KFM56731.1	A0A087SV42	40S ribosomal protein S3a (Fragment)	X975_26648	Stegodyphus mimosarum
KFM74898.1	A0A087UC09	Embryonic polarity protein dorsal (Fragment)	X975_12863	Stegodyphus mimosarum	pp	KFM56731.1	A0A087SV42	40S ribosomal protein S3a (Fragment)	X975_26648	Stegodyphus mimosarum
KFM67001.1	A0A087TPG2	40S ribosomal protein S17 (Fragment)	X975_05518	Stegodyphus mimosarum	pp	KFM56731.1	A0A087SV42	40S ribosomal protein S3a (Fragment)	X975_26648	Stegodyphus mimosarum
KFM61038.1	A0A087T7E9	60S ribosomal protein L13 (Fragment)	X975_09937	Stegodyphus mimosarum	pp	KFM56731.1	A0A087SV42	40S ribosomal protein S3a (Fragment)	X975_26648	Stegodyphus mimosarum
KFM80696.1	A0A087UTK7	Ribosomal protein (Fragment)	X975_17714	Stegodyphus mimosarum	pp	KFM56731.1	A0A087SV42	40S ribosomal protein S3a (Fragment)	X975_26648	Stegodyphus mimosarum
KFM75830.1	A0A087UEP1	Tyrosine-protein kinase (EC 2.7.10.2) (Fragment)	X975_19905	Stegodyphus mimosarum	pp	KFM56731.1	A0A087SV42	40S ribosomal protein S3a (Fragment)	X975_26648	Stegodyphus mimosarum
KFM78614.1	A0A087UMM5	60S ribosomal protein L4 (Fragment)	X975_09760	Stegodyphus mimosarum	pp	KFM56731.1	A0A087SV42	40S ribosomal protein S3a (Fragment)	X975_26648	Stegodyphus mimosarum
KFM70990.1	A0A087U0V1	STAM-binding protein-like A (Fragment)	X975_24133	Stegodyphus mimosarum	pp	KFM56731.1	A0A087SV42	40S ribosomal protein S3a (Fragment)	X975_26648	Stegodyphus mimosarum
KFM77706.1	A0A087UK17	Phosphoacetylglucosamine mutase (Fragment)	X975_05034	Stegodyphus mimosarum	pp	KFM56731.1	A0A087SV42	40S ribosomal protein S3a (Fragment)	X975_26648	Stegodyphus mimosarum
KFM81225.1	A0A087UV36	26S proteasome non-ATPase regulatory subunit 6 (Fragment)	X975_02892	Stegodyphus mimosarum	pp	KFM56731.1	A0A087SV42	40S ribosomal protein S3a (Fragment)	X975_26648	Stegodyphus mimosarum
KFM75212.1	A0A087UCX3	Protein MAK16-like protein (Fragment)	X975_00071	Stegodyphus mimosarum	pp	KFM56731.1	A0A087SV42	40S ribosomal protein S3a (Fragment)	X975_26648	Stegodyphus mimosarum
KFM78921.1	A0A087UNI2	60S ribosomal protein L3 (Fragment)	X975_16824	Stegodyphus mimosarum	pp	KFM56731.1	A0A087SV42	40S ribosomal protein S3a (Fragment)	X975_26648	Stegodyphus mimosarum
KFM61367.1	A0A087T8C8	Eukaryotic translation initiation factor 3 subunit C (Fragment)	X975_18899	Stegodyphus mimosarum	pp	KFM56731.1	A0A087SV42	40S ribosomal protein S3a (Fragment)	X975_26648	Stegodyphus mimosarum
KFM65987.1	A0A087TLJ8	Pyruvate carboxylase, mitochondrial (Fragment)	X975_25144	Stegodyphus mimosarum	pp	KFM56731.1	A0A087SV42	40S ribosomal protein S3a (Fragment)	X975_26648	Stegodyphus mimosarum
KFM78113.1	A0A087UL74	Cyclin-dependent kinase 5 (Fragment)	X975_14143	Stegodyphus mimosarum	pp	KFM56731.1	A0A087SV42	40S ribosomal protein S3a (Fragment)	X975_26648	Stegodyphus mimosarum
KFM59636.1	A0A087T3E7	60S ribosomal protein L32 (Fragment)	X975_06398	Stegodyphus mimosarum	pp	KFM56731.1	A0A087SV42	40S ribosomal protein S3a (Fragment)	X975_26648	Stegodyphus mimosarum
KFM69565.1	A0A087TWS6	Adult-specific rigid cuticular protein 12.6 (Fragment)	X975_22347	Stegodyphus mimosarum	pp	KFM56731.1	A0A087SV42	40S ribosomal protein S3a (Fragment)	X975_26648	Stegodyphus mimosarum
KFM79673.1	A0A087UQN4	Cullin-5 (Fragment)	X975_16429	Stegodyphus mimosarum	pp	KFM56731.1	A0A087SV42	40S ribosomal protein S3a (Fragment)	X975_26648	Stegodyphus mimosarum
KFM67536.1	A0A087TQZ7	40S ribosomal protein S21 (Fragment)	X975_07412	Stegodyphus mimosarum	pp	KFM56731.1	A0A087SV42	40S ribosomal protein S3a (Fragment)	X975_26648	Stegodyphus mimosarum
KFM65019.1	A0A087TIT0	40S ribosomal protein S15a (Fragment)	X975_15378	Stegodyphus mimosarum	pp	KFM56731.1	A0A087SV42	40S ribosomal protein S3a (Fragment)	X975_26648	Stegodyphus mimosarum
KFM74784.1	A0A087UBP5	40S ribosomal protein S20 (Fragment)	X975_13880	Stegodyphus mimosarum	pp	KFM56731.1	A0A087SV42	40S ribosomal protein S3a (Fragment)	X975_26648	Stegodyphus mimosarum
KFM80293.1	A0A087USF4	40S ribosomal protein S13 (Fragment)	X975_23512	Stegodyphus mimosarum	pp	KFM56731.1	A0A087SV42	40S ribosomal protein S3a (Fragment)	X975_26648	Stegodyphus mimosarum
KFM67363.1	A0A087TQH4	NAD-dependent deacetylase sirtuin-7 (Fragment)	X975_10477	Stegodyphus mimosarum	pp	KFM56731.1	A0A087SV42	40S ribosomal protein S3a (Fragment)	X975_26648	Stegodyphus mimosarum
KFM78717.1	A0A087UMX8	40S ribosomal protein S3-A (Fragment)	X975_08611	Stegodyphus mimosarum	pp	KFM56731.1	A0A087SV42	40S ribosomal protein S3a (Fragment)	X975_26648	Stegodyphus mimosarum
KFM82963.1	A0A087V024	60S ribosomal protein L12 (Fragment)	X975_13600	Stegodyphus mimosarum	pp	KFM56731.1	A0A087SV42	40S ribosomal protein S3a (Fragment)	X975_26648	Stegodyphus mimosarum
KFM71067.1	A0A087U128	Actin-related protein 6 (Fragment)	X975_07657	Stegodyphus mimosarum	pp	KFM56731.1	A0A087SV42	40S ribosomal protein S3a (Fragment)	X975_26648	Stegodyphus mimosarum
KFM83326.1	A0A087V137	40S ribosomal protein S18 (Fragment)	X975_22373	Stegodyphus mimosarum	pp	KFM56731.1	A0A087SV42	40S ribosomal protein S3a (Fragment)	X975_26648	Stegodyphus mimosarum
KFM81436.1	A0A087UVP7	60S ribosomal protein L37a (Fragment)	X975_03671	Stegodyphus mimosarum	pp	KFM56731.1	A0A087SV42	40S ribosomal protein S3a (Fragment)	X975_26648	Stegodyphus mimosarum
KFM82275.1	A0A087UY36	60S ribosomal protein L30 (Fragment)	X975_15837	Stegodyphus mimosarum	pp	KFM56731.1	A0A087SV42	40S ribosomal protein S3a (Fragment)	X975_26648	Stegodyphus mimosarum
KFM82783.1	A0A087UZJ4	60S ribosomal protein L8 (Fragment)	X975_14429	Stegodyphus mimosarum	pp	KFM56731.1	A0A087SV42	40S ribosomal protein S3a (Fragment)	X975_26648	Stegodyphus mimosarum
KFM82922.1	A0A087UZY3	Putative ribosomal RNA methyltransferase 1 (Fragment)	X975_27075	Stegodyphus mimosarum	pp	KFM56731.1	A0A087SV42	40S ribosomal protein S3a (Fragment)	X975_26648	Stegodyphus mimosarum
KFM59378.1	A0A087T2N9	Ubiquitin-conjugating enzyme E2 1 (Fragment)	X975_23455	Stegodyphus mimosarum	pp	KFM56733.1	A0A087SV44	Tripartite motif-containing protein 2 (Fragment)	X975_26650	Stegodyphus mimosarum
KFM59161.1	A0A087T222	Ubiquitin-conjugating enzyme E2 W (Fragment)	X975_26794	Stegodyphus mimosarum	pp	KFM56733.1	A0A087SV44	Tripartite motif-containing protein 2 (Fragment)	X975_26650	Stegodyphus mimosarum
KFM78917.1	A0A087UNH8	Baculoviral IAP repeat-containing protein 2 (Fragment)	X975_07046	Stegodyphus mimosarum	pp	KFM56733.1	A0A087SV44	Tripartite motif-containing protein 2 (Fragment)	X975_26650	Stegodyphus mimosarum
KFM65932.1	A0A087TLE3	Ubiquitin-conjugating enzyme E2 H (Fragment)	X975_14656	Stegodyphus mimosarum	pp	KFM56733.1	A0A087SV44	Tripartite motif-containing protein 2 (Fragment)	X975_26650	Stegodyphus mimosarum
KFM81518.1	A0A087UVX9	Ubiquitin-conjugating enzyme E2 (Fragment)	X975_09802	Stegodyphus mimosarum	pp	KFM56733.1	A0A087SV44	Tripartite motif-containing protein 2 (Fragment)	X975_26650	Stegodyphus mimosarum
KFM70494.1	A0A087TZF5	ELAV-like protein 3 (Fragment)	X975_19979	Stegodyphus mimosarum	pp	KFM56733.1	A0A087SV44	Tripartite motif-containing protein 2 (Fragment)	X975_26650	Stegodyphus mimosarum
KFM65976.1	A0A087TLI7	RING-box protein 2 (Fragment)	X975_03279	Stegodyphus mimosarum	pp	KFM56733.1	A0A087SV44	Tripartite motif-containing protein 2 (Fragment)	X975_26650	Stegodyphus mimosarum
KFM63563.1	A0A087TEM4	14-3-3 protein epsilon (Fragment)	X975_02744	Stegodyphus mimosarum	pp	KFM56733.1	A0A087SV44	Tripartite motif-containing protein 2 (Fragment)	X975_26650	Stegodyphus mimosarum
KFM82006.1	A0A087UXB7	Male-specific lethal 2-like protein (Fragment)	X975_09603	Stegodyphus mimosarum	pp	KFM56733.1	A0A087SV44	Tripartite motif-containing protein 2 (Fragment)	X975_26650	Stegodyphus mimosarum
KFM78806.1	A0A087UN67	Heat shock protein 83 (Fragment)	X975_24927	Stegodyphus mimosarum	pp	KFM56733.1	A0A087SV44	Tripartite motif-containing protein 2 (Fragment)	X975_26650	Stegodyphus mimosarum
KFM57873.1	A0A087SYD4	Alpha-enolase (Fragment)	X975_01311	Stegodyphus mimosarum	pp	KFM56735.1	A0A087SV46	Heat shock protein (Fragment)	X975_26652	Stegodyphus mimosarum
KFM82897.1	A0A087UZV8	Superoxide dismutase [Cu-Zn] (Fragment)	X975_06338	Stegodyphus mimosarum	pp	KFM56735.1	A0A087SV46	Heat shock protein (Fragment)	X975_26652	Stegodyphus mimosarum
KFM74223.1	A0A087UA34	S-adenosylmethionine synthase (EC 2.5.1.6) (Fragment)	X975_11145	Stegodyphus mimosarum	pp	KFM56735.1	A0A087SV46	Heat shock protein (Fragment)	X975_26652	Stegodyphus mimosarum
KFM77461.1	A0A087UJC2	mRNA turnover protein 4-like protein (Fragment)	X975_00590	Stegodyphus mimosarum	pp	KFM56735.1	A0A087SV46	Heat shock protein (Fragment)	X975_26652	Stegodyphus mimosarum
KFM83350.1	A0A087V161	Coronin (Fragment)	X975_12045	Stegodyphus mimosarum	pp	KFM56735.1	A0A087SV46	Heat shock protein (Fragment)	X975_26652	Stegodyphus mimosarum
KFM77324.1	A0A087UIY5	Tetratricopeptide repeat protein 37 (Fragment)	X975_23142	Stegodyphus mimosarum	pp	KFM56735.1	A0A087SV46	Heat shock protein (Fragment)	X975_26652	Stegodyphus mimosarum
KFM63563.1	A0A087TEM4	14-3-3 protein epsilon (Fragment)	X975_02744	Stegodyphus mimosarum	pp	KFM56735.1	A0A087SV46	Heat shock protein (Fragment)	X975_26652	Stegodyphus mimosarum
KFM70178.1	A0A087TYI9	Serine/threonine-protein phosphatase (EC 3.1.3.16) (Fragment)	X975_05012	Stegodyphus mimosarum	pp	KFM56735.1	A0A087SV46	Heat shock protein (Fragment)	X975_26652	Stegodyphus mimosarum
KFM63761.1	A0A087TF72	Serine--tRNA ligase, cytoplasmic (Fragment)	X975_03871	Stegodyphus mimosarum	pp	KFM56735.1	A0A087SV46	Heat shock protein (Fragment)	X975_26652	Stegodyphus mimosarum
KFM76618.1	A0A087UGX9	DnaJ-like protein subfamily A member 1 (Fragment)	X975_17315	Stegodyphus mimosarum	pp	KFM56735.1	A0A087SV46	Heat shock protein (Fragment)	X975_26652	Stegodyphus mimosarum
KFM60640.1	A0A087T6A1	DNA topoisomerase 2 (EC 5.99.1.3) (Fragment)	X975_26334	Stegodyphus mimosarum	pp	KFM56735.1	A0A087SV46	Heat shock protein (Fragment)	X975_26652	Stegodyphus mimosarum
KFM79572.1	A0A087UQD3	Proteasome subunit alpha type (EC 3.4.25.1) (Fragment)	X975_23372	Stegodyphus mimosarum	pp	KFM56735.1	A0A087SV46	Heat shock protein (Fragment)	X975_26652	Stegodyphus mimosarum
KFM59726.1	A0A087T3N7	Mitogen-activated protein kinase kinase kinase 7 (Fragment)	X975_12968	Stegodyphus mimosarum	pp	KFM56735.1	A0A087SV46	Heat shock protein (Fragment)	X975_26652	Stegodyphus mimosarum
KFM57016.1	A0A087SVX7	26S proteasome non-ATPase regulatory subunit 1 (Fragment)	X975_26864	Stegodyphus mimosarum	pp	KFM56735.1	A0A087SV46	Heat shock protein (Fragment)	X975_26652	Stegodyphus mimosarum
KFM69666.1	A0A087TX27	T-complex protein 1 subunit zeta (Fragment)	X975_14589	Stegodyphus mimosarum	pp	KFM56735.1	A0A087SV46	Heat shock protein (Fragment)	X975_26652	Stegodyphus mimosarum
KFM59154.1	A0A087T215	Nascent polypeptide-associated complex subunit alpha (Fragment)	X975_10429	Stegodyphus mimosarum	pp	KFM56735.1	A0A087SV46	Heat shock protein (Fragment)	X975_26652	Stegodyphus mimosarum
KFM60156.1	A0A087T4W7	Putative methylthioribulose-1-phosphate dehydratase (Fragment)	X975_02023	Stegodyphus mimosarum	pp	KFM56735.1	A0A087SV46	Heat shock protein (Fragment)	X975_26652	Stegodyphus mimosarum
KFM57230.1	A0A087SWJ1	H/ACA ribonucleoprotein complex subunit 1 (Fragment)	X975_10242	Stegodyphus mimosarum	pp	KFM56735.1	A0A087SV46	Heat shock protein (Fragment)	X975_26652	Stegodyphus mimosarum
KFM64868.1	A0A087TIC9	Clathrin heavy chain 1 (Fragment)	X975_25694	Stegodyphus mimosarum	pp	KFM56735.1	A0A087SV46	Heat shock protein (Fragment)	X975_26652	Stegodyphus mimosarum
KFM73595.1	A0A087U8A6	Solute carrier family 25 member 39 (Fragment)	X975_20638	Stegodyphus mimosarum	pp	KFM56735.1	A0A087SV46	Heat shock protein (Fragment)	X975_26652	Stegodyphus mimosarum
KFM74256.1	A0A087UA67	Hsp90 co-chaperone Cdc37 (Fragment)	X975_19859	Stegodyphus mimosarum	pp	KFM56735.1	A0A087SV46	Heat shock protein (Fragment)	X975_26652	Stegodyphus mimosarum
KFM77851.1	A0A087UKG2	Ethanolaminephosphotransferase 1 (Fragment)	X975_27062	Stegodyphus mimosarum	pp	KFM56735.1	A0A087SV46	Heat shock protein (Fragment)	X975_26652	Stegodyphus mimosarum
KFM70314.1	A0A087TYX5	Ras-related protein Rab-7a (Fragment)	X975_18704	Stegodyphus mimosarum	pp	KFM56735.1	A0A087SV46	Heat shock protein (Fragment)	X975_26652	Stegodyphus mimosarum
KFM64569.1	A0A087THI0	DNA replication regulator SLD2 (Fragment)	X975_10932	Stegodyphus mimosarum	pp	KFM56735.1	A0A087SV46	Heat shock protein (Fragment)	X975_26652	Stegodyphus mimosarum
KFM73335.1	A0A087U7J6	40S ribosomal protein S27 (Fragment)	X975_09771	Stegodyphus mimosarum	pp	KFM56735.1	A0A087SV46	Heat shock protein (Fragment)	X975_26652	Stegodyphus mimosarum
KFM60867.1	A0A087T6X8	T-complex protein 1 subunit delta (Fragment)	X975_19577	Stegodyphus mimosarum	pp	KFM56735.1	A0A087SV46	Heat shock protein (Fragment)	X975_26652	Stegodyphus mimosarum
KFM58382.1	A0A087SZU3	Peptidyl-prolyl cis-trans isomerase (Fragment)	X975_00013	Stegodyphus mimosarum	pp	KFM56735.1	A0A087SV46	Heat shock protein (Fragment)	X975_26652	Stegodyphus mimosarum
KFM74606.1	A0A087UB67	Putative glycogen [starch] synthase (Fragment)	X975_15196	Stegodyphus mimosarum	pp	KFM56735.1	A0A087SV46	Heat shock protein (Fragment)	X975_26652	Stegodyphus mimosarum
KFM79250.1	A0A087UPG1	Tubulin alpha chain (Fragment)	X975_11665	Stegodyphus mimosarum	pp	KFM56735.1	A0A087SV46	Heat shock protein (Fragment)	X975_26652	Stegodyphus mimosarum
KFM63651.1	A0A087TEW2	Serine/threonine-protein phosphatase 5 (Fragment)	X975_22972	Stegodyphus mimosarum	pp	KFM56735.1	A0A087SV46	Heat shock protein (Fragment)	X975_26652	Stegodyphus mimosarum
KFM78652.1	A0A087UMR3	Methylthioribose-1-phosphate isomerase (Fragment)	X975_01702	Stegodyphus mimosarum	pp	KFM56735.1	A0A087SV46	Heat shock protein (Fragment)	X975_26652	Stegodyphus mimosarum
KFM74136.1	A0A087U9U7	Dehydrogenase/reductase SDR family member 11 (Fragment)	X975_25819	Stegodyphus mimosarum	pp	KFM56735.1	A0A087SV46	Heat shock protein (Fragment)	X975_26652	Stegodyphus mimosarum
KFM68005.1	A0A087TSB6	Dihydropyrimidinase-related protein 2 (Fragment)	X975_25628	Stegodyphus mimosarum	pp	KFM56735.1	A0A087SV46	Heat shock protein (Fragment)	X975_26652	Stegodyphus mimosarum
KFM60956.1	A0A087T767	Protein MEMO1 (Fragment)	X975_12270	Stegodyphus mimosarum	pp	KFM56735.1	A0A087SV46	Heat shock protein (Fragment)	X975_26652	Stegodyphus mimosarum
KFM79139.1	A0A087UP50	Elongation factor 1-alpha (Fragment)	X975_25648	Stegodyphus mimosarum	pp	KFM56735.1	A0A087SV46	Heat shock protein (Fragment)	X975_26652	Stegodyphus mimosarum
KFM72198.1	A0A087U4A9	Histone deacetylase 2 (Fragment)	X975_08074	Stegodyphus mimosarum	pp	KFM56735.1	A0A087SV46	Heat shock protein (Fragment)	X975_26652	Stegodyphus mimosarum
KFM62197.1	A0A087TAQ8	Zinc finger CCCH domain-containing protein 15-like protein (Fragment)	X975_08764	Stegodyphus mimosarum	pp	KFM56735.1	A0A087SV46	Heat shock protein (Fragment)	X975_26652	Stegodyphus mimosarum
KFM56731.1	A0A087SV42	40S ribosomal protein S3a (Fragment)	X975_26648	Stegodyphus mimosarum	pp	KFM56735.1	A0A087SV46	Heat shock protein (Fragment)	X975_26652	Stegodyphus mimosarum
KFM60147.1	A0A087T4V8	Eukaryotic translation initiation factor 5A (eIF-5A) (Fragment)	X975_26960	Stegodyphus mimosarum	pp	KFM56735.1	A0A087SV46	Heat shock protein (Fragment)	X975_26652	Stegodyphus mimosarum
KFM70936.1	A0A087U0P7	Ubiquitin-60S ribosomal protein L40 (Fragment)	X975_16292	Stegodyphus mimosarum	pp	KFM56735.1	A0A087SV46	Heat shock protein (Fragment)	X975_26652	Stegodyphus mimosarum
KFM72761.1	A0A087U5X2	60S ribosomal protein L18a (Fragment)	X975_12594	Stegodyphus mimosarum	pp	KFM56735.1	A0A087SV46	Heat shock protein (Fragment)	X975_26652	Stegodyphus mimosarum
KFM61120.1	A0A087T7N1	Transitional endoplasmic reticulum ATPase TER94 (Fragment)	X975_02378	Stegodyphus mimosarum	pp	KFM56735.1	A0A087SV46	Heat shock protein (Fragment)	X975_26652	Stegodyphus mimosarum
KFM69909.1	A0A087TXS0	F-actin-capping protein subunit beta (Fragment)	X975_19105	Stegodyphus mimosarum	pp	KFM56735.1	A0A087SV46	Heat shock protein (Fragment)	X975_26652	Stegodyphus mimosarum
KFM82911.1	A0A087UZX2	60S ribosomal protein L29 (Fragment)	X975_01705	Stegodyphus mimosarum	pp	KFM56735.1	A0A087SV46	Heat shock protein (Fragment)	X975_26652	Stegodyphus mimosarum
KFM66810.1	A0A087TNX1	cAMP-dependent protein kinase regulatory subunit (Fragment)	X975_02794	Stegodyphus mimosarum	pp	KFM56735.1	A0A087SV46	Heat shock protein (Fragment)	X975_26652	Stegodyphus mimosarum
KFM60761.1	A0A087T6M2	N-acetylgalactosamine kinase (Fragment)	X975_17902	Stegodyphus mimosarum	pp	KFM56735.1	A0A087SV46	Heat shock protein (Fragment)	X975_26652	Stegodyphus mimosarum
KFM83326.1	A0A087V137	40S ribosomal protein S18 (Fragment)	X975_22373	Stegodyphus mimosarum	pp	KFM56735.1	A0A087SV46	Heat shock protein (Fragment)	X975_26652	Stegodyphus mimosarum
KFM62779.1	A0A087TCE0	Serine/threonine-protein kinase RIO2 (Fragment)	X975_27188	Stegodyphus mimosarum	pp	KFM56735.1	A0A087SV46	Heat shock protein (Fragment)	X975_26652	Stegodyphus mimosarum
KFM69316.1	A0A087TW27	Serine/threonine-protein kinase ULK3 (Fragment)	X975_26685	Stegodyphus mimosarum	pp	KFM56735.1	A0A087SV46	Heat shock protein (Fragment)	X975_26652	Stegodyphus mimosarum
KFM64869.1	A0A087TID0	60S acidic ribosomal protein P2 (Fragment)	X975_25695	Stegodyphus mimosarum	pp	KFM56735.1	A0A087SV46	Heat shock protein (Fragment)	X975_26652	Stegodyphus mimosarum
KFM68815.1	A0A087TUM6	Splicing factor 3B subunit 4 (Fragment)	X975_18419	Stegodyphus mimosarum	pp	KFM56735.1	A0A087SV46	Heat shock protein (Fragment)	X975_26652	Stegodyphus mimosarum
KFM78921.1	A0A087UNI2	60S ribosomal protein L3 (Fragment)	X975_16824	Stegodyphus mimosarum	pp	KFM56735.1	A0A087SV46	Heat shock protein (Fragment)	X975_26652	Stegodyphus mimosarum
KFM82645.1	A0A087UZ56	V-type proton ATPase subunit E (Fragment)	X975_08614	Stegodyphus mimosarum	pp	KFM56735.1	A0A087SV46	Heat shock protein (Fragment)	X975_26652	Stegodyphus mimosarum
KFM65282.1	A0A087TJJ3	Small nuclear ribonucleoprotein Sm D3 (Fragment)	X975_21352	Stegodyphus mimosarum	pp	KFM56735.1	A0A087SV46	Heat shock protein (Fragment)	X975_26652	Stegodyphus mimosarum
KFM60763.1	A0A087T6M4	Integrin-linked protein kinase (Fragment)	X975_17904	Stegodyphus mimosarum	pp	KFM56735.1	A0A087SV46	Heat shock protein (Fragment)	X975_26652	Stegodyphus mimosarum
KFM65019.1	A0A087TIT0	40S ribosomal protein S15a (Fragment)	X975_15378	Stegodyphus mimosarum	pp	KFM56735.1	A0A087SV46	Heat shock protein (Fragment)	X975_26652	Stegodyphus mimosarum
KFM65768.1	A0A087TKX9	ADP-ribosylation factor GTPase-activating protein 2 (Fragment)	X975_22778	Stegodyphus mimosarum	pp	KFM56735.1	A0A087SV46	Heat shock protein (Fragment)	X975_26652	Stegodyphus mimosarum
KFM73370.1	A0A087U7N1	Nicotinamide riboside kinase 1 (Fragment)	X975_20474	Stegodyphus mimosarum	pp	KFM56735.1	A0A087SV46	Heat shock protein (Fragment)	X975_26652	Stegodyphus mimosarum
KFM70041.1	A0A087TY52	Mannose-1-phosphate guanyltransferase beta-A (Fragment)	X975_10531	Stegodyphus mimosarum	pp	KFM56735.1	A0A087SV46	Heat shock protein (Fragment)	X975_26652	Stegodyphus mimosarum
KFM78614.1	A0A087UMM5	60S ribosomal protein L4 (Fragment)	X975_09760	Stegodyphus mimosarum	pp	KFM56735.1	A0A087SV46	Heat shock protein (Fragment)	X975_26652	Stegodyphus mimosarum
KFM68170.1	A0A087TST1	Cdc42-like protein (Fragment)	X975_22049	Stegodyphus mimosarum	pp	KFM56735.1	A0A087SV46	Heat shock protein (Fragment)	X975_26652	Stegodyphus mimosarum
KFM80608.1	A0A087UTB9	Pyruvate kinase (EC 2.7.1.40) (Fragment)	X975_22899	Stegodyphus mimosarum	pp	KFM56735.1	A0A087SV46	Heat shock protein (Fragment)	X975_26652	Stegodyphus mimosarum
KFM80380.1	A0A087USP1	Heat shock protein cognate 4 (Fragment)	X975_24742	Stegodyphus mimosarum	pp	KFM56735.1	A0A087SV46	Heat shock protein (Fragment)	X975_26652	Stegodyphus mimosarum
KFM78119.1	A0A087UL80	Histone H2B (Fragment)	X975_23156	Stegodyphus mimosarum	pp	KFM56735.1	A0A087SV46	Heat shock protein (Fragment)	X975_26652	Stegodyphus mimosarum
KFM75149.1	A0A087UCR0	Tubulin alpha-1C chain (Fragment)	X975_15045	Stegodyphus mimosarum	pp	KFM56735.1	A0A087SV46	Heat shock protein (Fragment)	X975_26652	Stegodyphus mimosarum
KFM56611.1	A0A087SUS2	Dynamin-1-like protein (Fragment)	X975_03513	Stegodyphus mimosarum	pp	KFM56735.1	A0A087SV46	Heat shock protein (Fragment)	X975_26652	Stegodyphus mimosarum
KFM59637.1	A0A087T3E8	GPN-loop GTPase 2 (Fragment)	X975_06399	Stegodyphus mimosarum	pp	KFM56735.1	A0A087SV46	Heat shock protein (Fragment)	X975_26652	Stegodyphus mimosarum
KFM83332.1	A0A087V143	Prefoldin subunit 6 (Fragment)	X975_02070	Stegodyphus mimosarum	pp	KFM56735.1	A0A087SV46	Heat shock protein (Fragment)	X975_26652	Stegodyphus mimosarum
KFM69423.1	A0A087TWD4	Heat shock protein, mitochondrial (Fragment)	X975_00283	Stegodyphus mimosarum	pp	KFM56735.1	A0A087SV46	Heat shock protein (Fragment)	X975_26652	Stegodyphus mimosarum
KFM80147.1	A0A087US08	Bifunctional 3'-phosphoadenosine 5'-phosphosulfate synthase (Fragment)	X975_18465	Stegodyphus mimosarum	pp	KFM56735.1	A0A087SV46	Heat shock protein (Fragment)	X975_26652	Stegodyphus mimosarum
KFM64546.1	A0A087THF7	Tudor domain-containing protein 7A (Fragment)	X975_08856	Stegodyphus mimosarum	pp	KFM56735.1	A0A087SV46	Heat shock protein (Fragment)	X975_26652	Stegodyphus mimosarum
KFM72511.1	A0A087U572	Mitotic spindle assembly checkpoint protein MAD2A (Fragment)	X975_26756	Stegodyphus mimosarum	pp	KFM56735.1	A0A087SV46	Heat shock protein (Fragment)	X975_26652	Stegodyphus mimosarum
KFM67289.1	A0A087TQA0	Inosine-5'-monophosphate dehydrogenase (EC 1.1.1.205) (Fragment)	X975_10757	Stegodyphus mimosarum	pp	KFM56735.1	A0A087SV46	Heat shock protein (Fragment)	X975_26652	Stegodyphus mimosarum
KFM76440.1	A0A087UGF1	Coatomer subunit alpha (Fragment)	X975_14480	Stegodyphus mimosarum	pp	KFM56735.1	A0A087SV46	Heat shock protein (Fragment)	X975_26652	Stegodyphus mimosarum
KFM67634.1	A0A087TR95	26S proteasome non-ATPase regulatory subunit 7 (Fragment)	X975_10700	Stegodyphus mimosarum	pp	KFM56735.1	A0A087SV46	Heat shock protein (Fragment)	X975_26652	Stegodyphus mimosarum
KFM62049.1	A0A087TAB0	Serine/threonine-protein kinase 24 (Fragment)	X975_06612	Stegodyphus mimosarum	pp	KFM56735.1	A0A087SV46	Heat shock protein (Fragment)	X975_26652	Stegodyphus mimosarum
KFM71988.1	A0A087U3P9	Phosphoglycolate phosphatase (Fragment)	X975_02312	Stegodyphus mimosarum	pp	KFM56735.1	A0A087SV46	Heat shock protein (Fragment)	X975_26652	Stegodyphus mimosarum
KFM65871.1	A0A087TL82	Uncharacterized protein (Fragment)	X975_22176	Stegodyphus mimosarum	pp	KFM56735.1	A0A087SV46	Heat shock protein (Fragment)	X975_26652	Stegodyphus mimosarum
KFM61025.1	A0A087T7D6	tRNA wybutosine-synthesizing protein 3-like protein (Fragment)	X975_20257	Stegodyphus mimosarum	pp	KFM56735.1	A0A087SV46	Heat shock protein (Fragment)	X975_26652	Stegodyphus mimosarum
KFM72042.1	A0A087U3V3	DDB1-and CUL4-associated factor 13 (Fragment)	X975_15421	Stegodyphus mimosarum	pp	KFM56735.1	A0A087SV46	Heat shock protein (Fragment)	X975_26652	Stegodyphus mimosarum
[truncated: 56,398 more rows]

## Sheet: Sheet3
PPIs in Drosophila get mapping in S. mimosarum
[truncated: 7,690 more rows]

## Sheet: Sheet4
PPIs in human get mapping in S. mimosarum
[truncated: 13,164 more rows]

[truncated: 1 more sheets: Sheet5]
