# Supplementary material for: Predicted networks of protein-protein interactions in Stegodyphus mimosarum by cross-species comparisons
Source: BMC Genomics. 2017 Sep 11;18:716. doi: 10.1186/s12864-017-4085-8 (PMC5594591; doi:10.1186/s12864-017-4085-8)
Supplement: Supplementary file 2 — Database of top 20 nodes. (XLSX 11 kb) [file 12864_2017_4085_MOESM2_ESM.xlsx]

## Sheet: Sheet1
SUID	AverageShortestPathLength	BetweennessCentrality	ClosenessCentrality	ClusteringCoefficient	Degree	Eccentricity	IsSingleNode	name	NeighborhoodConnectivity	NumberOfDirectedEdges	NumberOfUndirectedEdges	PartnerOfMultiEdgedNodePairs	Radiality	selected	SelfLoops	ID
62	1.36356	0.563596	0.733372	0.00965503	2768	4	FALSE	KFM70679.1	28.6165	2767	0	281	0.948062	FALSE	1	KFM70679.1
1472	1.7179	0.145422	0.582106	0.0195418	1388	4	FALSE	KFM63563.1	40.5883	1387	0	89	0.897443	FALSE	1	KFM63563.1
80	1.96625	0.0191513	0.508581	0.0497201	740	4	FALSE	KFM75839.1	63.6114	739	0	213	0.861964	FALSE	1	KFM75839.1
484	2.01661	0.00789764	0.495882	0.0754557	719	4	FALSE	KFM66933.1	78.5358	718	0	340	0.85477	FALSE	1	KFM66933.1
417	2.00448	0.0151549	0.498882	0.0710827	659	4	FALSE	KFM78806.1	76.3548	658	0	223	0.856503	FALSE	1	KFM78806.1
3209	2.04719	0.00875311	0.488474	0.0683036	598	4	FALSE	KFM74172.1	76.1646	597	0	274	0.850401	FALSE	1	KFM74172.1
5457	2.05853	0.00582731	0.485784	0.0776343	585	4	FALSE	KFM72743.1	81.2343	584	0	280	0.848782	FALSE	1	KFM72743.1
1853	2.06117	0.00486646	0.485162	0.0780066	574	4	FALSE	KFM68418.1	79.3389	573	0	271	0.848405	FALSE	1	KFM68418.1
612	2.08832	0.00566745	0.478854	0.0660272	562	4	FALSE	KFM68090.1	75.5894	561	0	258	0.844526	FALSE	1	KFM68090.1
449	2.05484	0.00683979	0.486656	0.0818786	561	4	FALSE	KFM72811.1	81.3684	560	0	255	0.849309	FALSE	1	KFM72811.1
67	2.0377	0.0307388	0.490749	0.0186553	505	4	FALSE	KFM70494.1	39.9592	504	0	13	0.851757	FALSE	1	KFM70494.1
76	1.98866	0.0124478	0.50285	0.0684187	492	4	FALSE	KFM81912.1	73.6111	491	0	40	0.858762	FALSE	1	KFM81912.1
2781	2.0783	0.00520779	0.481162	0.0935927	486	4	FALSE	KFM64027.1	87.1961	485	0	229	0.845957	FALSE	1	KFM64027.1
8313	2.03375	0.00940492	0.491703	0.0790605	457	4	FALSE	KFM70936.1	71.6436	456	0	51	0.852322	FALSE	1	KFM70936.1
650	2.10203	0.00305884	0.475731	0.0736877	419	4	FALSE	KFM71605.1	81.6986	419	0	200	0.842567	FALSE	0	KFM71605.1
3059	2.11917	0.00299087	0.471884	0.089114	389	4	FALSE	KFM67712.1	83.1353	389	0	182	0.840119	FALSE	0	KFM67712.1
1683	2.15819	0.00264963	0.463352	0.0489055	380	4	FALSE	KFM71066.1	68.5871	379	0	177	0.834545	FALSE	1	KFM71066.1
239	2.04746	0.007773	0.488411	0.0929202	367	4	FALSE	KFM80396.1	82.2965	366	0	48	0.850363	FALSE	1	KFM80396.1
3758	2.12418	0.00150979	0.470771	0.123921	361	4	FALSE	KFM79295.1	101.168	361	0	171	0.839403	FALSE	0	KFM79295.1
121	2.09228	0.00875026	0.477949	0.0567303	359	4	FALSE	KFM81621.1	73.8865	358	0	128	0.843961	FALSE	1	KFM81621.1
