# Supplementary material for: Predicted networks of protein-protein interactions in Stegodyphus mimosarum by cross-species comparisons
Source: BMC Genomics. 2017 Sep 11;18:716. doi: 10.1186/s12864-017-4085-8 (PMC5594591; doi:10.1186/s12864-017-4085-8)
Supplement: Supplementary file 3 — GO molecular function annotation in S. mimosarum. (XLSX 128 kb) [file 12864_2017_4085_MOESM3_ESM.xlsx]

## Sheet: Sheet1
Protein IDs	Protein names	Gene names	Genbank IDs	Gene ontology (molecular function)
A0A087SUH9	Glutamyl-tRNA(Gln) amidotransferase subunit A, mitochondrial (Fragment)	X975_05582	KFM56518.1	carbon-nitrogen ligase activity, with glutamine as amido-N-donor [GO:0016884]; transferase activity [GO:0016740]
A0A087SUM4	Membrane-associated guanylate kinase, WW and PDZ domain-containing protein 2 (Fragment)	X975_20627	KFM56563.1	kinase activity [GO:0016301]
A0A087SUP8	Adenylate kinase (EC 2.7.4.3) (Fragment)	X975_21803	KFM56587.1	adenylate kinase activity [GO:0004017]; ATP binding [GO:0005524]
A0A087SUS2	Dynamin-1-like protein (Fragment)	X975_03513	KFM56611.1	GTPase activity [GO:0003924]; GTP binding [GO:0005525]
A0A087SUS7	Methylcrotonoyl-CoA carboxylase subunit alpha, mitochondrial (Fragment)	X975_00273	KFM56616.1	ATP binding [GO:0005524]; biotin carboxylase activity [GO:0004075]; metal ion binding [GO:0046872]
A0A087SUS8	Cysteine protease ATG4B (Fragment)	X975_00274	KFM56617.1	cysteine-type peptidase activity [GO:0008234]
A0A087SUT4	Putative ATP-dependent RNA helicase DDX46 (Fragment)	X975_16302	KFM56623.1	ATP binding [GO:0005524]; helicase activity [GO:0004386]; nucleic acid binding [GO:0003676]
A0A087SUT8	Rap guanine nucleotide exchange factor 4 (Fragment)	X975_10991	KFM56627.1	guanyl-nucleotide exchange factor activity [GO:0005085]
A0A087SUU0	Tubulin beta-1 chain (Fragment)	X975_03376	KFM56629.1	GTPase activity [GO:0003924]; GTP binding [GO:0005525]; structural constituent of cytoskeleton [GO:0005200]
A0A087SUV0	Alkaline phosphatase, tissue-nonspecific isozyme (Fragment)	X975_00244	KFM56639.1	phosphatase activity [GO:0016791]
A0A087SUW3	NADPH-dependent diflavin oxidoreductase 1 (Fragment)	X975_06822	KFM56652.1	FMN binding [GO:0010181]; iron ion binding [GO:0005506]; NADPH-hemoprotein reductase activity [GO:0003958]
A0A087SUW9	ATPase family AAA domain-containing protein 3 (Fragment)	X975_02952	KFM56658.1	ATP binding [GO:0005524]
A0A087SUY4	H/ACA ribonucleoprotein complex subunit 3 (Fragment)	X975_17474	KFM56673.1	snoRNA binding [GO:0030515]
A0A087SUZ8	ELAV-like protein 2 (Fragment)	X975_16629	KFM56687.1	nucleotide binding [GO:0000166]; RNA binding [GO:0003723]
A0A087SV27	Proteasome subunit alpha type (EC 3.4.25.1) (Fragment)	X975_16850	KFM56716.1	threonine-type endopeptidase activity [GO:0004298]
A0A087SV30	Hepatocyte growth factor-regulated tyrosine kinase substrate (Fragment)	X975_16853	KFM56719.1	kinase activity [GO:0016301]; metal ion binding [GO:0046872]
A0A087SV35	Kinesin light chain (Fragment)	X975_07766	KFM56724.1	microtubule motor activity [GO:0003777]
A0A087SV37	DNA-directed RNA polymerase subunit (Fragment)	X975_07768	KFM56726.1	DNA binding [GO:0003677]; DNA-directed RNA polymerase activity [GO:0003899]; zinc ion binding [GO:0008270]
A0A087SV42	40S ribosomal protein S3a (Fragment)	X975_26648	KFM56731.1	structural constituent of ribosome [GO:0003735]
A0A087SV44	Tripartite motif-containing protein 2 (Fragment)	X975_26650	KFM56733.1	zinc ion binding [GO:0008270]
A0A087SV46	Heat shock protein (Fragment)	X975_26652	KFM56735.1	ATP binding [GO:0005524]
A0A087SV63	LIM/homeobox protein Awh (Fragment)	X975_19527	KFM56752.1	DNA binding [GO:0003677]; zinc ion binding [GO:0008270]
A0A087SV69	Putative glutamate synthase [NADPH] (Fragment)	X975_00166	KFM56758.1	flavin adenine dinucleotide binding [GO:0050660]; FMN binding [GO:0010181]; glutamate synthase (NADH) activity [GO:0016040]; iron ion binding [GO:0005506]; iron-sulfur cluster binding [GO:0051536]
A0A087SV70	Phosphatidylinositol-binding clathrin assembly protein LAP (Fragment)	X975_00167	KFM56759.1	1-phosphatidylinositol binding [GO:0005545]
A0A087SV90	Eukaryotic translation initiation factor 3 subunit D (Fragment)	X975_05823	KFM56779.1	translation initiation factor activity [GO:0003743]
A0A087SV91	Forkhead box protein K2 (Fragment)	X975_05824	KFM56780.1	sequence-specific DNA binding [GO:0043565]; transcription factor activity, sequence-specific DNA binding [GO:0003700]
A0A087SV93	Uncharacterized protein (Fragment)	X975_05826	KFM56782.1	GTP binding [GO:0005525]
A0A087SVB1	Importin subunit alpha-7 (Fragment)	X975_13856	KFM56800.1	protein transporter activity [GO:0008565]
A0A087SVB7	Protein AF-10 (Fragment)	X975_13250	KFM56806.1	zinc ion binding [GO:0008270]
A0A087SVE5	Poly(A) polymerase gamma (Fragment)	X975_26900	KFM56834.1	polynucleotide adenylyltransferase activity [GO:0004652]; RNA binding [GO:0003723]
A0A087SVF3	Peroxisome biogenesis factor 10 (Fragment)	X975_12577	KFM56842.1	zinc ion binding [GO:0008270]
A0A087SVF7	Presequence protease, mitochondrial (Fragment)	X975_24548	KFM56846.1	peptidase activity [GO:0008233]
A0A087SVG1	Aminopeptidase O (Fragment)	X975_24552	KFM56850.1	aminopeptidase activity [GO:0004177]; metallopeptidase activity [GO:0008237]; zinc ion binding [GO:0008270]
A0A087SVG4	Cyclin-dependent kinase 17 (Fragment)	X975_05324	KFM56853.1	ATP binding [GO:0005524]; protein kinase activity [GO:0004672]
A0A087SVK5	Zinc/cadmium resistance protein (Fragment)	X975_08557	KFM56894.1	cation transmembrane transporter activity [GO:0008324]
A0A087SVN2	Serine hydroxymethyltransferase (EC 2.1.2.1) (Fragment)	X975_13707	KFM56921.1	glycine hydroxymethyltransferase activity [GO:0004372]; methyltransferase activity [GO:0008168]; pyridoxal phosphate binding [GO:0030170]
A0A087SVQ1	tRNA-dihydrouridine(20a/20b) synthase [NAD(P)+]-like protein (Fragment)	X975_19747	KFM56940.1	flavin adenine dinucleotide binding [GO:0050660]; tRNA dihydrouridine synthase activity [GO:0017150]
A0A087SVQ3	Importin subunit alpha-2 (Fragment)	X975_24346	KFM56942.1	protein transporter activity [GO:0008565]
A0A087SVQ4	Ubiquitin-conjugating enzyme E2 L3 (Fragment)	X975_24873	KFM56943.1	ATP binding [GO:0005524]; ligase activity [GO:0016874]
A0A087SVR1	Histone-lysine N-methyltransferase, H3 lysine-79 specific (Fragment)	X975_24880	KFM56950.1	histone methyltransferase activity (H3-K79 specific) [GO:0031151]
A0A087SVT3	Zinc finger protein 347 (Fragment)	X975_03243	KFM56972.1	metal ion binding [GO:0046872]; nucleic acid binding [GO:0003676]
A0A087SVU2	Protein disulfide-isomerase (Fragment)	X975_22923	KFM56981.1	isomerase activity [GO:0016853]
A0A087SVV2	Peptidyl-prolyl cis-trans isomerase (EC 5.2.1.8) (Fragment)	X975_25585	KFM56991.1	peptidyl-prolyl cis-trans isomerase activity [GO:0003755]
A0A087SVX7	26S proteasome non-ATPase regulatory subunit 1 (Fragment)	X975_26864	KFM57016.1	enzyme regulator activity [GO:0030234]
A0A087SVX9	SCY1-like protein 2 (Fragment)	X975_26866	KFM57018.1	ATP binding [GO:0005524]; protein kinase activity [GO:0004672]
A0A087SVY0	Putative ATP-dependent RNA helicase DDX56 (Fragment)	X975_26867	KFM57019.1	ATP binding [GO:0005524]; helicase activity [GO:0004386]; nucleic acid binding [GO:0003676]
A0A087SW44	Iron-sulfur cluster assembly 1-like protein, mitochondrial (Fragment)	X975_15510	KFM57083.1	iron-sulfur cluster binding [GO:0051536]; structural molecule activity [GO:0005198]
A0A087SW52	Transcription elongation factor B polypeptide 3 (Fragment)	X975_00042	KFM57091.1	DNA binding [GO:0003677]; translation elongation factor activity [GO:0003746]
A0A087SW53	Proteasome subunit beta type (EC 3.4.25.1) (Fragment)	X975_00043	KFM57092.1	threonine-type endopeptidase activity [GO:0004298]
A0A087SW58	Serine/threonine-protein kinase SIK3-like protein (Fragment)	X975_00048	KFM57097.1	ATP binding [GO:0005524]; protein kinase activity [GO:0004672]
A0A087SW73	3-hydroxyisobutyrate dehydrogenase (HIBADH) (EC 1.1.1.31) (Fragment)	X975_24369	KFM57112.1	3-hydroxyisobutyrate dehydrogenase activity [GO:0008442]; NAD binding [GO:0051287]; phosphogluconate dehydrogenase (decarboxylating) activity [GO:0004616]
A0A087SW80	Zinc finger protein 229 (Fragment)	X975_17320	KFM57119.1	metal ion binding [GO:0046872]; nucleic acid binding [GO:0003676]
A0A087SW95	Serine/threonine-protein kinase Nek1 (Fragment)	X975_18384	KFM57134.1	ATP binding [GO:0005524]; protein kinase activity [GO:0004672]
A0A087SWG7	rRNA 2'-O-methyltransferase fibrillarin (Fragment)	X975_10546	KFM57206.1	methyltransferase activity [GO:0008168]; RNA binding [GO:0003723]
A0A087SWH0	ATP-binding cassette sub-family F member 3 (Fragment)	X975_10549	KFM57209.1	ATPase activity [GO:0016887]; ATP binding [GO:0005524]
A0A087SWH4	Eukaryotic translation initiation factor 2A (Fragment)	X975_10553	KFM57213.1	translation initiation factor activity [GO:0003743]
A0A087SWI0	Proteasome subunit alpha type (EC 3.4.25.1) (Fragment)	X975_11816	KFM57219.1	threonine-type endopeptidase activity [GO:0004298]
A0A087SWI1	U6 snRNA-associated Sm-like protein LSm7 (Fragment)	X975_11817	KFM57220.1	RNA binding [GO:0003723]
A0A087SWK8	Pyruvate dehydrogenase E1 component subunit alpha (EC 1.2.4.1) (Fragment)	X975_25425	KFM57247.1	pyruvate dehydrogenase (acetyl-transferring) activity [GO:0004739]
A0A087SWL9	Deoxyuridine 5'-triphosphate nucleotidohydrolase, mitochondrial (Fragment)	X975_26088	KFM57258.1	dUTP diphosphatase activity [GO:0004170]
A0A087SWM2	Cleavage stimulation factor subunit 2 (Fragment)	X975_26091	KFM57261.1	nucleic acid binding [GO:0003676]; nucleotide binding [GO:0000166]
A0A087SWQ2	Dual specificity protein phosphatase 3 (Fragment)	X975_06351	KFM57291.1	protein tyrosine/serine/threonine phosphatase activity [GO:0008138]; protein tyrosine phosphatase activity [GO:0004725]
A0A087SWU3	Dedicator of cytokinesis protein 7 (Fragment)	X975_02822	KFM57332.1	guanyl-nucleotide exchange factor activity [GO:0005085]
A0A087SWW7	DNA excision repair protein haywire (Fragment)	X975_03384	KFM57356.1	ATP binding [GO:0005524]; ATP-dependent DNA helicase activity [GO:0004003]; DNA binding [GO:0003677]
A0A087SWX3	Peptidyl-prolyl cis-trans isomerase D (Fragment)	X975_22020	KFM57362.1	peptidyl-prolyl cis-trans isomerase activity [GO:0003755]
A0A087SWX4	Neural-cadherin (Fragment)	X975_12842	KFM57363.1	calcium ion binding [GO:0005509]
A0A087SWY6	Cyclin-dependent kinase 10 (Fragment)	X975_12854	KFM57375.1	ATP binding [GO:0005524]; protein kinase activity [GO:0004672]
A0A087SX06	Putative RNA-binding protein 19 (Fragment)	X975_10329	KFM57395.1	nucleic acid binding [GO:0003676]; nucleotide binding [GO:0000166]
A0A087SX12	Protein-tyrosine phosphatase mitochondrial 1-like protein (Fragment)	X975_10335	KFM57401.1	protein tyrosine/serine/threonine phosphatase activity [GO:0008138]; protein tyrosine phosphatase activity [GO:0004725]
A0A087SX14	POU domain protein (Fragment)	X975_10337	KFM57403.1	sequence-specific DNA binding [GO:0043565]; transcription factor activity, sequence-specific DNA binding [GO:0003700]
A0A087SX32	NEDD8-activating enzyme E1 regulatory subunit (Fragment)	X975_15648	KFM57421.1	NEDD8 activating enzyme activity [GO:0019781]
A0A087SX35	Histone H1.3 (Fragment)	X975_15651	KFM57424.1	DNA binding [GO:0003677]
A0A087SX76	Kinesin-like protein KIF23 (Fragment)	X975_05547	KFM57465.1	ATP binding [GO:0005524]; microtubule motor activity [GO:0003777]
A0A087SX82	Eukaryotic translation initiation factor 3 subunit A (Fragment)	X975_14553	KFM57471.1	translation initiation factor activity [GO:0003743]
A0A087SXA3	Tyrosine-protein phosphatase non-receptor type 9 (Fragment)	X975_24089	KFM57492.1	protein tyrosine phosphatase activity [GO:0004725]; transporter activity [GO:0005215]
A0A087SXA5	Adenylyltransferase and sulfurtransferase MOCS3 (Fragment)	X975_05203	KFM57494.1	nucleotidyltransferase activity [GO:0016779]; small protein activating enzyme activity [GO:0008641]
A0A087SXD3	Sentrin-specific protease 8 (Fragment)	X975_15503	KFM57522.1	cysteine-type peptidase activity [GO:0008234]
A0A087SXG2	Saccharopine dehydrogenase-like oxidoreductase (Fragment)	X975_18171	KFM57551.1	oxidoreductase activity [GO:0016491]
A0A087SXI1	Kinesin-like protein (Fragment)	X975_08054	KFM57570.1	ATP binding [GO:0005524]; microtubule motor activity [GO:0003777]
A0A087SXL5	Myotubularin-related protein 3 (Fragment)	X975_13853	KFM57604.1	protein tyrosine phosphatase activity [GO:0004725]
A0A087SXP7	N-acetyltransferase 10 (Fragment)	X975_15014	KFM57636.1	N-acetyltransferase activity [GO:0008080]
A0A087SXQ1	Sorting nexin-6 (Fragment)	X975_15018	KFM57640.1	phosphatidylinositol binding [GO:0035091]
A0A087SXV8	Single-stranded DNA-binding protein 3 (Fragment)	X975_09910	KFM57697.1	single-stranded DNA binding [GO:0003697]
A0A087SXW6	Thymidine kinase (EC 2.7.1.21) (Fragment)	X975_09745	KFM57705.1	ATP binding [GO:0005524]; thymidine kinase activity [GO:0004797]
A0A087SXW7	alpha-1,2-Mannosidase (EC 3.2.1.-) (Fragment)	X975_09746	KFM57706.1	calcium ion binding [GO:0005509]; mannosyl-oligosaccharide 1,2-alpha-mannosidase activity [GO:0004571]
A0A087SXZ6	Endoplasmin (Fragment)	X975_11011	KFM57735.1	ATP binding [GO:0005524]
A0A087SY38	Heat shock protein 70 B2 (Fragment)	X975_06313	KFM57777.1	ATP binding [GO:0005524]
A0A087SY46	Trans-2,3-enoyl-CoA reductase (Fragment)	X975_14594	KFM57785.1	oxidoreductase activity, acting on the CH-CH group of donors [GO:0016627]
A0A087SY73	Sorting nexin-33 (Fragment)	X975_04506	KFM57812.1	phosphatidylinositol binding [GO:0035091]
A0A087SY75	RNA 3'-terminal phosphate cyclase-like protein (Fragment)	X975_04508	KFM57814.1	catalytic activity [GO:0003824]
A0A087SY90	Histone acetyltransferase Tip60 (Fragment)	X975_26147	KFM57829.1	transferase activity [GO:0016740]
A0A087SYC5	Putative N-acetyltransferase san (Fragment)	X975_11996	KFM57864.1	N-acetyltransferase activity [GO:0008080]
A0A087SYC9	CAD protein (Fragment)	X975_05001	KFM57868.1	ATP binding [GO:0005524]; carbamoyl-phosphate synthase (glutamine-hydrolyzing) activity [GO:0004088]; metal ion binding [GO:0046872]
A0A087SYD4	Alpha-enolase (Fragment)	X975_01311	KFM57873.1	magnesium ion binding [GO:0000287]; phosphopyruvate hydratase activity [GO:0004634]
A0A087SYE4	Lysine-specific demethylase 6A (Fragment)	X975_11886	KFM57883.1	histone demethylase activity (H3-K27 specific) [GO:0071558]; metal ion binding [GO:0046872]; methyltransferase activity [GO:0008168]
A0A087SYH9	Myosin-2 essential light chain (Fragment)	X975_21920	KFM57918.1	calcium ion binding [GO:0005509]
A0A087SYI7	A disintegrin and metalloproteinase with thrombospondin motifs 16 (Fragment)	X975_17393	KFM57926.1	metalloendopeptidase activity [GO:0004222]; zinc ion binding [GO:0008270]
A0A087SYK2	Serine/threonine-protein kinase MRCK alpha (Fragment)	X975_18182	KFM57941.1	ATP binding [GO:0005524]; metal ion binding [GO:0046872]; protein serine/threonine kinase activity [GO:0004674]
A0A087SYK3	THAP domain-containing protein 6 (Fragment)	X975_18183	KFM57942.1	nucleic acid binding [GO:0003676]
A0A087SYQ1	Glycerol kinase (Fragment)	X975_16245	KFM57990.1	glycerol kinase activity [GO:0004370]
A0A087SYR2	40S ribosomal protein S9 (Fragment)	X975_11397	KFM58001.1	rRNA binding [GO:0019843]; structural constituent of ribosome [GO:0003735]
A0A087SYR4	Ras-related protein Rab-18 (Fragment)	X975_20050	KFM58003.1	GTP binding [GO:0005525]
A0A087SYV6	ATP synthase subunit beta (EC 3.6.3.14) (Fragment)	X975_01800	KFM58045.1	ATP binding [GO:0005524]; proton-transporting ATP synthase activity, rotational mechanism [GO:0046933]
A0A087SYW0	Regucalcin (Fragment)	X975_19208	KFM58049.1	calcium ion binding [GO:0005509]; enzyme regulator activity [GO:0030234]
A0A087SYW7	Sialic acid synthase (Fragment)	X975_19215	KFM58056.1	catalytic activity [GO:0003824]
A0A087SYW9	ATPase family AAA domain-containing protein 1-B (Fragment)	X975_03650	KFM58058.1	ATP binding [GO:0005524]
A0A087SYY3	Uncharacterized protein (Fragment)	X975_17773	KFM58072.1	transcription factor activity, sequence-specific DNA binding [GO:0003700]
A0A087SZ17	1,4-alpha-glucan-branching enzyme (Fragment)	X975_10607	KFM58106.1	cation binding [GO:0043169]; hydrolase activity, hydrolyzing O-glycosyl compounds [GO:0004553]
A0A087SZ35	40S ribosomal protein S15 (Fragment)	X975_18979	KFM58124.1	RNA binding [GO:0003723]; structural constituent of ribosome [GO:0003735]
A0A087SZ44	Uncharacterized protein (Fragment)	X975_13109	KFM58133.1	ATP binding [GO:0005524]
A0A087SZ45	Signal transducer and activator of transcription (Fragment)	X975_13110	KFM58134.1	DNA binding [GO:0003677]; signal transducer activity [GO:0004871]; transcription factor activity, sequence-specific DNA binding [GO:0003700]
A0A087SZB8	Inosine-uridine preferring nucleoside hydrolase (Fragment)	X975_04428	KFM58207.1	hydrolase activity [GO:0016787]
A0A087SZE1	Cysteine-rich protein 1 (Fragment)	X975_04858	KFM58230.1	zinc ion binding [GO:0008270]
A0A087SZF2	SWI/SNF complex subunit SMARCC2 (Fragment)	X975_25181	KFM58241.1	DNA binding [GO:0003677]
A0A087SZG4	Exosome complex component CSL4 (Fragment)	X975_14136	KFM58253.1	RNA binding [GO:0003723]
A0A087SZH3	tRNA (Cytosine-5-)-methyltransferase (Fragment)	X975_17153	KFM58262.1	methyltransferase activity [GO:0008168]
A0A087SZH7	Serine/threonine-protein kinase TAO1 (Fragment)	X975_03800	KFM58266.1	ATP binding [GO:0005524]; protein kinase activity [GO:0004672]
A0A087SZI1	Eukaryotic translation initiation factor 2D (Fragment)	X975_13021	KFM58270.1	translation initiation factor activity [GO:0003743]
A0A087SZJ3	Ribonuclease kappa-B (Fragment)	X975_19659	KFM58282.1	endoribonuclease activity [GO:0004521]
A0A087SZJ4	Phosphomevalonate kinase (Fragment)	X975_19660	KFM58283.1	phosphomevalonate kinase activity [GO:0004631]
A0A087SZK3	Cysteine protease ATG4B (Fragment)	X975_25018	KFM58292.1	cysteine-type peptidase activity [GO:0008234]
A0A087SZM0	ATP-binding cassette sub-family A member 3 (Fragment)	X975_22328	KFM58309.1	ATP binding [GO:0005524]; transporter activity [GO:0005215]
A0A087SZN7	Fatty-acid amide hydrolase 2 (Fragment)	X975_10655	KFM58326.1	carbon-nitrogen ligase activity, with glutamine as amido-N-donor [GO:0016884]; hydrolase activity [GO:0016787]
A0A087SZN9	NADPH--cytochrome P450 reductase (Fragment)	X975_05589	KFM58328.1	FMN binding [GO:0010181]; iron ion binding [GO:0005506]; oxidoreductase activity [GO:0016491]
A0A087SZP2	Calcineurin subunit B type 2 (Fragment)	X975_17709	KFM58331.1	calcium ion binding [GO:0005509]
A0A087SZP5	Putative 3',5'-cyclic phosphodiesterase pde-1 (Fragment)	X975_12025	KFM58334.1	3',5'-cyclic-nucleotide phosphodiesterase activity [GO:0004114]
A0A087SZT7	DNA primase large subunit (Fragment)	X975_00007	KFM58376.1	DNA primase activity [GO:0003896]
A0A087SZU3	Peptidyl-prolyl cis-trans isomerase (Fragment)	X975_00013	KFM58382.1	peptidyl-prolyl cis-trans isomerase activity [GO:0003755]
A0A087SZV4	Inositol hexakisphosphate kinase 1 (Fragment)	X975_01517	KFM58393.1	inositol-1,4,5-trisphosphate 3-kinase activity [GO:0008440]
A0A087SZV5	Uncharacterized protein (Fragment)	X975_01518	KFM58394.1	hydrolase activity [GO:0016787]
A0A087SZV7	ADP-ribosylation factor-related protein 1 (Fragment)	X975_01520	KFM58396.1	GTP binding [GO:0005525]
A0A087SZX1	Heterogeneous nuclear ribonucleoprotein Q (Fragment)	X975_16456	KFM58410.1	nucleic acid binding [GO:0003676]; nucleotide binding [GO:0000166]
A0A087SZX8	Putative ATP-dependent RNA helicase DDX49 (Fragment)	X975_00977	KFM58417.1	ATP binding [GO:0005524]; helicase activity [GO:0004386]; nucleic acid binding [GO:0003676]
A0A087T005	Uncharacterized protein (Fragment)	X975_24787	KFM58444.1	ATP binding [GO:0005524]; ligase activity [GO:0016874]
A0A087T022	ATP-binding cassette sub-family A member 1 (Fragment)	X975_05296	KFM58461.1	ATPase activity [GO:0016887]; ATP binding [GO:0005524]; transporter activity [GO:0005215]
A0A087T028	N-terminal kinase-like protein (Fragment)	X975_07549	KFM58467.1	ATP binding [GO:0005524]; protein kinase activity [GO:0004672]
A0A087T031	DNA-directed RNA polymerases I, II, and III subunit RPABC1 (Fragment)	X975_07552	KFM58470.1	DNA binding [GO:0003677]; DNA-directed RNA polymerase activity [GO:0003899]
A0A087T036	Transcription elongation factor SPT5 (Fragment)	X975_07557	KFM58475.1	translation elongation factor activity [GO:0003746]
A0A087T038	Troponin C (Fragment)	X975_24865	KFM58477.1	calcium ion binding [GO:0005509]
A0A087T050	Protein phosphatase Slingshot (Fragment)	X975_21556	KFM58489.1	protein tyrosine/serine/threonine phosphatase activity [GO:0008138]; protein tyrosine phosphatase activity [GO:0004725]
A0A087T054	Density-regulated protein (Fragment)	X975_26243	KFM58493.1	translation initiation factor activity [GO:0003743]
A0A087T057	Cyclin-H (Fragment)	X975_26246	KFM58496.1	cyclin-dependent protein serine/threonine kinase regulator activity [GO:0016538]
A0A087T061	Phosphoinositide 3-kinase regulatory subunit 4 (Fragment)	X975_22280	KFM58500.1	ATP binding [GO:0005524]; protein kinase activity [GO:0004672]
A0A087T063	Peptidyl-prolyl cis-trans isomerase (EC 5.2.1.8) (Fragment)	X975_22282	KFM58502.1	peptidyl-prolyl cis-trans isomerase activity [GO:0003755]
A0A087T074	Putative NADH dehydrogenase [ubiquinone] 1 alpha subcomplex subunit 12 (Fragment)	X975_16945	KFM58513.1	electron carrier activity [GO:0009055]; NADH dehydrogenase (ubiquinone) activity [GO:0008137]
A0A087T094	Rab-like protein 2A (Fragment)	X975_16577	KFM58533.1	GTP binding [GO:0005525]
A0A087T0A9	Carnitine O-palmitoyltransferase 1, muscle isoform (Fragment)	X975_12723	KFM58548.1	transferase activity, transferring acyl groups [GO:0016746]
A0A087T0B5	G patch domain-containing protein 8 (Fragment)	X975_12357	KFM58554.1	metal ion binding [GO:0046872]; nucleic acid binding [GO:0003676]
A0A087T0E0	Lipoamide acyltransferase component of branched-chain alpha-keto acid dehydrogenase complex, mitochondrial (Fragment)	X975_09161	KFM58579.1	transferase activity, transferring acyl groups [GO:0016746]
A0A087T0F6	Glucose transporter type 1 (Fragment)	X975_03888	KFM58595.1	substrate-specific transmembrane transporter activity [GO:0022891]
A0A087T0G8	Calcium-transporting ATPase sarcoplasmic/endoplasmic reticulum type (Fragment)	X975_17486	KFM58607.1	ATP binding [GO:0005524]; calcium-transporting ATPase activity [GO:0005388]; metal ion binding [GO:0046872]
A0A087T0I6	Guanine nucleotide-binding protein subunit gamma (Fragment)	X975_04057	KFM58625.1	signal transducer activity [GO:0004871]
A0A087T0K5	Cytoplasmic tRNA 2-thiolation protein 2 B (Fragment)	X975_21108	KFM58644.1	tRNA binding [GO:0000049]
A0A087T0M1	Uncharacterized protein (Fragment)	X975_21124	KFM58660.1	catalytic activity [GO:0003824]
A0A087T0M5	DNA-directed RNA polymerase III subunit RPC3 (Fragment)	X975_23378	KFM58664.1	DNA binding [GO:0003677]; DNA-directed RNA polymerase activity [GO:0003899]
A0A087T0M9	Peroxiredoxin 1 (Fragment)	X975_16985	KFM58668.1	peroxiredoxin activity [GO:0051920]
A0A087T0P2	DNA repair protein RAD51-like protein (Fragment)	X975_16989	KFM58681.1	ATP binding [GO:0005524]; DNA binding [GO:0003677]; DNA-dependent ATPase activity [GO:0008094]
A0A087T0R9	UDP-galactose translocator (Fragment)	X975_22999	KFM58708.1	nucleotide-sugar transmembrane transporter activity [GO:0005338]; sugar:proton symporter activity [GO:0005351]
A0A087T0S2	Putative ATP-dependent RNA helicase me31b (Fragment)	X975_23002	KFM58711.1	ATP binding [GO:0005524]; helicase activity [GO:0004386]; nucleic acid binding [GO:0003676]
A0A087T0U6	Transcription factor Sox-9-B (Fragment)	X975_16527	KFM58735.1	RNA polymerase II transcription factor activity, sequence-specific DNA binding [GO:0000981]
A0A087T0Y0	Omega-amidase NIT2 (Fragment)	X975_23959	KFM58769.1	hydrolase activity, acting on carbon-nitrogen (but not peptide) bonds [GO:0016810]
A0A087T0Y4	Rab3 GTPase-activating protein catalytic subunit (Fragment)	X975_23963	KFM58773.1	GTPase activator activity [GO:0005096]
A0A087T119	Heterogeneous nuclear ribonucleoprotein F (Fragment)	X975_21027	KFM58808.1	nucleic acid binding [GO:0003676]; nucleotide binding [GO:0000166]
A0A087T171	SCAN domain-containing protein 3 (Fragment)	X975_26257	KFM58860.1	nucleic acid binding [GO:0003676]
A0A087T191	Homeobox protein OTX1 B (Fragment)	X975_04658	KFM58880.1	sequence-specific DNA binding [GO:0043565]
A0A087T194	Ubiquitin thioesterase Zranb1 (Fragment)	X975_01691	KFM58883.1	zinc ion binding [GO:0008270]
A0A087T1A3	NADH dehydrogenase [ubiquinone] flavoprotein 1, mitochondrial (Fragment)	X975_06815	KFM58892.1	4 iron, 4 sulfur cluster binding [GO:0051539]; FMN binding [GO:0010181]; NADH dehydrogenase (ubiquinone) activity [GO:0008137]
A0A087T1A6	Glutamate--cysteine ligase catalytic subunit (Fragment)	X975_06818	KFM58895.1	glutamate-cysteine ligase activity [GO:0004357]
A0A087T1A9	Uncharacterized protein (Fragment)	X975_00926	KFM58898.1	hydrolase activity [GO:0016787]
A0A087T1B7	Homeobox protein TGIF1 (Fragment)	X975_14810	KFM58906.1	DNA binding [GO:0003677]
A0A087T1C7	Potassium voltage-gated channel protein Shaker (Fragment)	X975_12833	KFM58916.1	voltage-gated potassium channel activity [GO:0005249]
A0A087T1D3	Ubiquitin carboxyl-terminal hydrolase 5 (Fragment)	X975_11967	KFM58922.1	cysteine-type peptidase activity [GO:0008234]; ubiquitinyl hydrolase activity [GO:0036459]; zinc ion binding [GO:0008270]
A0A087T1F8	ATP-dependent RNA helicase DDX54 (Fragment)	X975_08525	KFM58947.1	ATP binding [GO:0005524]; helicase activity [GO:0004386]; nucleic acid binding [GO:0003676]
A0A087T1H3	SCAN domain-containing protein 3 (Fragment)	X975_23972	KFM58962.1	nucleic acid binding [GO:0003676]
A0A087T1H7	ADP-ribosylation factor-like protein 4A (Fragment)	X975_13298	KFM58966.1	GTP binding [GO:0005525]
A0A087T1I2	CTP synthase (EC 6.3.4.2) (UTP--ammonia ligase) (Fragment)	X975_10152	KFM58971.1	ATP binding [GO:0005524]; CTP synthase activity [GO:0003883]
A0A087T1K2	Adenosine kinase (Fragment)	X975_01340	KFM58991.1	adenosine kinase activity [GO:0004001]
A0A087T1K6	Mediator of RNA polymerase II transcription subunit 10 (Fragment)	X975_24530	KFM58995.1	RNA polymerase II transcription cofactor activity [GO:0001104]
A0A087T1M2	Potassium voltage-gated channel protein Shal (Fragment)	X975_20519	KFM59011.1	voltage-gated potassium channel activity [GO:0005249]
A0A087T1X2	Neuromedin-U receptor 2 (Fragment)	X975_14230	KFM59111.1	neuromedin U receptor activity [GO:0001607]
A0A087T1Y2	Cellular nucleic acid-binding protein (Fragment)	X975_03205	KFM59121.1	nucleic acid binding [GO:0003676]; zinc ion binding [GO:0008270]
A0A087T218	G patch domain-containing protein 1 (Fragment)	X975_17640	KFM59157.1	nucleic acid binding [GO:0003676]
A0A087T248	Putative nuclear hormone receptor HR3 (Fragment)	X975_05512	KFM59187.1	sequence-specific DNA binding [GO:0043565]; transcription factor activity, sequence-specific DNA binding [GO:0003700]; zinc ion binding [GO:0008270]
A0A087T255	Nucleoside diphosphate kinase-like protein (Fragment)	X975_05067	KFM59194.1	nucleoside diphosphate kinase activity [GO:0004550]
A0A087T258	Peptidyl-prolyl cis-trans isomerase (EC 5.2.1.8) (Fragment)	X975_18797	KFM59197.1	peptidyl-prolyl cis-trans isomerase activity [GO:0003755]
A0A087T262	G-protein-signaling modulator 2 (Fragment)	X975_18801	KFM59201.1	GTPase regulator activity [GO:0030695]
A0A087T286	Zinc finger protein Noc (Fragment)	X975_20868	KFM59225.1	metal ion binding [GO:0046872]; nucleic acid binding [GO:0003676]
A0A087T292	Protein henna (Fragment)	X975_23273	KFM59231.1	amino acid binding [GO:0016597]; iron ion binding [GO:0005506]; phenylalanine 4-monooxygenase activity [GO:0004505]
A0A087T299	Dehydrogenase/reductase SDR family protein 7-like protein (Fragment)	X975_23280	KFM59238.1	oxidoreductase activity [GO:0016491]
A0A087T2B1	DNA replication licensing factor mcm2 (Fragment)	X975_04746	KFM59250.1	ATP binding [GO:0005524]; DNA binding [GO:0003677]; DNA helicase activity [GO:0003678]
A0A087T2B9	Coatomer subunit epsilon (Fragment)	X975_04754	KFM59258.1	structural molecule activity [GO:0005198]
A0A087T2C1	Heterogeneous nuclear ribonucleoprotein K (Fragment)	X975_04756	KFM59260.1	RNA binding [GO:0003723]
A0A087T2C6	Dual specificity protein phosphatase CDC14A (Fragment)	X975_13201	KFM59265.1	protein tyrosine/serine/threonine phosphatase activity [GO:0008138]; protein tyrosine phosphatase activity [GO:0004725]
A0A087T2F9	N-alpha-acetyltransferase 20 (Fragment)	X975_18275	KFM59298.1	N-acetyltransferase activity [GO:0008080]
A0A087T2G1	Splicing factor, suppressor of white-apricot-like protein (Fragment)	X975_18277	KFM59300.1	RNA binding [GO:0003723]
A0A087T2G3	Inositol oxygenase (Fragment)	X975_18279	KFM59302.1	inositol oxygenase activity [GO:0050113]; iron ion binding [GO:0005506]
A0A087T2G6	LIM domain kinase 1 (Fragment)	X975_18282	KFM59305.1	kinase activity [GO:0016301]; zinc ion binding [GO:0008270]
A0A087T2H4	E3 ubiquitin-protein ligase MIB1 (Fragment)	X975_11365	KFM59313.1	ligase activity [GO:0016874]; ubiquitin-protein transferase activity [GO:0004842]; zinc ion binding [GO:0008270]
A0A087T2I3	Transcription factor glial cells missing (Fragment)	X975_11374	KFM59322.1	DNA binding [GO:0003677]
A0A087T2J5	Tyrosine-protein kinase (EC 2.7.10.2) (Fragment)	X975_23369	KFM59334.1	ATP binding [GO:0005524]; non-membrane spanning protein tyrosine kinase activity [GO:0004715]
A0A087T2K0	Tryptophan--tRNA ligase, mitochondrial (Fragment)	X975_15073	KFM59339.1	ATP binding [GO:0005524]; tryptophan-tRNA ligase activity [GO:0004830]
A0A087T2L1	Cytochrome P450 18a1 (Fragment)	X975_15288	KFM59350.1	heme binding [GO:0020037]; iron ion binding [GO:0005506]; oxidoreductase activity, acting on paired donors, with incorporation or reduction of molecular oxygen [GO:0016705]
A0A087T2N4	Guanine nucleotide-binding protein G(I) subunit alpha (Fragment)	X975_07525	KFM59373.1	GTPase activity [GO:0003924]; GTP binding [GO:0005525]; signal transducer activity [GO:0004871]
A0A087T2N9	Ubiquitin-conjugating enzyme E2 1 (Fragment)	X975_23455	KFM59378.1	ATP binding [GO:0005524]; ligase activity [GO:0016874]
A0A087T2S2	Mediator of RNA polymerase II transcription subunit 17 (Fragment)	X975_01998	KFM59411.1	RNA polymerase II transcription cofactor activity [GO:0001104]
A0A087T2S4	General transcription factor IIE subunit 1 (Fragment)	X975_25546	KFM59413.1	sequence-specific DNA binding [GO:0043565]
A0A087T2W9	Putative tRNA pseudouridine synthase 2 (Fragment)	X975_20215	KFM59458.1	pseudouridine synthase activity [GO:0009982]; RNA binding [GO:0003723]
A0A087T2Z6	Geranylgeranyl transferase type-2 subunit beta (Fragment)	X975_11508	KFM59485.1	transferase activity [GO:0016740]
A0A087T344	Protein 5NUC (Fragment)	X975_21755	KFM59533.1	hydrolase activity [GO:0016787]
A0A087T366	DNA-directed RNA polymerase III subunit RPC2 (Fragment)	X975_25615	KFM59555.1	DNA binding [GO:0003677]; DNA-directed RNA polymerase activity [GO:0003899]; ribonucleoside binding [GO:0032549]
A0A087T3B7	GTP:AMP phosphotransferase, mitochondrial (Fragment)	X975_24182	KFM59606.1	adenylate kinase activity [GO:0004017]; ATP binding [GO:0005524]
A0A087T3D2	Serine/threonine-protein kinase BRSK2 (Fragment)	X975_03584	KFM59621.1	ATP binding [GO:0005524]; protein kinase activity [GO:0004672]
A0A087T3E7	60S ribosomal protein L32 (Fragment)	X975_06398	KFM59636.1	structural constituent of ribosome [GO:0003735]
A0A087T3H1	Serine/threonine-protein kinase 32C (Fragment)	X975_21857	KFM59660.1	ATP binding [GO:0005524]; protein kinase activity [GO:0004672]
A0A087T3J0	ADP-ribosylation factor-like protein 8B-A (Fragment)	X975_00867	KFM59679.1	GTP binding [GO:0005525]
A0A087T3L1	Alkaline phosphatase (EC 3.1.3.1) (Fragment)	X975_26922	KFM59700.1	alkaline phosphatase activity [GO:0004035]
A0A087T3M8	Zinc finger protein 583 (Fragment)	X975_05894	KFM59717.1	metal ion binding [GO:0046872]; nucleic acid binding [GO:0003676]
A0A087T3N7	Mitogen-activated protein kinase kinase kinase 7 (Fragment)	X975_12968	KFM59726.1	ATP binding [GO:0005524]; protein kinase activity [GO:0004672]
A0A087T3T3	Elongator complex protein 3 (Fragment)	X975_01106	KFM59772.1	iron-sulfur cluster binding [GO:0051536]; N-acetyltransferase activity [GO:0008080]
A0A087T3V0	Cysteine--tRNA ligase, mitochondrial (Fragment)	X975_08514	KFM59789.1	ATP binding [GO:0005524]; cysteine-tRNA ligase activity [GO:0004817]
A0A087T3W7	Hepatocyte nuclear factor 4-beta (Fragment)	X975_06633	KFM59806.1	sequence-specific DNA binding [GO:0043565]; steroid hormone receptor activity [GO:0003707]; transcription factor activity, sequence-specific DNA binding [GO:0003700]; zinc ion binding [GO:0008270]
A0A087T3Y7	Glutathione S-transferase Mu 1 (Fragment)	X975_10404	KFM59826.1	glutathione transferase activity [GO:0004364]
A0A087T3Z9	Far upstream element-binding protein 1 (Fragment)	X975_21836	KFM59838.1	RNA binding [GO:0003723]
A0A087T411	Carnitine O-acetyltransferase (Fragment)	X975_19550	KFM59850.1	transferase activity, transferring acyl groups [GO:0016746]
A0A087T444	Transcription initiation factor IIA subunit 2 (Fragment)	X975_08277	KFM59883.1	translation initiation factor activity [GO:0003743]
A0A087T471	Bifunctional arginine demethylase and lysyl-hydroxylase JMJD6 (Fragment)	X975_11841	KFM59910.1	methyltransferase activity [GO:0008168]
A0A087T474	UDP-N-acetylglucosamine transporter (Fragment)	X975_11844	KFM59913.1	nucleotide-sugar transmembrane transporter activity [GO:0005338]; sugar:proton symporter activity [GO:0005351]
A0A087T485	Methionine aminopeptidase 1 (Fragment)	X975_14459	KFM59924.1	aminopeptidase activity [GO:0004177]; metalloexopeptidase activity [GO:0008235]
A0A087T497	Signal recognition particle protein (Fragment)	X975_21230	KFM59936.1	7S RNA binding [GO:0008312]
A0A087T4A4	Glycerol-3-phosphate acyltransferase 4 (Fragment)	X975_10214	KFM59943.1	transferase activity, transferring acyl groups [GO:0016746]
A0A087T4A6	Glutamate receptor, ionotropic kainate 2 (Fragment)	X975_24599	KFM59945.1	extracellular-glutamate-gated ion channel activity [GO:0005234]; ionotropic glutamate receptor activity [GO:0004970]
A0A087T4A7	Sodium-dependent phosphate transporter 1-B (Fragment)	X975_24600	KFM59946.1	inorganic phosphate transmembrane transporter activity [GO:0005315]
A0A087T4C6	Non-specific lipid-transfer protein (Fragment)	X975_14875	KFM59965.1	transferase activity, transferring acyl groups other than amino-acyl groups [GO:0016747]
A0A087T4D1	Protein SCAI (Fragment)	X975_14880	KFM59970.1	transcription corepressor activity [GO:0003714]
A0A087T4I5	tRNA 2'-phosphotransferase 1 (Fragment)	X975_17308	KFM60024.1	transferase activity, transferring phosphorus-containing groups [GO:0016772]
A0A087T4J7	60S ribosomal protein L28 (Fragment)	X975_04078	KFM60036.1	structural constituent of ribosome [GO:0003735]
A0A087T4K6	Triosephosphate isomerase (EC 5.3.1.1) (Fragment)	X975_01372	KFM60045.1	triose-phosphate isomerase activity [GO:0004807]
A0A087T4R3	APOBEC1 complementation factor (Fragment)	X975_05421	KFM60102.1	nucleic acid binding [GO:0003676]; nucleotide binding [GO:0000166]
A0A087T4U3	Zinc finger protein 598 (Fragment)	X975_14721	KFM60132.1	zinc ion binding [GO:0008270]
A0A087T4V8	Eukaryotic translation initiation factor 5A (eIF-5A) (Fragment)	X975_26960	KFM60147.1	ribosome binding [GO:0043022]; translation elongation factor activity [GO:0003746]
A0A087T4W4	MAP kinase-activating death domain protein (Fragment)	X975_02020	KFM60153.1	kinase activity [GO:0016301]
A0A087T4W7	Putative methylthioribulose-1-phosphate dehydratase (Fragment)	X975_02023	KFM60156.1	lyase activity [GO:0016829]; metal ion binding [GO:0046872]
A0A087T4X6	Octopamine receptor beta-2R (Fragment)	X975_05873	KFM60165.1	G-protein coupled receptor activity [GO:0004930]
A0A087T4Y9	Putative uncharacterized oxidoreductase (Fragment)	X975_03515	KFM60178.1	catalytic activity [GO:0003824]; coenzyme binding [GO:0050662]
A0A087T4Z5	Calcium-activated potassium channel slowpoke (Fragment)	X975_03571	KFM60184.1	calcium-activated potassium channel activity [GO:0015269]
A0A087T505	Dihydropteridine reductase (Fragment)	X975_16701	KFM60194.1	oxidoreductase activity [GO:0016491]
A0A087T550	Endothelial transcription factor GATA-2 (Fragment)	X975_05778	KFM60239.1	sequence-specific DNA binding [GO:0043565]; transcription factor activity, sequence-specific DNA binding [GO:0003700]; zinc ion binding [GO:0008270]
A0A087T568	V-type proton ATPase proteolipid subunit (Fragment)	X975_24211	KFM60257.1	hydrogen ion transmembrane transporter activity [GO:0015078]
A0A087T5E0	Retinal-specific ATP-binding cassette transporter (Fragment)	X975_11684	KFM60329.1	ATPase activity [GO:0016887]; ATP binding [GO:0005524]; transporter activity [GO:0005215]
A0A087T5F4	Polyadenylate-binding protein (PABP) (Fragment)	X975_02472	KFM60343.1	nucleotide binding [GO:0000166]; RNA binding [GO:0003723]
A0A087T5G7	Enoyl-CoA delta isomerase 1, mitochondrial (Fragment)	X975_08230	KFM60356.1	isomerase activity [GO:0016853]
A0A087T5J5	Thioredoxin reductase 2, mitochondrial (Fragment)	X975_12706	KFM60384.1	oxidoreductase activity, acting on a sulfur group of donors, NAD(P) as acceptor [GO:0016668]
A0A087T5J7	4-hydroxyphenylpyruvate dioxygenase (Fragment)	X975_12708	KFM60386.1	4-hydroxyphenylpyruvate dioxygenase activity [GO:0003868]; metal ion binding [GO:0046872]
A0A087T5K1	Mothers against decapentaplegic homolog (MAD homolog) (Mothers against DPP homolog) (SMAD family member) (Fragment)	X975_16365	KFM60390.1	DNA binding [GO:0003677]; transcription factor activity, sequence-specific DNA binding [GO:0003700]
A0A087T5P3	Nuclear hormone receptor E75 (Fragment)	X975_08549	KFM60432.1	sequence-specific DNA binding [GO:0043565]; steroid hormone receptor activity [GO:0003707]; thyroid hormone receptor activity [GO:0004887]; zinc ion binding [GO:0008270]
A0A087T5P8	LIM and senescent cell antigen-like-containing domain protein 1 (Fragment)	X975_11561	KFM60437.1	zinc ion binding [GO:0008270]
A0A087T5Q0	Transcription initiation factor TFIID subunit 6 (Fragment)	X975_11563	KFM60439.1	translation initiation factor activity [GO:0003743]
A0A087T5Q2	Putative methyltransferase NSUN4 (Fragment)	X975_11565	KFM60441.1	methyltransferase activity [GO:0008168]
A0A087T5R6	Cytoplasmic tRNA 2-thiolation protein 1 (Fragment)	X975_07404	KFM60455.1	tRNA binding [GO:0000049]
A0A087T5R8	Serine proteinase stubble (Fragment)	X975_07406	KFM60457.1	serine-type endopeptidase activity [GO:0004252]
A0A087T5U3	26S protease regulatory subunit 8 (Fragment)	X975_07424	KFM60482.1	ATP binding [GO:0005524]; peptidase activity [GO:0008233]
A0A087T5U7	Mitochondrial import inner membrane translocase subunit Tim9B (Fragment)	X975_24074	KFM60486.1	metal ion binding [GO:0046872]
A0A087T5W8	Fatty acid-binding protein (Fragment)	X975_10211	KFM60507.1	lipid binding [GO:0008289]; transporter activity [GO:0005215]
A0A087T5Z8	S-methyl-5'-thioadenosine phosphorylase (Fragment)	X975_06346	KFM60537.1	S-methyl-5-thioadenosine phosphorylase activity [GO:0017061]
A0A087T600	Glucosamine--fructose-6-phosphate aminotransferase [isomerizing] 2 (Fragment)	X975_02778	KFM60539.1	carbohydrate binding [GO:0030246]; glutamine-fructose-6-phosphate transaminase (isomerizing) activity [GO:0004360]
A0A087T608	Uncharacterized protein (Fragment)	X975_18242	KFM60547.1	ATP binding [GO:0005524]; protein kinase activity [GO:0004672]
A0A087T630	FACT complex subunit SSRP1 (Fragment)	X975_15188	KFM60569.1	DNA binding [GO:0003677]
A0A087T632	Fructose-bisphosphate aldolase (EC 4.1.2.13) (Fragment)	X975_15190	KFM60571.1	fructose-bisphosphate aldolase activity [GO:0004332]
A0A087T645	Neurocalcin-like protein (Fragment)	X975_02423	KFM60584.1	calcium ion binding [GO:0005509]
A0A087T651	Transcription elongation factor A protein 2 (Fragment)	X975_23172	KFM60590.1	DNA binding [GO:0003677]; translation elongation factor activity [GO:0003746]
A0A087T652	Transcription elongation factor S-II (Fragment)	X975_23173	KFM60591.1	translation elongation factor activity [GO:0003746]; zinc ion binding [GO:0008270]
A0A087T658	Cleavage and polyadenylation specificity factor subunit 5 (Fragment)	X975_01852	KFM60597.1	hydrolase activity [GO:0016787]; mRNA binding [GO:0003729]
A0A087T673	DnaJ-like protein subfamily A member 2 (Fragment)	X975_22796	KFM60612.1	ATP binding [GO:0005524]; metal ion binding [GO:0046872]
A0A087T681	DNA-directed RNA polymerase (EC 2.7.7.6) (Fragment)	X975_02161	KFM60620.1	DNA binding [GO:0003677]; DNA-directed RNA polymerase activity [GO:0003899]
A0A087T6A1	DNA topoisomerase 2 (EC 5.99.1.3) (Fragment)	X975_26334	KFM60640.1	ATP binding [GO:0005524]; DNA binding [GO:0003677]; DNA topoisomerase type II (ATP-hydrolyzing) activity [GO:0003918]
A0A087T6A2	Heterogeneous nuclear ribonucleoprotein 27C (Fragment)	X975_26335	KFM60641.1	nucleic acid binding [GO:0003676]; nucleotide binding [GO:0000166]
A0A087T6B3	Peptidyl-tRNA hydrolase 2, mitochondrial (Fragment)	X975_22239	KFM60652.1	aminoacyl-tRNA hydrolase activity [GO:0004045]
A0A087T6D9	CDGSH iron-sulfur domain-containing protein 1 (Fragment)	X975_10124	KFM60678.1	2 iron, 2 sulfur cluster binding [GO:0051537]
A0A087T6E6	Septin-1 (Fragment)	X975_19407	KFM60685.1	GTP binding [GO:0005525]
A0A087T6E7	SH2B adapter protein 2 (Fragment)	X975_19408	KFM60686.1	signaling adaptor activity [GO:0035591]; signal transducer activity [GO:0004871]
A0A087T6F6	Short-chain specific acyl-CoA dehydrogenase, mitochondrial (Fragment)	X975_19417	KFM60695.1	acyl-CoA dehydrogenase activity [GO:0003995]; flavin adenine dinucleotide binding [GO:0050660]
A0A087T6M1	Niemann-Pick C1 protein (Fragment)	X975_17901	KFM60760.1	hedgehog receptor activity [GO:0008158]
A0A087T6M2	N-acetylgalactosamine kinase (Fragment)	X975_17902	KFM60761.1	ATP binding [GO:0005524]; galactokinase activity [GO:0004335]
A0A087T6M4	Integrin-linked protein kinase (Fragment)	X975_17904	KFM60763.1	ATP binding [GO:0005524]; protein kinase activity [GO:0004672]
A0A087T6P6	Serine/threonine-protein kinase N2 (Fragment)	X975_06197	KFM60785.1	ATP binding [GO:0005524]; protein serine/threonine kinase activity [GO:0004674]
A0A087T6P8	UDP-N-acetylglucosamine transferase subunit ALG13-like protein (Fragment)	X975_22781	KFM60787.1	transferase activity [GO:0016740]
A0A087T6Q0	Uncharacterized protein (Fragment)	X975_13639	KFM60789.1	zinc ion binding [GO:0008270]
A0A087T6Q1	Translation initiation factor eIF-2B subunit gamma (Fragment)	X975_13640	KFM60790.1	nucleotidyltransferase activity [GO:0016779]; translation initiation factor activity [GO:0003743]
A0A087T6V9	Three prime repair exonuclease 2 (Fragment)	X975_02755	KFM60848.1	exonuclease activity [GO:0004527]; nucleic acid binding [GO:0003676]
A0A087T6X8	T-complex protein 1 subunit delta (Fragment)	X975_19577	KFM60867.1	ATP binding [GO:0005524]
A0A087T6Z4	Ribonucleoside-diphosphate reductase subunit M2 (Fragment)	X975_16560	KFM60883.1	oxidoreductase activity [GO:0016491]
A0A087T6Z5	Uncharacterized protein (Fragment)	X975_00032	KFM60884.1	endodeoxyribonuclease activity, producing 5'-phosphomonoesters [GO:0016888]
A0A087T6Z6	Uncharacterized protein (Fragment)	X975_00033	KFM60885.1	lyase activity [GO:0016829]
A0A087T701	Mevalonate kinase (Fragment)	X975_24026	KFM60890.1	ATP binding [GO:0005524]; mevalonate kinase activity [GO:0004496]
A0A087T732	G patch domain-containing protein 4 (Fragment)	X975_25998	KFM60921.1	nucleic acid binding [GO:0003676]
A0A087T740	E3 ubiquitin-protein ligase Bre1 (Fragment)	X975_07010	KFM60929.1	ligase activity [GO:0016874]; zinc ion binding [GO:0008270]
A0A087T741	Matrix metalloproteinase-17 (Fragment)	X975_07011	KFM60930.1	calcium ion binding [GO:0005509]; metalloendopeptidase activity [GO:0004222]; zinc ion binding [GO:0008270]
A0A087T752	Barrier-to-autointegration factor (Fragment)	X975_09287	KFM60941.1	DNA binding [GO:0003677]
A0A087T757	RuvB-like 1 (Fragment)	X975_01773	KFM60946.1	ATP binding [GO:0005524]; ATP-dependent 5'-3' DNA helicase activity [GO:0043141]
A0A087T776	60S ribosomal protein L35a (Fragment)	X975_17285	KFM60965.1	structural constituent of ribosome [GO:0003735]
A0A087T777	40S ribosomal protein S7 (Fragment)	X975_17286	KFM60966.1	structural constituent of ribosome [GO:0003735]
A0A087T778	RNA-binding protein 26 (Fragment)	X975_02259	KFM60967.1	metal ion binding [GO:0046872]; nucleic acid binding [GO:0003676]; nucleotide binding [GO:0000166]
A0A087T782	Phosphatidylinositol-5-phosphate 4-kinase type-2 beta (Fragment)	X975_23782	KFM60971.1	phosphatidylinositol phosphate kinase activity [GO:0016307]
A0A087T785	UDP-glucose 6-dehydrogenase (Fragment)	X975_23785	KFM60974.1	NAD binding [GO:0051287]; UDP-glucose 6-dehydrogenase activity [GO:0003979]
A0A087T798	Ubiquitin-conjugating enzyme E2 (Fragment)	X975_12809	KFM60987.1	ATP binding [GO:0005524]; ligase activity [GO:0016874]
A0A087T799	Xaa-Pro dipeptidase (Fragment)	X975_12810	KFM60988.1	aminopeptidase activity [GO:0004177]; manganese ion binding [GO:0030145]
A0A087T7C5	Transporter (Fragment)	X975_05637	KFM61014.1	neurotransmitter:sodium symporter activity [GO:0005328]
A0A087T7D1	Dipeptidyl peptidase 2 (Fragment)	X975_20252	KFM61020.1	serine-type peptidase activity [GO:0008236]
A0A087T7D4	Zinc-binding alcohol dehydrogenase domain-containing protein 2 (Fragment)	X975_20255	KFM61023.1	oxidoreductase activity [GO:0016491]; zinc ion binding [GO:0008270]
A0A087T7E9	60S ribosomal protein L13 (Fragment)	X975_09937	KFM61038.1	structural constituent of ribosome [GO:0003735]
A0A087T7G0	Mediator of RNA polymerase II transcription subunit 18 (Fragment)	X975_21200	KFM61049.1	RNA polymerase II transcription cofactor activity [GO:0001104]
A0A087T7I1	Polyphosphoinositide phosphatase (Fragment)	X975_18626	KFM61070.1	phosphoric ester hydrolase activity [GO:0042578]
A0A087T7L6	Transcription factor AP-1 (Fragment)	X975_11252	KFM61105.1	sequence-specific DNA binding [GO:0043565]; transcription factor activity, sequence-specific DNA binding [GO:0003700]
A0A087T7N1	Transitional endoplasmic reticulum ATPase TER94 (Fragment)	X975_02378	KFM61120.1	ATP binding [GO:0005524]; hydrolase activity [GO:0016787]
A0A087T7N9	Serine/threonine-protein phosphatase (EC 3.1.3.16) (Fragment)	X975_00678	KFM61128.1	phosphoprotein phosphatase activity [GO:0004721]
A0A087T7P7	U1 small nuclear ribonucleoprotein C (Fragment)	X975_04515	KFM61136.1	RNA binding [GO:0003723]; zinc ion binding [GO:0008270]
A0A087T7R0	Ras-related protein Rab-8A (Fragment)	X975_00339	KFM61149.1	GTPase activity [GO:0003924]; GTP binding [GO:0005525]
A0A087T7R1	28S ribosomal protein S21, mitochondrial (Fragment)	X975_00340	KFM61150.1	structural constituent of ribosome [GO:0003735]
A0A087T7R5	Dual specificity mitogen-activated protein kinase kinase 6 (Fragment)	X975_04257	KFM61154.1	ATP binding [GO:0005524]; protein kinase activity [GO:0004672]
A0A087T7R6	Dual specificity mitogen-activated protein kinase kinase 6 (Fragment)	X975_04258	KFM61155.1	ATP binding [GO:0005524]; protein kinase activity [GO:0004672]
A0A087T7R7	Splicing factor U2AF subunit (Fragment)	X975_04259	KFM61156.1	nucleotide binding [GO:0000166]; RNA binding [GO:0003723]
A0A087T7S9	Pantothenate kinase 4 (Fragment)	X975_14537	KFM61168.1	ATP binding [GO:0005524]; pantothenate kinase activity [GO:0004594]
A0A087T7V4	Ubiquitin carboxyl-terminal hydrolase 30 (Fragment)	X975_03146	KFM61193.1	ubiquitinyl hydrolase activity [GO:0036459]
A0A087T811	Uncharacterized protein (Fragment)	X975_12626	KFM61250.1	calcium ion binding [GO:0005509]
A0A087T849	Enhancer of yellow 2 transcription factor-like protein (Fragment)	X975_05706	KFM61288.1	transcription coactivator activity [GO:0003713]
A0A087T880	Ubiquitin-protein ligase E3C (Fragment)	X975_17701	KFM61319.1	ligase activity [GO:0016874]; ubiquitin-protein transferase activity [GO:0004842]
A0A087T882	Protein lethal(2)essential for life (Fragment)	X975_17703	KFM61321.1	structural constituent of eye lens [GO:0005212]
A0A087T883	Protein lethal(2)essential for life (Fragment)	X975_17704	KFM61322.1	structural constituent of eye lens [GO:0005212]
A0A087T893	Cytochrome b-245 light chain (Fragment)	X975_26538	KFM61332.1	heme binding [GO:0020037]
A0A087T899	Cysteine--tRNA ligase, cytoplasmic (Fragment)	X975_07171	KFM61338.1	ATP binding [GO:0005524]; cysteine-tRNA ligase activity [GO:0004817]
A0A087T8A5	S-(hydroxymethyl)glutathione dehydrogenase (EC 1.1.1.284) (Fragment)	X975_12941	KFM61344.1	S-(hydroxymethyl)glutathione dehydrogenase activity [GO:0051903]; zinc ion binding [GO:0008270]
A0A087T8C0	Mothers against decapentaplegic homolog (MAD homolog) (Mothers against DPP homolog) (SMAD family member) (Fragment)	X975_05441	KFM61359.1	DNA binding [GO:0003677]; transcription factor activity, sequence-specific DNA binding [GO:0003700]
A0A087T8C7	Lysine-specific demethylase 5D (Fragment)	X975_18898	KFM61366.1	DNA binding [GO:0003677]; methyltransferase activity [GO:0008168]
A0A087T8C8	Eukaryotic translation initiation factor 3 subunit C (Fragment)	X975_18899	KFM61367.1	translation initiation factor activity [GO:0003743]
A0A087T8E7	Ribose-5-phosphate isomerase (Fragment)	X975_20673	KFM61386.1	ribose-5-phosphate isomerase activity [GO:0004751]
A0A087T8F0	D-3-phosphoglycerate dehydrogenase (Fragment)	X975_01382	KFM61389.1	NAD binding [GO:0051287]; phosphoglycerate dehydrogenase activity [GO:0004617]
A0A087T8F5	Frizzled-7-A (Fragment)	X975_04090	KFM61394.1	Wnt-activated receptor activity [GO:0042813]
A0A087T8F9	Sarcoplasmic calcium-binding protein 1 (Fragment)	X975_03371	KFM61398.1	calcium ion binding [GO:0005509]
A0A087T8G1	GTP-binding protein Rheb-like protein (Fragment)	X975_03373	KFM61400.1	GTP binding [GO:0005525]
A0A087T8H9	Fumarylacetoacetase (Fragment)	X975_10490	KFM61418.1	fumarylacetoacetase activity [GO:0004334]
A0A087T8I0	Ras-related protein Rab-27A (Fragment)	X975_10491	KFM61419.1	GTPase activity [GO:0003924]; GTP binding [GO:0005525]
A0A087T8I1	Guanine nucleotide-binding protein G(Q) subunit alpha (Fragment)	X975_10492	KFM61420.1	GTPase activity [GO:0003924]; GTP binding [GO:0005525]; signal transducer activity [GO:0004871]
A0A087T8I3	Polyribonucleotide 5'-hydroxyl-kinase Clp1 (Fragment)	X975_10494	KFM61422.1	kinase activity [GO:0016301]
A0A087T8N1	tRNA selenocysteine 1-associated protein 1 (Fragment)	X975_25528	KFM61470.1	nucleic acid binding [GO:0003676]; nucleotide binding [GO:0000166]
A0A087T8S0	Alpha-aminoadipic semialdehyde dehydrogenase (Fragment)	X975_13237	KFM61509.1	oxidoreductase activity, acting on the aldehyde or oxo group of donors, NAD or NADP as acceptor [GO:0016620]
A0A087T8T5	C-Myc-binding protein (Fragment)	X975_15482	KFM61524.1	transcription coactivator activity [GO:0003713]
A0A087T8U6	Delta-1-pyrroline-5-carboxylate synthase (Fragment)	X975_11521	KFM61535.1	glutamate 5-kinase activity [GO:0004349]; glutamate-5-semialdehyde dehydrogenase activity [GO:0004350]
A0A087T8V3	60S ribosomal protein L13a (Fragment)	X975_15310	KFM61542.1	structural constituent of ribosome [GO:0003735]
A0A087T8V4	Cyclin-dependent kinase 9 (Fragment)	X975_15311	KFM61543.1	ATP binding [GO:0005524]; protein kinase activity [GO:0004672]
A0A087T8W5	Glycolipid transfer protein domain-containing protein 1 (Fragment)	X975_05221	KFM61554.1	glycolipid binding [GO:0051861]; glycolipid transporter activity [GO:0017089]
A0A087T8W6	RNA-binding protein 39 (Fragment)	X975_05222	KFM61555.1	nucleotide binding [GO:0000166]; RNA binding [GO:0003723]
A0A087T8W7	ATP-dependent RNA helicase DDX1 (Fragment)	X975_05223	KFM61556.1	ATP binding [GO:0005524]; helicase activity [GO:0004386]; nucleic acid binding [GO:0003676]
A0A087T8X5	Zinc finger protein ZPR1 (Fragment)	X975_01656	KFM61564.1	zinc ion binding [GO:0008270]
A0A087T8Y1	Protein SCAF8 (Fragment)	X975_11226	KFM61570.1	nucleic acid binding [GO:0003676]; nucleotide binding [GO:0000166]
A0A087T8Y2	Friend leukemia integration 1 transcription factor (Fragment)	X975_00065	KFM61571.1	sequence-specific DNA binding [GO:0043565]; transcription factor activity, sequence-specific DNA binding [GO:0003700]
A0A087T901	E3 ubiquitin-protein ligase RFWD2 (Fragment)	X975_22555	KFM61590.1	ligase activity [GO:0016874]; zinc ion binding [GO:0008270]
A0A087T902	Glucose-regulated protein (Fragment)	X975_22556	KFM61591.1	ATP binding [GO:0005524]
A0A087T903	Alpha N-terminal protein methyltransferase 1A-B (Fragment)	X975_22557	KFM61592.1	methyltransferase activity [GO:0008168]
A0A087T943	Diphosphomevalonate decarboxylase (Fragment)	X975_19450	KFM61632.1	ATP binding [GO:0005524]; diphosphomevalonate decarboxylase activity [GO:0004163]
A0A087T968	Tubulin alpha chain (Fragment)	X975_15326	KFM61657.1	GTPase activity [GO:0003924]; GTP binding [GO:0005525]; structural constituent of cytoskeleton [GO:0005200]
A0A087T980	Msx2-interacting protein (Fragment)	X975_17020	KFM61669.1	nucleic acid binding [GO:0003676]; nucleotide binding [GO:0000166]
A0A087T9D4	Heterogeneous nuclear ribonucleoprotein 87F (Fragment)	X975_09071	KFM61723.1	nucleic acid binding [GO:0003676]; nucleotide binding [GO:0000166]
A0A087T9E5	Ras-related C3 botulinum toxin substrate 1 (Fragment)	X975_14621	KFM61734.1	GTPase activity [GO:0003924]; GTP binding [GO:0005525]
A0A087T9I9	60S ribosomal protein L18 (Fragment)	X975_09959	KFM61778.1	structural constituent of ribosome [GO:0003735]
A0A087T9J0	NF-kappa-B inhibitor-interacting Ras-like protein 2 (Fragment)	X975_02539	KFM61779.1	GTP binding [GO:0005525]
A0A087T9L6	WD repeat and HMG-box DNA-binding protein 1 (Fragment)	X975_05135	KFM61805.1	DNA binding [GO:0003677]
A0A087T9Q0	Potassium voltage-gated channel protein Shaw (Fragment)	X975_12076	KFM61839.1	voltage-gated potassium channel activity [GO:0005249]
A0A087T9Q9	Carboxypeptidase (EC 3.4.16.-) (Fragment)	X975_19347	KFM61848.1	serine-type carboxypeptidase activity [GO:0004185]
A0A087T9W1	Luc7-like protein 3 (Fragment)	X975_03575	KFM61900.1	mRNA binding [GO:0003729]
A0A087T9W4	L-aminoadipate-semialdehyde dehydrogenase-phosphopantetheinyl transferase (Fragment)	X975_03578	KFM61903.1	holo-[acyl-carrier-protein] synthase activity [GO:0008897]; magnesium ion binding [GO:0000287]
A0A087T9W5	RNA and export factor-binding protein 2 (Fragment)	X975_03579	KFM61904.1	nucleic acid binding [GO:0003676]; nucleotide binding [GO:0000166]
A0A087T9Y5	40S ribosomal protein S30 (Fragment)	X975_27001	KFM61924.1	structural constituent of ribosome [GO:0003735]
A0A087TA18	DNA replication licensing factor MCM6 (Fragment)	X975_09872	KFM61957.1	ATP binding [GO:0005524]; DNA binding [GO:0003677]; DNA helicase activity [GO:0003678]
A0A087TA23	DNA-directed RNA polymerase III subunit RPC10 (Fragment)	X975_09877	KFM61962.1	DNA binding [GO:0003677]; DNA-directed RNA polymerase activity [GO:0003899]; zinc ion binding [GO:0008270]
A0A087TA55	Uncharacterized protein (Fragment)	X975_01440	KFM61994.1	zinc ion binding [GO:0008270]
A0A087TA95	Peptidyl-prolyl cis-trans isomerase CWC27-like protein (Fragment)	X975_09188	KFM62034.1	peptidyl-prolyl cis-trans isomerase activity [GO:0003755]
A0A087TAA0	NADH dehydrogenase [ubiquinone] iron-sulfur protein 2, mitochondrial (Fragment)	X975_12367	KFM62039.1	NAD binding [GO:0051287]; oxidoreductase activity, acting on NAD(P)H [GO:0016651]; quinone binding [GO:0048038]
A0A087TAA8	Pyrimidine-specific ribonucleoside hydrolase rihA (Fragment)	X975_06532	KFM62047.1	hydrolase activity [GO:0016787]
A0A087TAB0	Serine/threonine-protein kinase 24 (Fragment)	X975_06612	KFM62049.1	ATP binding [GO:0005524]; protein kinase activity [GO:0004672]
A0A087TAB2	Eukaryotic initiation factor 4A-II (Fragment)	X975_06614	KFM62051.1	ATP binding [GO:0005524]; ATP-dependent RNA helicase activity [GO:0004004]; translation initiation factor activity [GO:0003743]
A0A087TAB3	ADP-ribosylation factor GTPase-activating protein 1 (Fragment)	X975_06615	KFM62052.1	GTPase activator activity [GO:0005096]
A0A087TAD6	UDP-glucose 4-epimerase (Fragment)	X975_13851	KFM62075.1	UDP-glucose 4-epimerase activity [GO:0003978]
A0A087TAF9	Kinase suppressor of Ras 2 (Fragment)	X975_25732	KFM62098.1	ATP binding [GO:0005524]; protein kinase activity [GO:0004672]
A0A087TAG5	Huntingtin-interacting protein 1 (Fragment)	X975_25738	KFM62104.1	phospholipid binding [GO:0005543]
A0A087TAG7	DNA repair protein RAD51-like protein (Fragment)	X975_25740	KFM62106.1	ATP binding [GO:0005524]; DNA binding [GO:0003677]; DNA-dependent ATPase activity [GO:0008094]
A0A087TAJ5	Serine/threonine-protein kinase VRK1 (Fragment)	X975_11345	KFM62134.1	ATP binding [GO:0005524]; protein kinase activity [GO:0004672]
A0A087TAN0	DNA polymerase delta catalytic subunit (Fragment)	X975_04779	KFM62169.1	3'-5' exonuclease activity [GO:0008408]; nucleic acid binding [GO:0003676]
A0A087TAN4	Mediator of RNA polymerase II transcription subunit 8 (Fragment)	X975_04783	KFM62173.1	RNA polymerase II transcription cofactor activity [GO:0001104]
A0A087TAN7	Very long-chain specific acyl-CoA dehydrogenase, mitochondrial (Fragment)	X975_13619	KFM62176.1	oxidoreductase activity, acting on the CH-CH group of donors [GO:0016627]
A0A087TAQ8	Zinc finger CCCH domain-containing protein 15-like protein (Fragment)	X975_08764	KFM62197.1	metal ion binding [GO:0046872]
A0A087TAS6	DNA repair protein RAD51-like protein (Fragment)	X975_16150	KFM62215.1	ATP binding [GO:0005524]; DNA binding [GO:0003677]; DNA-dependent ATPase activity [GO:0008094]
A0A087TAV6	Serine palmitoyltransferase 1 (Fragment)	X975_25406	KFM62245.1	pyridoxal phosphate binding [GO:0030170]; transferase activity [GO:0016740]
A0A087TAV9	Testicular acid phosphatase-like protein (Fragment)	X975_09337	KFM62248.1	acid phosphatase activity [GO:0003993]
A0A087TAW1	Mitogen-activated protein kinase ERK-A (Fragment)	X975_09339	KFM62250.1	ATP binding [GO:0005524]; protein kinase activity [GO:0004672]
A0A087TAZ0	Argininosuccinate lyase (Fragment)	X975_05146	KFM62279.1	argininosuccinate lyase activity [GO:0004056]
A0A087TB09	Ras-related protein Rab-4B (Fragment)	X975_27088	KFM62298.1	GTPase activity [GO:0003924]; GTP binding [GO:0005525]
A0A087TB44	CCAAT/enhancer-binding protein gamma (Fragment)	X975_16233	KFM62333.1	sequence-specific DNA binding [GO:0043565]; transcription factor activity, sequence-specific DNA binding [GO:0003700]
A0A087TB57	Actin-related protein 3 (Fragment)	X975_13540	KFM62346.1	ATP binding [GO:0005524]
A0A087TB74	Serine/threonine-protein kinase D1 (Fragment)	X975_05097	KFM62363.1	ATP binding [GO:0005524]; metal ion binding [GO:0046872]; protein kinase C activity [GO:0004697]
A0A087TB81	Mitogen-activated protein kinase kinase kinase 9 (Fragment)	X975_05104	KFM62370.1	ATP binding [GO:0005524]; protein kinase activity [GO:0004672]
A0A087TBC1	Succinyl-CoA ligase subunit alpha, mitochondrial (Fragment)	X975_06994	KFM62410.1	cofactor binding [GO:0048037]; ligase activity [GO:0016874]
A0A087TBK2	26S proteasome non-ATPase regulatory subunit 3 (Fragment)	X975_21244	KFM62491.1	enzyme regulator activity [GO:0030234]
A0A087TBK7	STE20-like serine/threonine-protein kinase (Fragment)	X975_21249	KFM62496.1	ATP binding [GO:0005524]; protein kinase activity [GO:0004672]
A0A087TBK9	Fatty acid-binding protein, brain (Fragment)	X975_00051	KFM62498.1	lipid binding [GO:0008289]; transporter activity [GO:0005215]
A0A087TBL0	Translation initiation factor eIF-2B subunit alpha (Fragment)	X975_00052	KFM62499.1	translation initiation factor activity [GO:0003743]
A0A087TBP1	F-box only protein 30 (Fragment)	X975_16408	KFM62530.1	ubiquitin-protein transferase activity [GO:0004842]; zinc ion binding [GO:0008270]
A0A087TBU5	Selenium-binding protein 1 (Fragment)	X975_04346	KFM62584.1	selenium binding [GO:0008430]
A0A087TBV7	Dipeptidyl peptidase 1 (Fragment)	X975_04119	KFM62596.1	cysteine-type peptidase activity [GO:0008234]
A0A087TBV9	6-phosphofructo-2-kinase/fructose-2, 6-bisphosphatase (Fragment)	X975_04121	KFM62598.1	6-phosphofructo-2-kinase activity [GO:0003873]; ATP binding [GO:0005524]
A0A087TBZ0	GTP-binding protein 10 (Fragment)	X975_06481	KFM62629.1	GTPase activity [GO:0003924]; GTP binding [GO:0005525]; magnesium ion binding [GO:0000287]
A0A087TBZ5	Protein RFT1-like protein (Fragment)	X975_24018	KFM62634.1	lipid transporter activity [GO:0005319]
A0A087TC21	40S ribosomal protein S14 (Fragment)	X975_23060	KFM62660.1	structural constituent of ribosome [GO:0003735]
A0A087TC36	Calreticulin (Fragment)	X975_16321	KFM62675.1	calcium ion binding [GO:0005509]
A0A087TC42	Isopentenyl-diphosphate Delta-isomerase 1 (Fragment)	X975_25503	KFM62681.1	hydrolase activity [GO:0016787]; isopentenyl-diphosphate delta-isomerase activity [GO:0004452]
A0A087TC59	Acetyl-CoA acetyltransferase A, mitochondrial (Fragment)	X975_05390	KFM62698.1	transferase activity, transferring acyl groups other than amino-acyl groups [GO:0016747]
A0A087TCB0	U3 small nucleolar ribonucleoprotein IMP3 (Fragment)	X975_21212	KFM62749.1	rRNA binding [GO:0019843]
A0A087TCD3	Tubulointerstitial nephritis antigen-like protein (Fragment)	X975_15790	KFM62772.1	cysteine-type peptidase activity [GO:0008234]; polysaccharide binding [GO:0030247]; scavenger receptor activity [GO:0005044]
A0A087TCE0	Serine/threonine-protein kinase RIO2 (Fragment)	X975_27188	KFM62779.1	ATP binding [GO:0005524]; protein serine/threonine kinase activity [GO:0004674]
A0A087TCE2	Diphthine synthase (Fragment)	X975_27190	KFM62781.1	diphthine synthase activity [GO:0004164]
A0A087TCL8	Aspartate aminotransferase, mitochondrial (Fragment)	X975_08167	KFM62857.1	pyridoxal phosphate binding [GO:0030170]; transaminase activity [GO:0008483]
A0A087TCS3	NADH dehydrogenase [ubiquinone] iron-sulfur protein 8, mitochondrial (Fragment)	X975_04896	KFM62912.1	4 iron, 4 sulfur cluster binding [GO:0051539]; oxidoreductase activity, acting on NAD(P)H [GO:0016651]
A0A087TCT9	Formimidoyltransferase-cyclodeaminase (Fragment)	X975_06667	KFM62928.1	folic acid binding [GO:0005542]; transferase activity [GO:0016740]
A0A087TCU0	Zinc finger MYND domain-containing protein 11 (Fragment)	X975_06668	KFM62929.1	zinc ion binding [GO:0008270]
A0A087TCV1	Putative glucosamine 6-phosphate N-acetyltransferase (Fragment)	X975_22109	KFM62940.1	transferase activity [GO:0016740]
A0A087TCV7	Histidine triad nucleotide-binding protein 2, mitochondrial (Fragment)	X975_06509	KFM62946.1	catalytic activity [GO:0003824]
A0A087TCY9	Serrate RNA effector molecule-like protein (Fragment)	X975_23299	KFM62978.1	nucleotide binding [GO:0000166]
A0A087TCZ6	Tissue inhibitor of metalloprotease (Fragment)	X975_10311	KFM62985.1	metalloendopeptidase inhibitor activity [GO:0008191]; metallopeptidase activity [GO:0008237]
A0A087TD01	Dolichyl-diphosphooligosaccharide--protein glycosyltransferase subunit STT3A (Fragment)	X975_10316	KFM62990.1	oligosaccharyl transferase activity [GO:0004576]
A0A087TD99	Uncharacterized protein (Fragment)	X975_25028	KFM63088.1	amidophosphoribosyltransferase activity [GO:0004044]; iron-sulfur cluster binding [GO:0051536]; metal ion binding [GO:0046872]
A0A087TDA5	Trans-2-enoyl-CoA reductase, mitochondrial (Fragment)	X975_25034	KFM63094.1	oxidoreductase activity [GO:0016491]; zinc ion binding [GO:0008270]
A0A087TDB4	Serine/threonine-protein kinase PAK mbt (Fragment)	X975_11355	KFM63103.1	ATP binding [GO:0005524]; protein kinase activity [GO:0004672]
A0A087TDB7	Zinc finger protein 431 (Fragment)	X975_07351	KFM63106.1	metal ion binding [GO:0046872]; nucleic acid binding [GO:0003676]
A0A087TDE2	E3 ubiquitin-protein ligase (EC 6.3.2.-) (Fragment)	X975_26128	KFM63131.1	ligase activity [GO:0016874]; ubiquitin-protein transferase activity [GO:0004842]; zinc ion binding [GO:0008270]
A0A087TDF5	Lysosomal acid lipase/cholesteryl ester hydrolase (Fragment)	X975_21333	KFM63144.1	hydrolase activity [GO:0016787]
A0A087TDH1	Xaa-Pro aminopeptidase 1 (Fragment)	X975_06205	KFM63160.1	aminopeptidase activity [GO:0004177]
A0A087TDL5	Eukaryotic translation initiation factor 3 subunit B (Fragment)	X975_09381	KFM63204.1	nucleotide binding [GO:0000166]; translation initiation factor activity [GO:0003743]
A0A087TDP4	Galactokinase (Fragment)	X975_10221	KFM63233.1	ATP binding [GO:0005524]; galactokinase activity [GO:0004335]
A0A087TDQ6	Uncharacterized protein (Fragment)	X975_25088	KFM63245.1	DNA binding [GO:0003677]; zinc ion binding [GO:0008270]
A0A087TDV5	Delta-like protein (Fragment)	X975_02505	KFM63294.1	calcium ion binding [GO:0005509]
A0A087TDW4	Putative regulator of nonsense transcripts 1 (Fragment)	X975_25956	KFM63303.1	ATP binding [GO:0005524]; DNA binding [GO:0003677]; helicase activity [GO:0004386]; zinc ion binding [GO:0008270]
A0A087TDW6	Malignant T-cell-amplified sequence 1 (Fragment)	X975_15256	KFM63305.1	RNA binding [GO:0003723]
A0A087TDX4	Retinal dehydrogenase 1 (Fragment)	X975_03916	KFM63313.1	oxidoreductase activity, acting on the aldehyde or oxo group of donors, NAD or NADP as acceptor [GO:0016620]
A0A087TDZ2	Putative E3 ubiquitin-protein ligase UBR7 (Fragment)	X975_08270	KFM63331.1	ligase activity [GO:0016874]; zinc ion binding [GO:0008270]
A0A087TDZ3	Mediator of RNA polymerase II transcription subunit 14 (Fragment)	X975_08271	KFM63332.1	RNA polymerase II transcription cofactor activity [GO:0001104]
A0A087TE38	Eukaryotic translation initiation factor 3 subunit M (Fragment)	X975_09903	KFM63377.1	translation initiation factor activity [GO:0003743]
A0A087TE70	Histone acetyltransferase type B catalytic subunit (Fragment)	X975_06546	KFM63409.1	histone acetyltransferase activity [GO:0004402]
A0A087TEC0	Geranylgeranyl transferase type-2 subunit alpha (Fragment)	X975_01460	KFM63459.1	Rab geranylgeranyltransferase activity [GO:0004663]; zinc ion binding [GO:0008270]
A0A087TEG9	Ubiquitin-conjugating enzyme E2 N (Fragment)	X975_07985	KFM63508.1	ATP binding [GO:0005524]; ligase activity [GO:0016874]
A0A087TEH2	Ras-related protein Rab-11B (Fragment)	X975_23020	KFM63511.1	GTPase activity [GO:0003924]; GTP binding [GO:0005525]
A0A087TEH3	dTDP-glucose 4,6-dehydratase (Fragment)	X975_23021	KFM63512.1	catalytic activity [GO:0003824]; coenzyme binding [GO:0050662]
A0A087TEI2	Heat shock factor protein 1 (Fragment)	X975_26555	KFM63521.1	sequence-specific DNA binding [GO:0043565]; transcription factor activity, sequence-specific DNA binding [GO:0003700]
A0A087TEI8	TFIIH basal transcription factor complex helicase XPD subunit (Fragment)	X975_13465	KFM63527.1	ATP binding [GO:0005524]; ATP-dependent DNA helicase activity [GO:0004003]; DNA binding [GO:0003677]
A0A087TEJ3	60S ribosomal protein L21 (Fragment)	X975_19514	KFM63532.1	structural constituent of ribosome [GO:0003735]
A0A087TEJ4	Uncharacterized protein (Fragment)	X975_19515	KFM63533.1	ATP binding [GO:0005524]; drug binding [GO:0008144]; kinase activity [GO:0016301]; phosphotransferase activity, alcohol group as acceptor [GO:0016773]
A0A087TEJ5	Cytidine deaminase (Fragment)	X975_19516	KFM63534.1	cytidine deaminase activity [GO:0004126]; zinc ion binding [GO:0008270]
A0A087TEL0	AN1-type zinc finger protein 6 (Fragment)	X975_09934	KFM63549.1	DNA binding [GO:0003677]; zinc ion binding [GO:0008270]
A0A087TEN0	Uncharacterized protein (Fragment)	X975_14585	KFM63569.1	zinc ion binding [GO:0008270]
A0A087TEN6	Transcription initiation factor TFIID subunit 7 (Fragment)	X975_20784	KFM63575.1	translation initiation factor activity [GO:0003743]
A0A087TER6	Rab GTPase-binding effector protein 1 (Fragment)	X975_18758	KFM63605.1	GTPase activator activity [GO:0005096]
A0A087TET1	Peroxisomal multifunctional enzyme type 2 (Fragment)	X975_19957	KFM63620.1	oxidoreductase activity [GO:0016491]
A0A087TEX2	Protein-tyrosine sulfotransferase (Fragment)	X975_03824	KFM63661.1	protein-tyrosine sulfotransferase activity [GO:0008476]
A0A087TEY9	Aspartate--tRNA ligase, cytoplasmic (Fragment)	X975_03000	KFM63678.1	aspartate-tRNA ligase activity [GO:0004815]; ATP binding [GO:0005524]; nucleic acid binding [GO:0003676]
A0A087TF14	Ubiquitin carboxyl-terminal hydrolase 20 (Fragment)	X975_04687	KFM63703.1	ubiquitinyl hydrolase activity [GO:0036459]
A0A087TF43	Sorting nexin-24 (Fragment)	X975_19111	KFM63732.1	phosphatidylinositol binding [GO:0035091]
A0A087TF60	CpG-binding protein (Fragment)	X975_01649	KFM63749.1	DNA binding [GO:0003677]; zinc ion binding [GO:0008270]
A0A087TF67	Peripheral plasma membrane protein CASK (Fragment)	X975_24261	KFM63756.1	ATP binding [GO:0005524]; protein kinase activity [GO:0004672]
A0A087TF72	Serine--tRNA ligase, cytoplasmic (Fragment)	X975_03871	KFM63761.1	ATP binding [GO:0005524]; serine-tRNA ligase activity [GO:0004828]
A0A087TFA4	Peptidyl-prolyl cis-trans isomerase (Fragment)	X975_01319	KFM63793.1	peptidyl-prolyl cis-trans isomerase activity [GO:0003755]
A0A087TFB1	RAC serine/threonine-protein kinase (Fragment)	X975_18995	KFM63800.1	ATP binding [GO:0005524]; protein serine/threonine kinase activity [GO:0004674]
A0A087TFB7	Zinc finger CCCH domain-containing protein 10 (Fragment)	X975_19662	KFM63806.1	metal ion binding [GO:0046872]
A0A087UZS7	Calmodulin (Fragment)	X975_04209 X975_19097	KFM63817.1,KFM82866.1	calcium ion binding [GO:0005509]
A0A087TFD0	Malate dehydrogenase (EC 1.1.1.37) (Fragment)	X975_04211	KFM63819.1	L-malate dehydrogenase activity [GO:0030060]
A0A087TFD2	Arginase (EC 3.5.3.1) (Fragment)	X975_04213	KFM63821.1	arginase activity [GO:0004053]; metal ion binding [GO:0046872]
A0A087TFD3	Poly [ADP-ribose] polymerase (PARP) (EC 2.4.2.30) (Fragment)	X975_04214	KFM63822.1	DNA binding [GO:0003677]; NAD+ ADP-ribosyltransferase activity [GO:0003950]; NAD binding [GO:0051287]; zinc ion binding [GO:0008270]
A0A087TFD7	Constitutive coactivator of peroxisome proliferator-activated receptor gamma (Fragment)	X975_04218	KFM63826.1	DNA binding [GO:0003677]
A0A087TFH8	Dopamine receptor 1 (Fragment)	X975_00888	KFM63867.1	dopamine neurotransmitter receptor activity [GO:0004952]
A0A087TFP4	Frizzled-8 (Fragment)	X975_02667	KFM63933.1	transmembrane signaling receptor activity [GO:0004888]
A0A087TFP6	Homogentisate 1,2-dioxygenase (Fragment)	X975_18085	KFM63935.1	homogentisate 1,2-dioxygenase activity [GO:0004411]
A0A087TFQ1	40S ribosomal protein S30 (Fragment)	X975_25461	KFM63940.1	structural constituent of ribosome [GO:0003735]
A0A087TFQ6	YY1-associated factor 2 (Fragment)	X975_25499	KFM63945.1	zinc ion binding [GO:0008270]
A0A087TFS6	Uncharacterized protein (Fragment)	X975_06292	KFM63965.1	DNA binding [GO:0003677]
A0A087TFU2	Dynamin (Fragment)	X975_11066	KFM63981.1	GTPase activity [GO:0003924]; GTP binding [GO:0005525]
A0A087TFV0	Lithocholate 6-beta-hydroxylase (Fragment)	X975_14229	KFM63989.1	heme binding [GO:0020037]; iron ion binding [GO:0005506]; monooxygenase activity [GO:0004497]; oxidoreductase activity, acting on paired donors, with incorporation or reduction of molecular oxygen [GO:0016705]
A0A087TFV1	Ras-related protein Rab-14 (Fragment)	X975_23817	KFM63990.1	GTPase activity [GO:0003924]; GTP binding [GO:0005525]
A0A087TG14	Carboxylic ester hydrolase (EC 3.1.1.-) (Fragment)	X975_21914	KFM64053.1	hydrolase activity [GO:0016787]
A0A087TG25	Phosphatidylinositol 3-kinase regulatory subunit alpha (Fragment)	X975_15843	KFM64064.1	kinase activity [GO:0016301]; phosphatidylinositol 3-kinase regulator activity [GO:0035014]
A0A087TG52	Sodium channel protein para (Fragment)	X975_07002	KFM64091.1	voltage-gated ion channel activity [GO:0005244]
A0A087TG54	Pleckstrin domain-containing family F member 2 (Fragment)	X975_12958	KFM64093.1	metal ion binding [GO:0046872]
A0A087TG55	N(G),N(G)-dimethylarginine dimethylaminohydrolase 1 (Fragment)	X975_12959	KFM64094.1	hydrolase activity [GO:0016787]
A0A087TG62	Deoxycytidylate deaminase (Fragment)	X975_03594	KFM64101.1	hydrolase activity [GO:0016787]; zinc ion binding [GO:0008270]
A0A087TGB7	Annexin (Fragment)	X975_17648	KFM64156.1	calcium-dependent phospholipid binding [GO:0005544]; calcium ion binding [GO:0005509]
A0A087TGB8	D-aspartate oxidase (Fragment)	X975_17649	KFM64157.1	D-amino-acid oxidase activity [GO:0003884]; FAD binding [GO:0071949]
A0A087TGC8	Proteasome subunit beta type (EC 3.4.25.1) (Fragment)	X975_17659	KFM64167.1	threonine-type endopeptidase activity [GO:0004298]
A0A087TGC9	Uncharacterized protein (Fragment)	X975_17660	KFM64168.1	7S RNA binding [GO:0008312]
A0A087TGE9	Ferritin (EC 1.16.3.1) (Fragment)	X975_05489	KFM64188.1	ferric iron binding [GO:0008199]; ferroxidase activity [GO:0004322]
A0A087TGG3	Splicing factor 3B subunit 3 (Fragment)	X975_09145	KFM64202.1	nucleic acid binding [GO:0003676]
A0A087TGG6	Aquaporin AQPAe.a (Fragment)	X975_10644	KFM64205.1	transporter activity [GO:0005215]
A0A087TGL0	Dual specificity mitogen-activated protein kinase kinase 1 (Fragment)	X975_26240	KFM64249.1	ATP binding [GO:0005524]; protein kinase activity [GO:0004672]
A0A087TGL1	Dual specificity mitogen-activated protein kinase kinase 1 (Fragment)	X975_26241	KFM64250.1	kinase activity [GO:0016301]
A0A087TGL9	Epithelial splicing regulatory protein 2 (Fragment)	X975_23762	KFM64258.1	nucleic acid binding [GO:0003676]; nucleotide binding [GO:0000166]
A0A087TGM6	Neuralized-like protein 1A (Fragment)	X975_20072	KFM64265.1	zinc ion binding [GO:0008270]
A0A087TGN7	N-acetyl-D-glucosamine kinase (Fragment)	X975_05652	KFM64276.1	kinase activity [GO:0016301]
A0A087TGS2	Zinc transporter ZIP1 (Fragment)	X975_25177	KFM64311.1	metal ion transmembrane transporter activity [GO:0046873]
A0A087TGV5	MOB kinase activator 1B (Fragment)	X975_04324	KFM64344.1	kinase activity [GO:0016301]
A0A087TGW2	Mitogen-activated protein kinase-binding protein 1 (Fragment)	X975_11105	KFM64351.1	kinase activity [GO:0016301]
A0A087TGW8	Protein Smaug-like protein (Fragment)	X975_25069	KFM64357.1	RNA binding [GO:0003723]
A0A087TGZ7	Uncharacterized protein (Fragment)	X975_19997	KFM64386.1	calcium ion binding [GO:0005509]
A0A087TH12	Hydroxyacid oxidase 1 (Fragment)	X975_21181	KFM64401.1	FMN binding [GO:0010181]; oxidoreductase activity [GO:0016491]
A0A087TH15	V-type proton ATPase catalytic subunit A (Fragment)	X975_20734	KFM64404.1	ATP binding [GO:0005524]; proton-transporting ATPase activity, rotational mechanism [GO:0046961]
A0A087TH38	V-type proton ATPase subunit a (Fragment)	X975_14042	KFM64427.1	hydrogen ion transmembrane transporter activity [GO:0015078]
A0A087TH67	NADH dehydrogenase [ubiquinone] 1 beta subcomplex subunit 8, mitochondrial (Fragment)	X975_13121	KFM64456.1	NADH dehydrogenase (ubiquinone) activity [GO:0008137]
A0A087TH69	Serine-threonine kinase receptor-associated protein (Fragment)	X975_13123	KFM64458.1	kinase activity [GO:0016301]
A0A087TH70	Serine/threonine-protein phosphatase 2A activator (EC 5.2.1.8) (Phosphotyrosyl phosphatase activator) (Fragment)	X975_13124	KFM64459.1	peptidyl-prolyl cis-trans isomerase activity [GO:0003755]; phosphatase activator activity [GO:0019211]
A0A087TH84	SUMO-activating enzyme subunit 2 (Fragment)	X975_11404	KFM64473.1	SUMO activating enzyme activity [GO:0019948]
A0A087TH90	Mothers against decapentaplegic homolog (MAD homolog) (Mothers against DPP homolog) (SMAD family member) (Fragment)	X975_16517	KFM64479.1	DNA binding [GO:0003677]; transcription factor activity, sequence-specific DNA binding [GO:0003700]
A0A087TH91	rRNA adenine N(6)-methyltransferase (EC 2.1.1.-) (Fragment)	X975_16518	KFM64480.1	rRNA (adenine-N6,N6-)-dimethyltransferase activity [GO:0000179]
A0A087TH92	Putative 39S ribosomal protein L23, mitochondrial (Fragment)	X975_15636	KFM64481.1	nucleotide binding [GO:0000166]; structural constituent of ribosome [GO:0003735]
A0A087THD4	Sorting nexin-9 (Fragment)	X975_06021	KFM64523.1	phosphatidylinositol binding [GO:0035091]
A0A087THH9	5-oxoprolinase (Fragment)	X975_10931	KFM64568.1	hydrolase activity [GO:0016787]
A0A087THJ1	X-ray repair cross-complementing protein 5 (Fragment)	X975_10943	KFM64580.1	ATP-dependent DNA helicase activity [GO:0004003]; DNA binding [GO:0003677]
A0A087THL1	Uncharacterized protein (Fragment)	X975_23802	KFM64600.1	signal transducer activity [GO:0004871]
A0A087THL3	Maleylacetoacetate isomerase (Fragment)	X975_25130	KFM64602.1	isomerase activity [GO:0016853]
A0A087THN1	Spermine oxidase (Fragment)	X975_07092	KFM64620.1	oxidoreductase activity [GO:0016491]
A0A087THN4	Atlastin-2 (Fragment)	X975_07095	KFM64623.1	GTPase activity [GO:0003924]; GTP binding [GO:0005525]
A0A087THP2	Methionine--tRNA ligase, mitochondrial (Fragment)	X975_09205	KFM64631.1	ATP binding [GO:0005524]; methionine-tRNA ligase activity [GO:0004825]
A0A087THR5	Ribosomal protein S6 kinase beta-1 (Fragment)	X975_15765	KFM64654.1	ATP binding [GO:0005524]; protein kinase activity [GO:0004672]
A0A087THV4	Zygotic DNA replication licensing factor mcm3 (Fragment)	X975_21147	KFM64693.1	ATP binding [GO:0005524]; DNA binding [GO:0003677]; DNA helicase activity [GO:0003678]
A0A087THW5	tRNA (guanine(46)-N(7))-methyltransferase (EC 2.1.1.33) (Fragment)	X975_00716	KFM64704.1	tRNA (guanine-N7-)-methyltransferase activity [GO:0008176]; tRNA binding [GO:0000049]
A0A087THZ1	Interferon regulatory factor 3 (Fragment)	X975_06831	KFM64730.1	regulatory region DNA binding [GO:0000975]
A0A087TI21	General transcription factor IIH subunit 4 (Fragment)	X975_20125	KFM64760.1	ATP-dependent DNA helicase activity [GO:0004003]
A0A087TI42	Putative polypeptide N-acetylgalactosaminyltransferase 9 (Fragment)	X975_27010	KFM64781.1	transferase activity [GO:0016740]
A0A087TI66	Isocitrate dehydrogenase [NADP], mitochondrial (Fragment)	X975_01561	KFM64805.1	isocitrate dehydrogenase (NADP+) activity [GO:0004450]; magnesium ion binding [GO:0000287]; NAD binding [GO:0051287]
A0A087TI83	Cyclin-dependent kinase 1 (Fragment)	X975_01543	KFM64822.1	ATP binding [GO:0005524]; protein kinase activity [GO:0004672]
A0A087TI87	Palmitoyltransferase (EC 2.3.1.225) (Fragment)	X975_01547	KFM64826.1	protein-cysteine S-palmitoyltransferase activity [GO:0019706]; zinc ion binding [GO:0008270]
A0A087TI88	Histone H1 (Fragment)	X975_21807	KFM64827.1	DNA binding [GO:0003677]
A0A087TI94	Protein-S-isoprenylcysteine O-methyltransferase (EC 2.1.1.100) (Fragment)	X975_21813	KFM64833.1	protein C-terminal S-isoprenylcysteine carboxyl O-methyltransferase activity [GO:0004671]
A0A087TIB1	ER lumen protein-retaining receptor (Fragment)	X975_26989	KFM64850.1	ER retention sequence binding [GO:0046923]
A0A087TIB2	5'-3' exoribonuclease 2 (Fragment)	X975_26990	KFM64851.1	exonuclease activity [GO:0004527]; nucleic acid binding [GO:0003676]
A0A087TIC9	Clathrin heavy chain 1 (Fragment)	X975_25694	KFM64868.1	structural molecule activity [GO:0005198]
A0A087TID0	60S acidic ribosomal protein P2 (Fragment)	X975_25695	KFM64869.1	structural constituent of ribosome [GO:0003735]
A0A087TID1	6-pyruvoyl tetrahydrobiopterin synthase (Fragment)	X975_25696	KFM64870.1	6-pyruvoyltetrahydropterin synthase activity [GO:0003874]
A0A087TIF3	Adenosylhomocysteinase (EC 3.3.1.1) (Fragment)	X975_17933	KFM64892.1	adenosylhomocysteinase activity [GO:0004013]
A0A087TIF7	Putative 2-oxoglutarate dehydrogenase E1 component DHKTD1, mitochondrial (Fragment)	X975_05832	KFM64896.1	oxoglutarate dehydrogenase (succinyl-transferring) activity [GO:0004591]; thiamine pyrophosphate binding [GO:0030976]
A0A087TIF8	Ubiquitin-protein ligase E3A (Fragment)	X975_05833	KFM64897.1	ligase activity [GO:0016874]
A0A087TIH8	Replication factor C subunit 3 (Fragment)	X975_26116	KFM64917.1	DNA binding [GO:0003677]
A0A087TIH9	AP-1 complex subunit sigma-2 (Fragment)	X975_26117	KFM64918.1	protein transporter activity [GO:0008565]
A0A087TII6	Proteasome subunit beta type-1 (Fragment)	X975_26124	KFM64925.1	threonine-type endopeptidase activity [GO:0004298]
A0A087TII7	RING-box protein 1 (Fragment)	X975_26125	KFM64926.1	zinc ion binding [GO:0008270]
A0A087TIL9	Dephospho-CoA kinase domain-containing protein (Fragment)	X975_20959	KFM64958.1	ATP binding [GO:0005524]; dephospho-CoA kinase activity [GO:0004140]
A0A087TIN7	CAAX prenyl protease 1-like protein (Fragment)	X975_25163	KFM64976.1	metalloendopeptidase activity [GO:0004222]
A0A087TIR0	Interferon regulatory factor 2-binding protein 2-B (Fragment)	X975_18050	KFM64999.1	metal ion binding [GO:0046872]
A0A087TIR6	Selenocysteine lyase (Fragment)	X975_18056	KFM65005.1	lyase activity [GO:0016829]
A0A087TIT0	40S ribosomal protein S15a (Fragment)	X975_15378	KFM65019.1	structural constituent of ribosome [GO:0003735]
A0A087TIT4	Mitogen-activated protein kinase (EC 2.7.11.24) (Fragment)	X975_12581	KFM65023.1	ATP binding [GO:0005524]; MAP kinase activity [GO:0004707]
A0A087TIW1	Elongation factor 1-alpha (Fragment)	X975_13536	KFM65050.1	GTPase activity [GO:0003924]; GTP binding [GO:0005525]; translation elongation factor activity [GO:0003746]
A0A087TIZ2	WW domain-binding protein 4 (Fragment)	X975_01124	KFM65081.1	nucleic acid binding [GO:0003676]; zinc ion binding [GO:0008270]
A0A087TIZ3	Ryanodine receptor 44F (Fragment)	X975_01125	KFM65082.1	calcium channel activity [GO:0005262]
A0A087TJ00	Zinc finger protein 271 (Fragment)	X975_01132	KFM65089.1	metal ion binding [GO:0046872]; nucleic acid binding [GO:0003676]
A0A087TJ15	Synaptic vesicle membrane protein VAT-1-like protein (Fragment)	X975_23712	KFM65104.1	oxidoreductase activity [GO:0016491]; zinc ion binding [GO:0008270]
A0A087TJ80	ADP-ribosylation factor 4 (Fragment)	X975_23026	KFM65169.1	GTP binding [GO:0005525]
A0A087TJ86	Flavin-containing monooxygenase FMO GS-OX-like 2 (Fragment)	X975_23032	KFM65175.1	flavin adenine dinucleotide binding [GO:0050660]; N,N-dimethylaniline monooxygenase activity [GO:0004499]; NADP binding [GO:0050661]
A0A087TJD7	DNA-directed RNA polymerase III subunit RPC5 (Fragment)	X975_02031	KFM65226.1	DNA-directed RNA polymerase activity [GO:0003899]
A0A087TJD8	Quinone oxidoreductase (Fragment)	X975_02032	KFM65227.1	oxidoreductase activity [GO:0016491]; zinc ion binding [GO:0008270]
A0A087TJD9	Dolichol-phosphate mannosyltransferase subunit 3 (Fragment)	X975_02033	KFM65228.1	transferase activity, transferring glycosyl groups [GO:0016757]
A0A087TJE1	Mitogen-activated protein kinase 14 (Fragment)	X975_02035	KFM65230.1	ATP binding [GO:0005524]; protein kinase activity [GO:0004672]
A0A087TJE3	Prolyl 4-hydroxylase subunit alpha-2 (Fragment)	X975_02037	KFM65232.1	iron ion binding [GO:0005506]; L-ascorbic acid binding [GO:0031418]; oxidoreductase activity, acting on single donors with incorporation of molecular oxygen, incorporation of two atoms of oxygen [GO:0016702]; procollagen-proline 4-dioxygenase activity [GO:0004656]
A0A087TJE5	Bifunctional purine biosynthesis protein PURH (Fragment)	X975_02039	KFM65234.1	IMP cyclohydrolase activity [GO:0003937]; phosphoribosylaminoimidazolecarboxamide formyltransferase activity [GO:0004643]
A0A087TJG6	D-tyrosyl-tRNA(Tyr) deacylase (EC 3.1.-.-) (Fragment)	X975_10912	KFM65255.1	hydrolase activity, acting on ester bonds [GO:0016788]
A0A087TJG7	D-tyrosyl-tRNA(Tyr) deacylase (EC 3.1.-.-) (Fragment)	X975_10913	KFM65256.1	hydrolase activity, acting on ester bonds [GO:0016788]
A0A087TJH5	DNA-directed RNA polymerase (EC 2.7.7.6) (Fragment)	X975_10921	KFM65264.1	DNA binding [GO:0003677]; DNA-directed RNA polymerase activity [GO:0003899]; zinc ion binding [GO:0008270]
A0A087TJI7	Scaffold attachment factor B2 (Fragment)	X975_14935	KFM65276.1	nucleic acid binding [GO:0003676]; nucleotide binding [GO:0000166]
A0A087TJI8	Transcription elongation factor SPT6 (Fragment)	X975_18436	KFM65277.1	DNA binding [GO:0003677]; translation elongation factor activity [GO:0003746]
A0A087TJK6	Transcription initiation factor TFIID subunit 10 (Fragment)	X975_22213	KFM65295.1	translation initiation factor activity [GO:0003743]
A0A087TJL3	RING finger protein 212 (Fragment)	X975_14227	KFM65302.1	zinc ion binding [GO:0008270]
A0A087TJL4	Gamma-glutamylaminecyclotransferase (Fragment)	X975_06952	KFM65303.1	transferase activity [GO:0016740]
A0A087TJN8	3-hydroxyacyl-CoA dehydrogenase type-2 (Fragment)	X975_04481	KFM65327.1	oxidoreductase activity [GO:0016491]
A0A087TJN9	3-hydroxyacyl-CoA dehydrogenase type-2 (Fragment)	X975_04482	KFM65328.1	oxidoreductase activity [GO:0016491]
A0A087TJS0	Putative oxidoreductase (Fragment)	X975_24327	KFM65359.1	oxidoreductase activity [GO:0016491]
A0A087TJS8	Ras-related protein Rab-23 (Fragment)	X975_17564	KFM65367.1	GTP binding [GO:0005525]
A0A087TJS9	Ubiquitin carboxyl-terminal hydrolase 14 (Fragment)	X975_17565	KFM65368.1	cysteine-type peptidase activity [GO:0008234]; ubiquitinyl hydrolase activity [GO:0036459]
A0A087TJT5	Cystathionine gamma-lyase (Fragment)	X975_17571	KFM65374.1	lyase activity [GO:0016829]; pyridoxal phosphate binding [GO:0030170]
A0A087TJW5	Solute carrier family 2, facilitated glucose transporter member 1 (Fragment)	X975_01270	KFM65404.1	substrate-specific transmembrane transporter activity [GO:0022891]
A0A087TJW8	Dolichyl-diphosphooligosaccharide--protein glycosyltransferase 48 kDa subunit (Oligosaccharyl transferase 48 kDa subunit) (EC 2.4.99.18) (Fragment)	X975_01273	KFM65407.1	dolichyl-diphosphooligosaccharide-protein glycotransferase activity [GO:0004579]
A0A087TJY7	Inhibitor of Bruton tyrosine kinase (Fragment)	X975_05601	KFM65426.1	kinase activity [GO:0016301]
A0A087TJZ0	Cysteine and glycine-rich protein 2 (Fragment)	X975_12565	KFM65429.1	zinc ion binding [GO:0008270]
A0A087TK12	Ubiquitin carboxyl-terminal hydrolase 24 (Fragment)	X975_21691	KFM65451.1	hydrolase activity [GO:0016787]
A0A087TK26	RNA-binding protein MEX3B (Fragment)	X975_15745	KFM65465.1	RNA binding [GO:0003723]; zinc ion binding [GO:0008270]
A0A087TK37	Serine/arginine-rich splicing factor 4 (Fragment)	X975_05994	KFM65476.1	nucleic acid binding [GO:0003676]; nucleotide binding [GO:0000166]
A0A087TK40	Diuretic hormone receptor (Fragment)	X975_16140	KFM65479.1	G-protein coupled receptor activity [GO:0004930]
A0A087TK49	Peptidyl-prolyl cis-trans isomerase-like 4 (Fragment)	X975_16149	KFM65488.1	nucleic acid binding [GO:0003676]; nucleotide binding [GO:0000166]; peptidyl-prolyl cis-trans isomerase activity [GO:0003755]
A0A087TKB5	THUMP domain-containing protein 1 (Fragment)	X975_23072	KFM65554.1	RNA binding [GO:0003723]
A0A087TKD9	Ribosomal protein S6 kinase alpha-5 (Fragment)	X975_01189	KFM65578.1	ATP binding [GO:0005524]; magnesium ion binding [GO:0000287]; protein serine/threonine kinase activity [GO:0004674]
A0A087TKE5	Protein pelota homolog (EC 3.1.-.-) (Fragment)	X975_08214	KFM65584.1	endonuclease activity [GO:0004519]; metal ion binding [GO:0046872]
A0A087TKF8	Cysteine desulfurase, mitochondrial (Fragment)	X975_06099	KFM65597.1	cysteine desulfurase activity [GO:0031071]; pyridoxal phosphate binding [GO:0030170]
A0A087TKG1	Ornithine decarboxylase (Fragment)	X975_26528	KFM65600.1	catalytic activity [GO:0003824]
A0A087TKQ2	High-affinity choline transporter 1 (Fragment)	X975_17732	KFM65691.1	transporter activity [GO:0005215]
A0A087TKR9	ATP-dependent RNA helicase DDX42 (Fragment)	X975_19195	KFM65708.1	ATP binding [GO:0005524]; helicase activity [GO:0004386]; nucleic acid binding [GO:0003676]
A0A087TKS9	cAMP-dependent protein kinase catalytic subunit alpha (Fragment)	X975_16333	KFM65718.1	ATP binding [GO:0005524]; protein serine/threonine kinase activity [GO:0004674]
A0A087TKX9	ADP-ribosylation factor GTPase-activating protein 2 (Fragment)	X975_22778	KFM65768.1	GTPase activator activity [GO:0005096]
A0A087TKZ1	L-fucose kinase (Fragment)	X975_03438	KFM65780.1	kinase activity [GO:0016301]
A0A087TL32	V-type proton ATPase subunit H (Fragment)	X975_15738	KFM65821.1	proton-transporting ATPase activity, rotational mechanism [GO:0046961]
A0A087TL40	Succinate dehydrogenase [ubiquinone] iron-sulfur subunit, mitochondrial (EC 1.3.5.1) (Fragment)	X975_16788	KFM65829.1	2 iron, 2 sulfur cluster binding [GO:0051537]; 3 iron, 4 sulfur cluster binding [GO:0051538]; 4 iron, 4 sulfur cluster binding [GO:0051539]; electron carrier activity [GO:0009055]; metal ion binding [GO:0046872]; succinate dehydrogenase (ubiquinone) activity [GO:0008177]
A0A087TL56	Palmitoyl-protein thioesterase 1 (Fragment)	X975_23989	KFM65845.1	palmitoyl-(protein) hydrolase activity [GO:0008474]
A0A087TL72	E3 ubiquitin-protein ligase MIB2 (Fragment)	X975_08746	KFM65861.1	ligase activity [GO:0016874]; ubiquitin-protein transferase activity [GO:0004842]; zinc ion binding [GO:0008270]
A0A087TL82	Uncharacterized protein (Fragment)	X975_22176	KFM65871.1	cation-transporting ATPase activity [GO:0019829]; copper ion binding [GO:0005507]; nucleotide binding [GO:0000166]
A0A087TL83	GDP-Man:Man(3)GlcNAc(2)-PP-Dol alpha-1,2-mannosyltransferase (Fragment)	X975_22177	KFM65872.1	transferase activity, transferring glycosyl groups [GO:0016757]
A0A087TL84	Mediator of RNA polymerase II transcription subunit 7 (Fragment)	X975_22178	KFM65873.1	RNA polymerase II transcription cofactor activity [GO:0001104]
A0A087TL96	Ribosomal protein L37 (Fragment)	X975_18858	KFM65885.1	metal ion binding [GO:0046872]; rRNA binding [GO:0019843]; structural constituent of ribosome [GO:0003735]
A0A087TLC3	Elongation factor 1-beta (Fragment)	X975_09975	KFM65912.1	translation elongation factor activity [GO:0003746]
A0A087TLE3	Ubiquitin-conjugating enzyme E2 H (Fragment)	X975_14656	KFM65932.1	ATP binding [GO:0005524]; ligase activity [GO:0016874]
A0A087TLE7	Ubiquitin carboxyl-terminal hydrolase (EC 3.4.19.12) (Fragment)	X975_11273	KFM65936.1	ubiquitin-specific protease activity [GO:0004843]
A0A087TLE9	Transcription elongation factor B polypeptide 1 (Fragment)	X975_11275	KFM65938.1	translation elongation factor activity [GO:0003746]
A0A087TLG2	E3 ubiquitin-protein ligase Su(Dx) (Fragment)	X975_08429	KFM65951.1	ligase activity [GO:0016874]; ubiquitin-protein transferase activity [GO:0004842]
A0A087TLG9	40S ribosomal protein S2 (Fragment)	X975_15873	KFM65958.1	structural constituent of ribosome [GO:0003735]
A0A087TLH0	Signal recognition particle protein (Fragment)	X975_15874	KFM65959.1	7S RNA binding [GO:0008312]; endoplasmic reticulum signal peptide binding [GO:0030942]; signal recognition particle binding [GO:0005047]
A0A087TLH2	Putative fatty acyl-CoA reductase (Fragment)	X975_15876	KFM65961.1	fatty-acyl-CoA reductase (alcohol-forming) activity [GO:0080019]
A0A087TLI7	RING-box protein 2 (Fragment)	X975_03279	KFM65976.1	zinc ion binding [GO:0008270]
A0A087TLI8	Transcription initiation factor TFIID subunit 9B (Fragment)	X975_03280	KFM65977.1	translation initiation factor activity [GO:0003743]
A0A087TLI9	Splicing factor U2af subunit (Fragment)	X975_03281	KFM65978.1	metal ion binding [GO:0046872]; nucleotide binding [GO:0000166]; RNA binding [GO:0003723]
A0A087TLJ8	Pyruvate carboxylase, mitochondrial (Fragment)	X975_25144	KFM65987.1	ATP binding [GO:0005524]; biotin binding [GO:0009374]; biotin carboxylase activity [GO:0004075]; DNA binding [GO:0003677]; metal ion binding [GO:0046872]; pyruvate carboxylase activity [GO:0004736]
A0A087TLK2	Iduronate 2-sulfatase (Fragment)	X975_01073	KFM65991.1	sulfuric ester hydrolase activity [GO:0008484]
A0A087TLL2	Uncharacterized protein (Fragment)	X975_24441	KFM66001.1	nucleic acid binding [GO:0003676]; nucleotide binding [GO:0000166]
A0A087TLL8	60S ribosomal protein L5-A (Fragment)	X975_22530	KFM66007.1	5S rRNA binding [GO:0008097]; structural constituent of ribosome [GO:0003735]
A0A087TLN9	Ubiquitin-like modifier-activating enzyme 5 (Fragment)	X975_06053	KFM66028.1	small protein activating enzyme activity [GO:0008641]
A0A087TLP3	Ras-related protein Rab-3 (Fragment)	X975_06057	KFM66032.1	GTPase activity [GO:0003924]; GTP binding [GO:0005525]
A0A087TLS1	DNA-directed RNA polymerases I, II, and III subunit RPABC2 (Fragment)	X975_01955	KFM66060.1	DNA binding [GO:0003677]; DNA-directed RNA polymerase activity [GO:0003899]
A0A087TM59	Isocitrate dehydrogenase [NAD] subunit, mitochondrial (EC 1.1.1.41) (Fragment)	X975_21396	KFM66198.1	isocitrate dehydrogenase (NAD+) activity [GO:0004449]; magnesium ion binding [GO:0000287]; NAD binding [GO:0051287]
A0A087TM61	Nucleoside diphosphate kinase 7 (Fragment)	X975_21398	KFM66200.1	kinase activity [GO:0016301]
A0A087TM96	Phosphatidate cytidylyltransferase, photoreceptor-specific (Fragment)	X975_13345	KFM66235.1	nucleotidyltransferase activity [GO:0016779]
A0A087TMB2	ATP-binding cassette sub-family F member 2 (Fragment)	X975_23214	KFM66251.1	ATPase activity [GO:0016887]; ATP binding [GO:0005524]
A0A087TMC1	Dihydroorotate dehydrogenase (quinone), mitochondrial (DHOdehase) (EC 1.3.5.2) (Fragment)	X975_14129	KFM66260.1	dihydroorotate dehydrogenase activity [GO:0004152]
A0A087TMC3	Flap endonuclease 1 (Fragment)	X975_14131	KFM66262.1	DNA binding [GO:0003677]; endonuclease activity [GO:0004519]
A0A087TME8	Prolyl endopeptidase (Fragment)	X975_15156	KFM66287.1	serine-type endopeptidase activity [GO:0004252]; serine-type exopeptidase activity [GO:0070008]
A0A087TME9	Septin-8 (Fragment)	X975_15157	KFM66288.1	GTP binding [GO:0005525]
A0A087TMG8	ADP-ribosylation factor 6 (Fragment)	X975_20245	KFM66307.1	GTP binding [GO:0005525]
A0A087TMI6	Transcriptional adapter 2-alpha (Fragment)	X975_22840	KFM66325.1	DNA binding [GO:0003677]
A0A087TMJ0	Chitobiosyldiphosphodolichol beta-mannosyltransferase (Fragment)	X975_03962	KFM66329.1	transferase activity, transferring glycosyl groups [GO:0016757]
A0A087TML3	Zinc finger CCHC domain-containing protein 10 (Fragment)	X975_10134	KFM66352.1	nucleic acid binding [GO:0003676]; zinc ion binding [GO:0008270]
A0A087TML8	Putative glutamine-dependent NAD(+) synthetase (Fragment)	X975_17100	KFM66357.1	ATP binding [GO:0005524]; hydrolase activity, acting on carbon-nitrogen (but not peptide) bonds [GO:0016810]; NAD+ synthase (glutamine-hydrolyzing) activity [GO:0003952]
A0A087TMS2	U5 small nuclear ribonucleoprotein component (Fragment)	X975_05245	KFM66411.1	GTPase activity [GO:0003924]; GTP binding [GO:0005525]
A0A087TMS5	Kinesin-like protein KIF21A (Fragment)	X975_26473	KFM66414.1	ATP binding [GO:0005524]; microtubule motor activity [GO:0003777]
A0A087TMS9	Polypyrimidine tract-binding protein 2 (Fragment)	X975_26477	KFM66418.1	nucleotide binding [GO:0000166]; RNA binding [GO:0003723]
A0A087TMV8	Phosphoglucomutase (Fragment)	X975_05277	KFM66447.1	intramolecular transferase activity, phosphotransferases [GO:0016868]; magnesium ion binding [GO:0000287]
A0A087TMZ1	Glyceraldehyde-3-phosphate dehydrogenase (Fragment)	X975_13411	KFM66480.1	oxidoreductase activity, acting on the aldehyde or oxo group of donors, NAD or NADP as acceptor [GO:0016620]
A0A087TN06	Metallophosphoesterase 1 (Fragment)	X975_13426	KFM66495.1	hydrolase activity [GO:0016787]
A0A087TN24	40S ribosomal protein S28 (Fragment)	X975_24621	KFM66513.1	structural constituent of ribosome [GO:0003735]
A0A087TN25	NADH dehydrogenase [ubiquinone] 1 alpha subcomplex subunit 7 (Fragment)	X975_24622	KFM66514.1	NADH dehydrogenase (ubiquinone) activity [GO:0008137]
A0A087TN58	Gamma-aminobutyric acid receptor subunit beta-like protein (Fragment)	X975_23633	KFM66547.1	extracellular ligand-gated ion channel activity [GO:0005230]; GABA-A receptor activity [GO:0004890]
A0A087TN88	Uncharacterized protein (Fragment)	X975_09423	KFM66577.1	ubiquitinyl hydrolase activity [GO:0036459]
A0A087TND7	Putative ATP-dependent RNA helicase DHX35 (Fragment)	X975_06991	KFM66626.1	ATP binding [GO:0005524]; ATP-dependent helicase activity [GO:0008026]; nucleic acid binding [GO:0003676]
A0A087TND9	WW domain-containing oxidoreductase (Fragment)	X975_06993	KFM66628.1	oxidoreductase activity [GO:0016491]
A0A087TNE0	ATP-binding cassette sub-family D member 3 (Fragment)	X975_22645	KFM66629.1	ATPase activity, coupled to transmembrane movement of substances [GO:0042626]; ATP binding [GO:0005524]
A0A087TNE9	Pyruvate dehydrogenase protein X component (Fragment)	X975_25723	KFM66638.1	transferase activity, transferring acyl groups [GO:0016746]
A0A087TNI8	Gamma-aminobutyric acid receptor subunit beta-like protein (Fragment)	X975_13075	KFM66677.1	extracellular ligand-gated ion channel activity [GO:0005230]
A0A087TNJ6	Rab proteins geranylgeranyltransferase component A 1 (Fragment)	X975_08827	KFM66685.1	transferase activity [GO:0016740]
A0A087TNK6	Peptidyl-prolyl cis-trans isomerase (EC 5.2.1.8) (Fragment)	X975_20110	KFM66695.1	peptidyl-prolyl cis-trans isomerase activity [GO:0003755]
A0A087TNK7	ATP-dependent RNA helicase A (Fragment)	X975_20111	KFM66696.1	ATP binding [GO:0005524]; ATP-dependent helicase activity [GO:0008026]; nucleic acid binding [GO:0003676]
A0A087TNM1	Putative ATP-dependent RNA helicase DDX5 (Fragment)	X975_17782	KFM66710.1	ATP binding [GO:0005524]; helicase activity [GO:0004386]; nucleic acid binding [GO:0003676]
A0A087TNN0	NEDD8-conjugating enzyme UBE2F (Fragment)	X975_10585	KFM66719.1	ATP binding [GO:0005524]; ligase activity [GO:0016874]
A0A087TNQ8	General transcription factor IIH subunit 2 (Fragment)	X975_07593	KFM66747.1	zinc ion binding [GO:0008270]
A0A087TNU3	Ras-related protein Rab-22A (Fragment)	X975_15181	KFM66782.1	GTPase activity [GO:0003924]; GTP binding [GO:0005525]
A0A087TNU9	Aldehyde dehydrogenase, mitochondrial (Fragment)	X975_15187	KFM66788.1	oxidoreductase activity, acting on the aldehyde or oxo group of donors, NAD or NADP as acceptor [GO:0016620]
A0A087TNX1	cAMP-dependent protein kinase regulatory subunit (Fragment)	X975_02794	KFM66810.1	cAMP-dependent protein kinase regulator activity [GO:0008603]; kinase activity [GO:0016301]
A0A087TNZ7	Polyribonucleotide 5'-hydroxyl-kinase Clp1 (Fragment)	X975_03463	KFM66836.1	ATP binding [GO:0005524]; kinase activity [GO:0016301]
A0A087TP18	Ecdysone receptor (Fragment)	X975_10321	KFM66857.1	ecdysteroid hormone receptor activity [GO:0004884]; sequence-specific DNA binding [GO:0043565]; steroid binding [GO:0005496]; zinc ion binding [GO:0008270]
A0A087TP44	Myosin-IA (Fragment)	X975_15220	KFM66883.1	ATP binding [GO:0005524]; motor activity [GO:0003774]
A0A087TP57	Zinc finger CCCH domain-containing protein 14 (Fragment)	X975_00708	KFM66896.1	metal ion binding [GO:0046872]
A0A087TP58	Galactose-1-phosphate uridylyltransferase (EC 2.7.7.12) (Fragment)	X975_00709	KFM66897.1	UDP-glucose:hexose-1-phosphate uridylyltransferase activity [GO:0008108]; zinc ion binding [GO:0008270]
A0A087TP70	ETS-like protein pointed, isoform P2/D (Fragment)	X975_24153	KFM66909.1	sequence-specific DNA binding [GO:0043565]
A0A087TP72	Ribonuclease P protein subunit p20 (Fragment)	X975_03544	KFM66911.1	nucleic acid binding [GO:0003676]; ribonuclease P activity [GO:0004526]
A0A087TP91	Translation initiation factor eIF-2B subunit beta (Fragment)	X975_18269	KFM66930.1	translation initiation factor activity [GO:0003743]
A0A087TP94	Pre-mRNA-processing-splicing factor 8 (Fragment)	X975_18272	KFM66933.1	U5 snRNA binding [GO:0030623]; U6 snRNA binding [GO:0017070]
A0A087TPA0	Eukaryotic translation initiation factor 2 subunit 2 (Fragment)	X975_11407	KFM66939.1	translation initiation factor activity [GO:0003743]
A0A087TPC9	KRR1 small subunit processome component-like protein (Fragment)	X975_17221	KFM66968.1	RNA binding [GO:0003723]
A0A087TPE1	Phosphoglycerate kinase (EC 2.7.2.3) (Fragment)	X975_05643	KFM66980.1	ATP binding [GO:0005524]; phosphoglycerate kinase activity [GO:0004618]
A0A087TPE3	Nucleolar GTP-binding protein 1 (Fragment)	X975_05645	KFM66982.1	GTP binding [GO:0005525]
A0A087TPG2	40S ribosomal protein S17 (Fragment)	X975_05518	KFM67001.1	structural constituent of ribosome [GO:0003735]
A0A087TPG5	Protein disulfide-isomerase (EC 5.3.4.1) (Fragment)	X975_05521	KFM67004.1	protein disulfide isomerase activity [GO:0003756]
A0A087TPG7	Casein kinase I isoform gamma-3 (Fragment)	X975_05523	KFM67006.1	ATP binding [GO:0005524]; protein serine/threonine kinase activity [GO:0004674]
A0A087TPG8	Casein kinase I isoform gamma-2 (Fragment)	X975_05524	KFM67007.1	kinase activity [GO:0016301]
A0A087TPK6	Uncharacterized protein (Fragment)	X975_03166	KFM67045.1	metal ion binding [GO:0046872]; protein serine/threonine phosphatase activity [GO:0004722]
A0A087TPM7	Serine/threonine-protein phosphatase 2A 55 kDa regulatory subunit B (Fragment)	X975_15575	KFM67066.1	protein phosphatase type 2A regulator activity [GO:0008601]
A0A087TPM8	Cyclin-dependent kinase inhibitor 1B (Fragment)	X975_23839	KFM67067.1	cyclin-dependent protein serine/threonine kinase inhibitor activity [GO:0004861]; kinase activity [GO:0016301]
A0A087TPN8	Protein phosphatase 1D (Fragment)	X975_16176	KFM67077.1	cation binding [GO:0043169]; protein serine/threonine phosphatase activity [GO:0004722]
A0A087TPP4	Mitochondrial GTPase 1 (Fragment)	X975_12046	KFM67083.1	GTP binding [GO:0005525]
A0A087TPP8	Adenylate kinase isoenzyme 6 (Fragment)	X975_05941	KFM67087.1	adenylate kinase activity [GO:0004017]; ATP binding [GO:0005524]
A0A087TPQ1	UDP-N-acetylglucosamine transferase subunit ALG13-like protein (Fragment)	X975_05944	KFM67090.1	transferase activity, transferring hexosyl groups [GO:0016758]
A0A087TPT2	Glutathione S-transferase kappa 1 (Fragment)	X975_00491	KFM67121.1	protein disulfide oxidoreductase activity [GO:0015035]; transferase activity [GO:0016740]
A0A087TPT4	Rabenosyn-5 (Fragment)	X975_00493	KFM67123.1	metal ion binding [GO:0046872]
A0A087TPT5	Lariat debranching enzyme (Fragment)	X975_00494	KFM67124.1	hydrolase activity, acting on ester bonds [GO:0016788]
A0A087TPW4	Vacuolar protein sorting-associated protein 4B (Fragment)	X975_05878	KFM67153.1	ATP binding [GO:0005524]
A0A087TPZ8	Structure-specific endonuclease subunit slx1 (Fragment)	X975_24749	KFM67187.1	5'-flap endonuclease activity [GO:0017108]; metal ion binding [GO:0046872]
A0A087TQ00	DNA-directed RNA polymerase II subunit RPB4 (Fragment)	X975_24751	KFM67189.1	DNA-directed RNA polymerase activity [GO:0003899]; nucleic acid binding [GO:0003676]; nucleotide binding [GO:0000166]
A0A087TQ24	MAPK/MAK/MRK overlapping kinase (Fragment)	X975_13484	KFM67213.1	ATP binding [GO:0005524]; protein kinase activity [GO:0004672]
A0A087TQ27	Putative N(4)-(Beta-N-acetylglucosaminyl)-L-asparaginase (Fragment)	X975_14737	KFM67216.1	hydrolase activity [GO:0016787]
A0A087TQ35	NAD-dependent deacetylase sirtuin-6 (Fragment)	X975_06717	KFM67224.1	NAD+ binding [GO:0070403]
A0A087TQ71	Vesicle-fusing ATPase 1 (Fragment)	X975_20921	KFM67260.1	ATP binding [GO:0005524]
A0A087TQ76	Galectin (Fragment)	X975_20926	KFM67265.1	carbohydrate binding [GO:0030246]
A0A087TQA0	Inosine-5'-monophosphate dehydrogenase (EC 1.1.1.205) (Fragment)	X975_10757	KFM67289.1	IMP dehydrogenase activity [GO:0003938]; metal ion binding [GO:0046872]
A0A087TQB3	Paramyosin (Fragment)	X975_10031	KFM67302.1	motor activity [GO:0003774]
A0A087TQC2	Uncharacterized protein (Fragment)	X975_10040	KFM67311.1	catalytic activity [GO:0003824]; coenzyme binding [GO:0050662]
A0A087TQD7	Deoxyribonuclease-2 (Fragment)	X975_04933	KFM67326.1	deoxyribonuclease II activity [GO:0004531]
A0A087TQG6	Serine/threonine-protein kinase 3 (Fragment)	X975_14860	KFM67355.1	ATP binding [GO:0005524]; protein serine/threonine kinase activity [GO:0004674]
A0A087TQH4	NAD-dependent deacetylase sirtuin-7 (Fragment)	X975_10477	KFM67363.1	NAD+ binding [GO:0070403]
A0A087TQJ2	Dual specificity protein phosphatase 22 (Fragment)	X975_05895	KFM67381.1	protein tyrosine/serine/threonine phosphatase activity [GO:0008138]
A0A087TQK3	Mediator of RNA polymerase II transcription subunit 26 (Fragment)	X975_21153	KFM67392.1	DNA binding [GO:0003677]
A0A087TQL2	Isocitrate dehydrogenase [NAD] subunit, mitochondrial (EC 1.1.1.41) (Fragment)	X975_00255	KFM67401.1	isocitrate dehydrogenase (NAD+) activity [GO:0004449]; magnesium ion binding [GO:0000287]; NAD binding [GO:0051287]
A0A087TQL9	Histone-lysine N-methyltransferase EZH2 (Fragment)	X975_18820	KFM67408.1	methyltransferase activity [GO:0008168]
A0A087TQM7	Heterogeneous nuclear ribonucleoprotein D-like protein (Fragment)	X975_20045	KFM67416.1	nucleic acid binding [GO:0003676]; nucleotide binding [GO:0000166]
A0A087TQQ4	Betaine--homocysteine S-methyltransferase 1 (Fragment)	X975_00773	KFM67443.1	betaine-homocysteine S-methyltransferase activity [GO:0047150]; zinc ion binding [GO:0008270]
A0A087TQT1	Ubiquitin-like modifier-activating enzyme ATG7 (Fragment)	X975_14167	KFM67470.1	small protein activating enzyme activity [GO:0008641]
A0A087TQT9	Ribonuclease (EC 3.1.26.-) (Fragment)	X975_05846	KFM67478.1	RNA binding [GO:0003723]; RNA-DNA hybrid ribonuclease activity [GO:0004523]
A0A087TQX6	Succinyl-CoA ligase subunit beta (EC 6.2.1.-) (Fragment)	X975_16924	KFM67515.1	ATP binding [GO:0005524]; ligase activity [GO:0016874]; metal ion binding [GO:0046872]
A0A087TQZ7	40S ribosomal protein S21 (Fragment)	X975_07412	KFM67536.1	structural constituent of ribosome [GO:0003735]
A0A087TR10	Ubiquitin-conjugating enzyme E2 R2 (Fragment)	X975_18499	KFM67549.1	ATP binding [GO:0005524]; ligase activity [GO:0016874]
A0A087TR23	Cytochrome c oxidase subunit 5A, mitochondrial (Fragment)	X975_18512	KFM67562.1	cytochrome-c oxidase activity [GO:0004129]
A0A087TR43	Serine/threonine-protein phosphatase (EC 3.1.3.16) (Fragment)	X975_10687	KFM67582.1	phosphoprotein phosphatase activity [GO:0004721]
A0A087TR46	Uridine kinase (EC 2.7.1.48) (Fragment)	X975_10690	KFM67585.1	ATP binding [GO:0005524]; uridine kinase activity [GO:0004849]
A0A087TR48	Ubiquitin-conjugating enzyme E2 G1 (Fragment)	X975_24923	KFM67587.1	ATP binding [GO:0005524]; ligase activity [GO:0016874]
A0A087TR50	Phenylalanine--tRNA ligase alpha subunit B (Fragment)	X975_00356	KFM67589.1	ATP binding [GO:0005524]; phenylalanine-tRNA ligase activity [GO:0004826]; tRNA binding [GO:0000049]
A0A087TRC6	Phenazine biosynthesis-like domain-containing protein 1 (Fragment)	X975_22287	KFM67665.1	catalytic activity [GO:0003824]
A0A087TRD5	Dynactin subunit 1 (Fragment)	X975_23833	KFM67674.1	signal transducer activity [GO:0004871]
A0A087TRD7	L-asparaginase (Fragment)	X975_23835	KFM67676.1	hydrolase activity [GO:0016787]
A0A087TRE3	Lysosomal aspartic protease (Fragment)	X975_17077	KFM67682.1	aspartic-type endopeptidase activity [GO:0004190]
A0A087TRH3	tRNA (Adenine(58)-N(1))-methyltransferase catalytic subunit TRMT61A (Fragment)	X975_00542	KFM67712.1	tRNA (adenine-N1-)-methyltransferase activity [GO:0016429]
A0A087TRI0	Electron transfer flavoprotein subunit beta (Fragment)	X975_00549	KFM67719.1	electron carrier activity [GO:0009055]
A0A087TRI1	Serine/threonine-protein kinase Chk1 (Fragment)	X975_00550	KFM67720.1	ATP binding [GO:0005524]; protein kinase activity [GO:0004672]
A0A087TRI4	Glutathione synthetase (Fragment)	X975_01864	KFM67723.1	ATP binding [GO:0005524]; glutathione synthase activity [GO:0004363]
A0A087TRI7	Isobutyryl-CoA dehydrogenase, mitochondrial (Fragment)	X975_26101	KFM67726.1	acyl-CoA dehydrogenase activity [GO:0003995]; flavin adenine dinucleotide binding [GO:0050660]
A0A087TRJ0	CREB-binding protein (Fragment)	X975_05494	KFM67729.1	histone acetyltransferase activity [GO:0004402]; transcription coactivator activity [GO:0003713]; zinc ion binding [GO:0008270]
A0A087TRK0	Uncharacterized protein (Fragment)	X975_13448	KFM67739.1	calcium ion binding [GO:0005509]; oxidoreductase activity [GO:0016491]
A0A087TRM3	Lysine-specific demethylase 2A (Fragment)	X975_27085	KFM67762.1	methyltransferase activity [GO:0008168]
A0A087TRQ6	Glucose-6-phosphate 1-dehydrogenase (EC 1.1.1.49) (Fragment)	X975_26220	KFM67795.1	glucose-6-phosphate dehydrogenase activity [GO:0004345]; NADP binding [GO:0050661]
A0A087TRQ7	Porphobilinogen deaminase (Fragment)	X975_26221	KFM67796.1	hydroxymethylbilane synthase activity [GO:0004418]
A0A087TRS9	Putative signal peptidase complex subunit 2 (Fragment)	X975_16418	KFM67818.1	peptidase activity [GO:0008233]
A0A087TRU6	Purine nucleoside phosphorylase (Fragment)	X975_04548	KFM67835.1	purine-nucleoside phosphorylase activity [GO:0004731]
A0A087TRU7	Aminoacyl tRNA synthase complex-interacting multifunctional protein 1 (Fragment)	X975_04549	KFM67836.1	tRNA binding [GO:0000049]
A0A087TRV8	DNA helicase INO80 (Fragment)	X975_00647	KFM67847.1	ATP binding [GO:0005524]; helicase activity [GO:0004386]
A0A087TRX3	Inhibitor of nuclear factor kappa-B kinase subunit beta (Fragment)	X975_15892	KFM67862.1	ATP binding [GO:0005524]; protein kinase activity [GO:0004672]
A0A087TRY2	Collagen type IV alpha-3-binding protein (Fragment)	X975_24347	KFM67871.1	lipid binding [GO:0008289]
A0A087TS11	LIM domain-containing protein D (Fragment)	X975_10350	KFM67900.1	zinc ion binding [GO:0008270]
A0A087TS17	Focal adhesion kinase 1 (Fragment)	X975_20807	KFM67906.1	ATP binding [GO:0005524]; protein tyrosine kinase activity [GO:0004713]
A0A087TS23	Eukaryotic translation initiation factor 3 subunit E-A (Fragment)	X975_01610	KFM67912.1	translation initiation factor activity [GO:0003743]
A0A087TS31	Putative ATP-dependent RNA helicase DHX33 (Fragment)	X975_23338	KFM67920.1	ATP binding [GO:0005524]; ATP-dependent helicase activity [GO:0008026]; nucleic acid binding [GO:0003676]
A0A087TS37	Sorting nexin-12 (Fragment)	X975_25493	KFM67926.1	phosphatidylinositol binding [GO:0035091]
A0A087TS52	Putative glutamate--tRNA ligase, mitochondrial (Fragment)	X975_05979	KFM67941.1	ATP binding [GO:0005524]; glutamate-tRNA ligase activity [GO:0004818]
A0A087TS97	RNA-binding protein with serine-rich domain 1-B (Fragment)	X975_19883	KFM67986.1	nucleic acid binding [GO:0003676]; nucleotide binding [GO:0000166]
A0A087TSB6	Dihydropyrimidinase-related protein 2 (Fragment)	X975_25628	KFM68005.1	hydrolase activity, acting on carbon-nitrogen (but not peptide) bonds [GO:0016810]
A0A087TSC0	ATP-dependent RNA helicase SUV3-like protein, mitochondrial (Fragment)	X975_23022	KFM68009.1	helicase activity [GO:0004386]
A0A087TSF3	Uncharacterized protein (Fragment)	X975_14820	KFM68042.1	GTP binding [GO:0005525]
A0A087TSF8	Cyclin-dependent kinase-like 1 (Fragment)	X975_18063	KFM68047.1	ATP binding [GO:0005524]; protein kinase activity [GO:0004672]
A0A087TSH8	Ethanolamine-phosphate cytidylyltransferase (Fragment)	X975_24733	KFM68067.1	nucleotidyltransferase activity [GO:0016779]
A0A087TSI4	Cytochrome P450 3A8 (Fragment)	X975_08399	KFM68073.1	heme binding [GO:0020037]; iron ion binding [GO:0005506]; monooxygenase activity [GO:0004497]; oxidoreductase activity, acting on paired donors, with incorporation or reduction of molecular oxygen [GO:0016705]
A0A087TSJ2	N-alpha-acetyltransferase 25, NatB auxiliary subunit (Fragment)	X975_26022	KFM68081.1	transferase activity [GO:0016740]
A0A087TSK1	DNA repair protein RAD50 (Fragment)	X975_20084	KFM68090.1	ATPase activity [GO:0016887]
A0A087TST1	Cdc42-like protein (Fragment)	X975_22049	KFM68170.1	GTPase activity [GO:0003924]; GTP binding [GO:0005525]
A0A087TSU7	Eukaryotic peptide chain release factor subunit 1 (Fragment)	X975_21264	KFM68186.1	translation release factor activity, codon specific [GO:0016149]
A0A087TSV0	NK-tumor recognition protein (Fragment)	X975_23552	KFM68189.1	peptidyl-prolyl cis-trans isomerase activity [GO:0003755]; sequence-specific DNA binding [GO:0043565]; transcription factor activity, sequence-specific DNA binding [GO:0003700]
A0A087TSV2	Inositol hexakisphosphate and diphosphoinositol-pentakisphosphate kinase (Fragment)	X975_23554	KFM68191.1	acid phosphatase activity [GO:0003993]; kinase activity [GO:0016301]
A0A087TSX4	Serine/arginine-rich splicing factor 12 (Fragment)	X975_07906	KFM68213.1	nucleic acid binding [GO:0003676]; nucleotide binding [GO:0000166]
A0A087TSX6	Oligosaccharyltransferase complex subunit ostc (Fragment)	X975_07908	KFM68215.1	transferase activity [GO:0016740]
A0A087TSZ5	Peroxiredoxin-6 (Fragment)	X975_18320	KFM68234.1	peroxiredoxin activity [GO:0051920]
A0A087TSZ6	Eukaryotic initiation factor 4A-III (Fragment)	X975_18321	KFM68235.1	ATP binding [GO:0005524]; helicase activity [GO:0004386]; translation initiation factor activity [GO:0003743]
A0A087TT03	Pterin-4-alpha-carbinolamine dehydratase (Fragment)	X975_12795	KFM68242.1	4-alpha-hydroxytetrahydrobiopterin dehydratase activity [GO:0008124]
A0A087TT10	Beta-amyloid-like protein (Fragment)	X975_12802	KFM68249.1	heparin binding [GO:0008201]
A0A087TT27	Major centromere autoantigen B (Fragment)	X975_12415	KFM68266.1	DNA binding [GO:0003677]
A0A087TT30	Zinc finger protein 330-like protein (Fragment)	X975_12418	KFM68269.1	zinc ion binding [GO:0008270]
A0A087TT60	TAR DNA-binding protein 43 (Fragment)	X975_17982	KFM68299.1	DNA binding [GO:0003677]; nucleotide binding [GO:0000166]
A0A087TT61	Alcohol dehydrogenase [NADP(+)] A (Fragment)	X975_17983	KFM68300.1	oxidoreductase activity [GO:0016491]
A0A087TT65	Tyrosine-protein phosphatase non-receptor type 12 (Fragment)	X975_17987	KFM68304.1	protein tyrosine phosphatase activity [GO:0004725]
A0A087TT68	Protein max (Fragment)	X975_17990	KFM68307.1	transcription factor activity, sequence-specific DNA binding [GO:0003700]
A0A087TT72	BRCA1-associated RING domain protein 1 (Fragment)	X975_19806	KFM68311.1	zinc ion binding [GO:0008270]
A0A087TT81	DNA-(Apurinic or apyrimidinic site) lyase 2 (Fragment)	X975_08303	KFM68320.1	lyase activity [GO:0016829]; nuclease activity [GO:0004518]
A0A087TTB7	40S ribosomal protein S6 (Fragment)	X975_10583	KFM68356.1	structural constituent of ribosome [GO:0003735]
A0A087TTD2	3-oxoacyl-[acyl-carrier-protein] synthase, mitochondrial (Fragment)	X975_09393	KFM68371.1	transferase activity, transferring acyl groups other than amino-acyl groups [GO:0016747]
A0A087TTG7	Peroxisomal carnitine O-octanoyltransferase (Fragment)	X975_26736	KFM68406.1	transferase activity, transferring acyl groups [GO:0016746]
A0A087TTG9	DNA polymerase (EC 2.7.7.7) (Fragment)	X975_19431	KFM68408.1	3'-5' exonuclease activity [GO:0008408]; DNA binding [GO:0003677]; DNA-directed DNA polymerase activity [GO:0003887]; heparin binding [GO:0008201]; nucleotide binding [GO:0000166]
A0A087TTJ1	Putative acyl-CoA-binding protein (Fragment)	X975_03347	KFM68430.1	fatty-acyl-CoA binding [GO:0000062]
A0A087TTL7	Iron-sulfur cluster assembly enzyme ISCU, mitochondrial (Fragment)	X975_11859	KFM68456.1	iron ion binding [GO:0005506]; iron-sulfur cluster binding [GO:0051536]
A0A087TTL9	Eukaryotic translation initiation factor 3 subunit I (Fragment)	X975_11861	KFM68458.1	translation initiation factor activity [GO:0003743]
A0A087TTN9	Heterogeneous nuclear ribonucleoprotein Q (Fragment)	X975_17082	KFM68478.1	nucleic acid binding [GO:0003676]; nucleotide binding [GO:0000166]
A0A087TTP0	Leucine--tRNA ligase, cytoplasmic (Fragment)	X975_17083	KFM68479.1	aminoacyl-tRNA editing activity [GO:0002161]; ATP binding [GO:0005524]; leucine-tRNA ligase activity [GO:0004823]
A0A087TTP5	Aconitate hydratase, mitochondrial (Fragment)	X975_17088	KFM68484.1	4 iron, 4 sulfur cluster binding [GO:0051539]; aconitate hydratase activity [GO:0003994]
A0A087TTQ0	RNA-binding protein Rsf1 (Fragment)	X975_08930	KFM68489.1	nucleic acid binding [GO:0003676]; nucleotide binding [GO:0000166]
A0A087TTQ7	GDP-fucose protein O-fucosyltransferase 1 (Fragment)	X975_03448	KFM68496.1	transferase activity, transferring glycosyl groups [GO:0016757]
A0A087TTV3	V-type proton ATPase subunit C (Fragment)	X975_15173	KFM68542.1	hydrogen ion transmembrane transporter activity [GO:0015078]
A0A087TTZ0	Nucleolysin TIAR (Fragment)	X975_22897	KFM68579.1	nucleic acid binding [GO:0003676]; nucleotide binding [GO:0000166]
A0A087TTZ1	Photoreceptor-specific nuclear receptor (Fragment)	X975_09070	KFM68580.1	sequence-specific DNA binding [GO:0043565]; transcription factor activity, sequence-specific DNA binding [GO:0003700]; zinc ion binding [GO:0008270]
A0A087TU11	Putative glutamine--tRNA ligase (Fragment)	X975_00205	KFM68600.1	ATP binding [GO:0005524]; glutamine-tRNA ligase activity [GO:0004819]
A0A087TU55	Translin-associated protein X (Fragment)	X975_03182	KFM68644.1	sequence-specific DNA binding [GO:0043565]
A0A087TU61	Elongation factor Tu GTP-binding domain-containing protein 1 (Fragment)	X975_08198	KFM68650.1	GTPase activity [GO:0003924]; GTP binding [GO:0005525]; translation elongation factor activity [GO:0003746]
A0A087TU92	Cytochrome b-c1 complex subunit 10 (Fragment)	X975_07063	KFM68681.1	electron carrier activity [GO:0009055]; ubiquinol-cytochrome-c reductase activity [GO:0008121]
A0A087TUB3	V-type proton ATPase subunit F 1 (Fragment)	X975_08444	KFM68702.1	proton-transporting ATPase activity, rotational mechanism [GO:0046961]
A0A087TUI2	UDP-N-acetylhexosamine pyrophosphorylase (Fragment)	X975_10274	KFM68771.1	uridylyltransferase activity [GO:0070569]
A0A087TUJ9	Dolichyl-diphosphooligosaccharide--protein glycosyltransferase subunit 2 (Fragment)	X975_05728	KFM68788.1	transferase activity [GO:0016740]
A0A087TUK3	Arginine kinase (Fragment)	X975_05732	KFM68792.1	ATP binding [GO:0005524]; kinase activity [GO:0016301]
A0A087TUM6	Splicing factor 3B subunit 4 (Fragment)	X975_18419	KFM68815.1	nucleic acid binding [GO:0003676]; nucleotide binding [GO:0000166]
A0A087TUQ9	CWF19-like protein 1 (Fragment)	X975_25328	KFM68848.1	catalytic activity [GO:0003824]
A0A087TUR6	Eukaryotic translation initiation factor 2 subunit 3, Y-linked (Fragment)	X975_08004	KFM68855.1	GTPase activity [GO:0003924]; GTP binding [GO:0005525]; translation initiation factor activity [GO:0003743]
A0A087TUS6	Protein disulfide-isomerase A6 (Fragment)	X975_17290	KFM68865.1	isomerase activity [GO:0016853]
A0A087TUT3	Transcription initiation factor TFIID subunit 7 (Fragment)	X975_07110	KFM68872.1	translation initiation factor activity [GO:0003743]
A0A087TUU5	Inositol-3-phosphate synthase 1-A (Fragment)	X975_08833	KFM68884.1	inositol-3-phosphate synthase activity [GO:0004512]
A0A087TV10	AP2-associated protein kinase 1 (Fragment)	X975_00910	KFM68949.1	ATP binding [GO:0005524]; protein kinase activity [GO:0004672]
A0A087TV47	Zinc finger SWIM domain-containing protein (Fragment)	X975_06072	KFM68986.1	zinc ion binding [GO:0008270]
A0A087TV72	Nuclear cap-binding protein subunit 2 (Fragment)	X975_11628	KFM69011.1	nucleotide binding [GO:0000166]; RNA cap binding [GO:0000339]
A0A087TV73	Mediator of RNA polymerase II transcription subunit 11 (Fragment)	X975_11629	KFM69012.1	RNA polymerase II transcription cofactor activity [GO:0001104]
A0A087TV79	Cytochrome c (Fragment)	X975_01457	KFM69018.1	electron carrier activity [GO:0009055]; heme binding [GO:0020037]; metal ion binding [GO:0046872]
A0A087TV83	ATP-binding cassette sub-family B member 6, mitochondrial (Fragment)	X975_20823	KFM69022.1	ATP binding [GO:0005524]
A0A087TV90	40S ribosomal protein S11 (Fragment)	X975_23650	KFM69029.1	structural constituent of ribosome [GO:0003735]
A0A087TVA7	Myosin light chain alkali (Fragment)	X975_11934	KFM69046.1	calcium ion binding [GO:0005509]
A0A087TVB7	Calexcitin-2 (Fragment)	X975_04230	KFM69056.1	calcium ion binding [GO:0005509]
A0A087TVD8	Phosphatidylinositol-4,5-bisphosphate 3-kinase catalytic subunit beta isoform (Fragment)	X975_23774	KFM69077.1	ATP binding [GO:0005524]; kinase activity [GO:0016301]; phosphotransferase activity, alcohol group as acceptor [GO:0016773]
A0A087TVJ1	GPI mannosyltransferase 3 (Fragment)	X975_07698	KFM69130.1	transferase activity, transferring glycosyl groups [GO:0016757]
A0A087TVJ2	Uncharacterized protein (Fragment)	X975_07699	KFM69131.1	nucleotide binding [GO:0000166]
A0A087TVJ6	Putative ATP-dependent RNA helicase DDX47 (Fragment)	X975_07703	KFM69135.1	ATP binding [GO:0005524]; helicase activity [GO:0004386]; nucleic acid binding [GO:0003676]
A0A087TVJ7	3-hydroxy-3-methylglutaryl coenzyme A reductase (HMG-CoA reductase) (EC 1.1.1.34) (Fragment)	X975_07704	KFM69136.1	hydroxymethylglutaryl-CoA reductase (NADPH) activity [GO:0004420]; NADP binding [GO:0050661]
A0A087TVK6	Adenylate kinase isoenzyme 1 (Fragment)	X975_22146	KFM69145.1	ATP binding [GO:0005524]; nucleobase-containing compound kinase activity [GO:0019205]
A0A087TVM5	CUGBP Elav-like family member 2 (Fragment)	X975_25465	KFM69164.1	nucleotide binding [GO:0000166]; RNA binding [GO:0003723]
A0A087TVN5	U5 small nuclear ribonucleoprotein helicase (Fragment)	X975_25475	KFM69174.1	ATP binding [GO:0005524]; helicase activity [GO:0004386]; nucleic acid binding [GO:0003676]; protein transporter activity [GO:0008565]
A0A087TVQ1	Sorting nexin-17 (Fragment)	X975_22015	KFM69190.1	phosphatidylinositol binding [GO:0035091]
A0A087TVQ5	Spermatogenesis-associated protein 5 (Fragment)	X975_20371	KFM69194.1	ATP binding [GO:0005524]
A0A087TVR6	ATP-dependent Clp protease proteolytic subunit (Fragment)	X975_20195	KFM69205.1	serine-type endopeptidase activity [GO:0004252]
A0A087TVR9	Transketolase (Fragment)	X975_11333	KFM69208.1	catalytic activity [GO:0003824]
A0A087TVX1	Kazal-type serine protease inhibitor domain-containing protein 1 (Fragment)	X975_21423	KFM69260.1	peptidase activity [GO:0008233]
A0A087TW05	Alanine--glyoxylate aminotransferase 2-like 1 (Fragment)	X975_03062	KFM69294.1	pyridoxal phosphate binding [GO:0030170]; transaminase activity [GO:0008483]
A0A087TW10	Voltage-dependent anion-selective channel protein 2 (Fragment)	X975_03067	KFM69299.1	voltage-gated anion channel activity [GO:0008308]
A0A087TW15	THAP domain-containing protein 1 (Fragment)	X975_03072	KFM69304.1	nucleic acid binding [GO:0003676]
A0A087TW27	Serine/threonine-protein kinase ULK3 (Fragment)	X975_26685	KFM69316.1	ATP binding [GO:0005524]; protein kinase activity [GO:0004672]
A0A087TW40	Transcription factor Adf-1 (Fragment)	X975_26698	KFM69329.1	DNA binding [GO:0003677]
A0A087TW41	Zinc finger protein 112-like protein (Fragment)	X975_26699	KFM69330.1	metal ion binding [GO:0046872]; nucleic acid binding [GO:0003676]
A0A087TW69	5' exonuclease Apollo (Fragment)	X975_25439	KFM69358.1	exonuclease activity [GO:0004527]
A0A087TW72	Ribulose-phosphate 3-epimerase (Fragment)	X975_25442	KFM69361.1	metal ion binding [GO:0046872]; ribulose-phosphate 3-epimerase activity [GO:0004750]
A0A087TW87	Trifunctional enzyme subunit alpha, mitochondrial (Fragment)	X975_21522	KFM69376.1	3-hydroxyacyl-CoA dehydrogenase activity [GO:0003857]
A0A087TW92	Amino acid transporter (Fragment)	X975_13899	KFM69381.1	sodium:dicarboxylate symporter activity [GO:0017153]
A0A087TWC0	Dehydrodolichyl diphosphate synthase (Fragment)	X975_04180	KFM69409.1	transferase activity, transferring alkyl or aryl (other than methyl) groups [GO:0016765]
A0A087TWC7	ADP-ribosylation factor-like protein 1 (Fragment)	X975_11030	KFM69416.1	GTP binding [GO:0005525]
A0A087TWD4	Heat shock protein, mitochondrial (Fragment)	X975_00283	KFM69423.1	ATP binding [GO:0005524]
A0A087TWD5	Heat shock protein, mitochondrial (Fragment)	X975_00284	KFM69424.1	ATP binding [GO:0005524]
A0A087TWE1	ATP synthase subunit delta, mitochondrial (Fragment)	X975_20348	KFM69430.1	proton-transporting ATPase activity, rotational mechanism [GO:0046961]; proton-transporting ATP synthase activity, rotational mechanism [GO:0046933]
A0A087TWG2	Ninein-like protein (Fragment)	X975_06703	KFM69451.1	calcium ion binding [GO:0005509]
A0A087TWK2	RING finger and CCCH-type zinc finger domain-containing protein 2 (Fragment)	X975_13572	KFM69491.1	zinc ion binding [GO:0008270]
A0A087TWL6	Histone H2A (Fragment)	X975_12302	KFM69505.1	DNA binding [GO:0003677]
A0A087TWN0	Kv channel-interacting protein 4 (Fragment)	X975_07499	KFM69519.1	calcium ion binding [GO:0005509]
A0A087TWQ3	Amino acid transporter (Fragment)	X975_25336	KFM69542.1	sodium:dicarboxylate symporter activity [GO:0017153]
A0A087TWR1	Multifunctional protein ADE2 (Fragment)	X975_08400	KFM69550.1	ATP binding [GO:0005524]
A0A087TWS2	Diuretic hormone receptor (Fragment)	X975_24700	KFM69561.1	G-protein coupled receptor activity [GO:0004930]
A0A087TWS6	Adult-specific rigid cuticular protein 12.6 (Fragment)	X975_22347	KFM69565.1	structural constituent of cuticle [GO:0042302]
A0A087TWU6	Inactive ubiquitin carboxyl-terminal hydrolase 54 (Fragment)	X975_18154	KFM69585.1	ubiquitinyl hydrolase activity [GO:0036459]
A0A087TWV7	Origin recognition complex subunit 3 (Fragment)	X975_23186	KFM69596.1	DNA binding [GO:0003677]
A0A087TWW3	Apolipoprotein D (Fragment)	X975_21048	KFM69602.1	pigment binding [GO:0031409]; small molecule binding [GO:0036094]
A0A087TWW5	Inorganic pyrophosphatase (Fragment)	X975_11729	KFM69604.1	inorganic diphosphatase activity [GO:0004427]; magnesium ion binding [GO:0000287]
A0A087TWX6	E3 ubiquitin-protein ligase TRIM9 (Fragment)	X975_15268	KFM69615.1	ligase activity [GO:0016874]; zinc ion binding [GO:0008270]
A0A087TWY2	Methyltransferase-like protein (Fragment)	X975_15274	KFM69621.1	methyltransferase activity [GO:0008168]
A0A087TWZ6	Furin-like protease 2 (Fragment)	X975_02181	KFM69635.1	peptidase activity [GO:0008233]
A0A087TWZ9	DNA polymerase alpha subunit B (Fragment)	X975_12022	KFM69638.1	DNA binding [GO:0003677]; DNA-directed DNA polymerase activity [GO:0003887]
A0A087TX10	Lysosomal aspartic protease (Fragment)	X975_21176	KFM69649.1	aspartic-type endopeptidase activity [GO:0004190]
A0A087TX18	Aspartate--tRNA ligase, mitochondrial (Fragment)	X975_21084	KFM69657.1	aminoacyl-tRNA ligase activity [GO:0004812]; ATP binding [GO:0005524]; nucleic acid binding [GO:0003676]
A0A087TX27	T-complex protein 1 subunit zeta (Fragment)	X975_14589	KFM69666.1	ATP binding [GO:0005524]
A0A087TX67	PDZ and LIM domain protein Zasp (Fragment)	X975_17949	KFM69706.1	zinc ion binding [GO:0008270]
A0A087TX79	Glycerol-3-phosphate dehydrogenase (EC 1.1.5.3) (Fragment)	X975_01666	KFM69718.1	sn-glycerol-3-phosphate:ubiquinone-8 oxidoreductase activity [GO:0052591]
A0A087TXC7	Palmitoyltransferase (EC 2.3.1.225) (Fragment)	X975_08731	KFM69766.1	protein-cysteine S-palmitoyltransferase activity [GO:0019706]; zinc ion binding [GO:0008270]
A0A087TXC8	SNF-related serine/threonine-protein kinase (Fragment)	X975_08732	KFM69767.1	ATP binding [GO:0005524]; protein kinase activity [GO:0004672]
A0A087TXG2	FAD synthase (Fragment)	X975_19653	KFM69801.1	catalytic activity [GO:0003824]
A0A087TXG4	Aurora kinase A (Fragment)	X975_19655	KFM69803.1	ATP binding [GO:0005524]; protein kinase activity [GO:0004672]
A0A087TXJ3	Rab GDP dissociation inhibitor beta (Fragment)	X975_24578	KFM69832.1	Rab GDP-dissociation inhibitor activity [GO:0005093]
A0A087TXP8	Cytochrome c oxidase subunit 4 isoform 2, mitochondrial (Fragment)	X975_17051	KFM69887.1	cytochrome-c oxidase activity [GO:0004129]
A0A087TXQ9	L-xylulose reductase (Fragment)	X975_24156	KFM69898.1	oxidoreductase activity [GO:0016491]
A0A087TXR7	E3 ubiquitin-protein ligase RNF146 (Fragment)	X975_17800	KFM69906.1	ligase activity [GO:0016874]; zinc ion binding [GO:0008270]
A0A087TXR8	Eukaryotic translation initiation factor 3 subunit H (Fragment)	X975_17801	KFM69907.1	translation initiation factor activity [GO:0003743]
A0A087TXR9	RNA-binding protein Musashi-like protein (Fragment)	X975_23023	KFM69908.1	nucleic acid binding [GO:0003676]; nucleotide binding [GO:0000166]
A0A087TXS7	60S ribosomal protein L14 (Fragment)	X975_20460	KFM69916.1	structural constituent of ribosome [GO:0003735]
A0A087TXS9	STE20/SPS1-related proline-alanine-rich protein kinase (Fragment)	X975_20462	KFM69918.1	ATP binding [GO:0005524]; protein serine/threonine kinase activity [GO:0004674]
A0A087TXT5	ATP-dependent RNA helicase abstrakt (Fragment)	X975_04704	KFM69924.1	ATP binding [GO:0005524]; helicase activity [GO:0004386]; nucleic acid binding [GO:0003676]; zinc ion binding [GO:0008270]
A0A087TXY6	Werner syndrome ATP-dependent helicase (Fragment)	X975_19649	KFM69975.1	ATP-dependent helicase activity [GO:0008026]
A0A087TY04	Transcription initiation factor IIB (Fragment)	X975_18191	KFM69993.1	translation initiation factor activity [GO:0003743]
A0A087TY21	Uncharacterized protein (Fragment)	X975_10142	KFM70010.1	GTP binding [GO:0005525]
A0A087TY36	GPN-loop GTPase 3 (Fragment)	X975_11259	KFM70025.1	GTPase activity [GO:0003924]
A0A087TY51	RNA polymerase-associated protein RTF1-like protein (Fragment)	X975_10530	KFM70040.1	DNA binding [GO:0003677]
A0A087TY52	Mannose-1-phosphate guanyltransferase beta-A (Fragment)	X975_10531	KFM70041.1	nucleotidyltransferase activity [GO:0016779]
A0A087TY59	Metastasis-associated protein MTA3 (Fragment)	X975_18090	KFM70048.1	chromatin binding [GO:0003682]
A0A087TY61	HBS1-like protein (Fragment)	X975_02917	KFM70050.1	GTPase activity [GO:0003924]; GTP binding [GO:0005525]
A0A087TY76	SCAN domain-containing protein 3 (Fragment)	X975_08203	KFM70065.1	DNA binding [GO:0003677]
A0A087TY79	TGF-beta-activated kinase 1 and MAP3K7-binding protein 1 (Fragment)	X975_05231	KFM70068.1	kinase activity [GO:0016301]; protein serine/threonine phosphatase activity [GO:0004722]
A0A087TY99	Achaete-scute-like protein (Fragment)	X975_03304	KFM70088.1	DNA binding [GO:0003677]
A0A087TYB1	ATP synthase subunit d, mitochondrial (Fragment)	X975_14057	KFM70100.1	hydrogen ion transmembrane transporter activity [GO:0015078]
A0A087TYB3	Soluble guanylate cyclase 89Da (Fragment)	X975_04785	KFM70102.1	guanylate cyclase activity [GO:0004383]; heme binding [GO:0020037]
A0A087TYC9	Pre-B-cell leukemia transcription factor 3 (Fragment)	X975_02731	KFM70118.1	transcription factor activity, sequence-specific DNA binding [GO:0003700]
A0A087TYE4	ATP synthase subunit O, mitochondrial (Fragment)	X975_04248	KFM70133.1	proton-transporting ATP synthase activity, rotational mechanism [GO:0046933]
A0A087TYF0	Histone-lysine N-methyltransferase SUV420H1-B (Fragment)	X975_21102	KFM70139.1	histone methyltransferase activity (H4-K20 specific) [GO:0042799]
A0A087TYI9	Serine/threonine-protein phosphatase (EC 3.1.3.16) (Fragment)	X975_05012	KFM70178.1	phosphoprotein phosphatase activity [GO:0004721]
A0A087TYK0	HCLS1-binding protein 3 (Fragment)	X975_23504	KFM70189.1	phosphatidylinositol binding [GO:0035091]
A0A087TYK8	Uncharacterized protein (Fragment)	X975_25869	KFM70197.1	RNA ligase (ATP) activity [GO:0003972]
A0A087TYN7	E3 SUMO-protein ligase PIAS2 (Fragment)	X975_07569	KFM70226.1	ligase activity [GO:0016874]; SUMO transferase activity [GO:0019789]; zinc ion binding [GO:0008270]
A0A087TYP6	Uncharacterized protein (Fragment)	X975_27218	KFM70235.1	calcium ion binding [GO:0005509]
A0A087TYR3	G patch domain and KOW motifs-containing protein (Fragment)	X975_24798	KFM70252.1	nucleic acid binding [GO:0003676]
A0A087TYT4	Insulin-like peptide receptor (Fragment)	X975_07735	KFM70273.1	ATP binding [GO:0005524]; transmembrane receptor protein tyrosine kinase activity [GO:0004714]
A0A087TYV3	Glucosidase 2 subunit beta (Fragment)	X975_09248	KFM70292.1	calcium ion binding [GO:0005509]
A0A087TYV6	Ankyrin repeat and IBR domain-containing protein 1 (Fragment)	X975_26269	KFM70295.1	ubiquitin-protein transferase activity [GO:0004842]; zinc ion binding [GO:0008270]
A0A087TYV9	F-box only protein 11 (Fragment)	X975_11245	KFM70298.1	zinc ion binding [GO:0008270]
A0A087TYW5	Rhomboid domain-containing protein 1 (Fragment)	X975_03413	KFM70304.1	serine-type endopeptidase activity [GO:0004252]
A0A087TYX5	Ras-related protein Rab-7a (Fragment)	X975_18704	KFM70314.1	GTPase activity [GO:0003924]; GTP binding [GO:0005525]
A0A087TYY0	Cold shock domain-containing protein E1 (Fragment)	X975_10750	KFM70319.1	DNA binding [GO:0003677]
A0A087TZ04	3-hydroxyacyl-CoA dehydrogenase type-2 (Fragment)	X975_19483	KFM70343.1	oxidoreductase activity [GO:0016491]
A0A087TZ15	Hydroxyacid-oxoacid transhydrogenase, mitochondrial (Fragment)	X975_03909	KFM70354.1	metal ion binding [GO:0046872]; oxidoreductase activity [GO:0016491]
A0A087TZ22	Tau-tubulin kinase 1 (Fragment)	X975_21652	KFM70361.1	ATP binding [GO:0005524]; protein kinase activity [GO:0004672]
A0A087TZ91	Serine/threonine-protein kinase ULK2 (Fragment)	X975_12219	KFM70430.1	ATP binding [GO:0005524]; protein serine/threonine kinase activity [GO:0004674]
A0A087TZ92	Alkylated DNA repair protein alkB-like protein (Fragment)	X975_12220	KFM70431.1	methyltransferase activity [GO:0008168]; nucleic acid binding [GO:0003676]; nucleotide binding [GO:0000166]; oxidoreductase activity [GO:0016491]
A0A087TZA8	Long-chain-fatty-acid--CoA ligase 5 (Fragment)	X975_02682	KFM70447.1	ligase activity [GO:0016874]
A0A087TZD6	DNA-binding protein SMUBP-2 (Fragment)	X975_17719	KFM70475.1	ATP binding [GO:0005524]; DNA binding [GO:0003677]; zinc ion binding [GO:0008270]
A0A087TZE3	LIM/homeobox protein Lhx9 (Fragment)	X975_10725	KFM70482.1	sequence-specific DNA binding [GO:0043565]; zinc ion binding [GO:0008270]
A0A087TZF0	Serine/threonine-protein kinase PLK (EC 2.7.11.21) (Polo-like kinase) (Fragment)	X975_03140	KFM70489.1	ATP binding [GO:0005524]; protein serine/threonine kinase activity [GO:0004674]
A0A087TZF5	ELAV-like protein 3 (Fragment)	X975_19979	KFM70494.1	nucleotide binding [GO:0000166]; RNA binding [GO:0003723]
A0A087TZF9	Exosome complex component RRP4 (Fragment)	X975_19983	KFM70498.1	RNA binding [GO:0003723]
A0A087TZH5	Spectrin beta chain (Fragment)	X975_16808	KFM70514.1	phospholipid binding [GO:0005543]; structural constituent of cytoskeleton [GO:0005200]
A0A087TZL0	Uncharacterized protein (Fragment)	X975_02281	KFM70549.1	DNA binding [GO:0003677]
A0A087TZP8	Transcription initiation factor TFIID subunit 2 (Fragment)	X975_16448	KFM70587.1	metallopeptidase activity [GO:0008237]; translation initiation factor activity [GO:0003743]; zinc ion binding [GO:0008270]
A0A087TZQ7	ATP-dependent RNA helicase DDX19A (Fragment)	X975_21765	KFM70596.1	ATP binding [GO:0005524]; helicase activity [GO:0004386]; nucleic acid binding [GO:0003676]
A0A087TZT8	Coatomer subunit beta (Fragment)	X975_07673	KFM70627.1	structural molecule activity [GO:0005198]
A0A087TZU2	SH3 domain-containing kinase-binding protein 1 (Fragment)	X975_17814	KFM70631.1	kinase activity [GO:0016301]
A0A087TZU8	Nucleolar GTP-binding protein 2 (Fragment)	X975_17820	KFM70637.1	GTP binding [GO:0005525]
A0A087TZV1	DNA topoisomerase (EC 5.99.1.2) (Fragment)	X975_17823	KFM70640.1	DNA binding [GO:0003677]; DNA topoisomerase type I activity [GO:0003917]
A0A087U048	Acetolactate synthase-like protein (Fragment)	X975_10106	KFM70737.1	catalytic activity [GO:0003824]; magnesium ion binding [GO:0000287]; thiamine pyrophosphate binding [GO:0030976]
A0A087U052	Unconventional myosin-Va (Fragment)	X975_08941	KFM70741.1	ATP binding [GO:0005524]; motor activity [GO:0003774]
A0A087U096	Group XV phospholipase A2 (Fragment)	X975_19686	KFM70785.1	O-acyltransferase activity [GO:0008374]
A0A087U0D4	AP-1 complex subunit beta-1 (Fragment)	X975_22063	KFM70823.1	protein transporter activity [GO:0008565]
A0A087U0I3	Ubiquitin-conjugating enzyme E2 G2 (Fragment)	X975_09883	KFM70872.1	ATP binding [GO:0005524]; ligase activity [GO:0016874]
A0A087U0J8	Uncharacterized protein (Fragment)	X975_23014	KFM70887.1	sequence-specific DNA binding [GO:0043565]; zinc ion binding [GO:0008270]
A0A087U0M7	Citron Rho-interacting kinase (Fragment)	X975_26666	KFM70916.1	ATP binding [GO:0005524]; protein serine/threonine kinase activity [GO:0004674]
A0A087U0M9	Ras-related protein Rab-35 (Fragment)	X975_26668	KFM70918.1	GTPase activity [GO:0003924]; GTP binding [GO:0005525]
A0A087U0P0	2-hydroxyacyl-CoA lyase 1 (Fragment)	X975_16778	KFM70929.1	lyase activity [GO:0016829]; thiamine pyrophosphate binding [GO:0030976]
A0A087U0P6	Serine/threonine-protein kinase B-raf (Fragment)	X975_16291	KFM70935.1	kinase activity [GO:0016301]; metal ion binding [GO:0046872]; receptor signaling protein activity [GO:0005057]
A0A087U0P7	Ubiquitin-60S ribosomal protein L40 (Fragment)	X975_16292	KFM70936.1	structural constituent of ribosome [GO:0003735]
A0A087U0Q1	DNA primase small subunit (Fragment)	X975_16296	KFM70940.1	DNA primase activity [GO:0003896]
A0A087U0Q9	Histidine--tRNA ligase, cytoplasmic (Fragment)	X975_09490	KFM70948.1	ligase activity [GO:0016874]
A0A087U0S9	Calcium channel flower (Fragment)	X975_07220	KFM70968.1	calcium channel activity [GO:0005262]
A0A087U0T3	Dedicator of cytokinesis protein 1 (Fragment)	X975_09017	KFM70972.1	GTPase activator activity [GO:0005096]; guanyl-nucleotide exchange factor activity [GO:0005085]
A0A087U0U1	LIM domain-binding protein 2 (Fragment)	X975_05167	KFM70980.1	transcription cofactor activity [GO:0003712]
A0A087U0U5	Transcription factor collier (Fragment)	X975_05171	KFM70984.1	DNA binding [GO:0003677]
A0A087U0X0	Nucleoside diphosphate kinase (EC 2.7.4.6) (Fragment)	X975_26379	KFM71009.1	ATP binding [GO:0005524]; nucleoside diphosphate kinase activity [GO:0004550]
A0A087U0X2	Succinyl-CoA ligase [ADP/GDP-forming] subunit alpha, mitochondrial (Fragment)	X975_26381	KFM71011.1	cofactor binding [GO:0048037]; ligase activity [GO:0016874]
A0A087U0Z6	Inositol-tetrakisphosphate 1-kinase (Fragment)	X975_24494	KFM71035.1	ATP binding [GO:0005524]; inositol-1,3,4-trisphosphate 5-kinase activity [GO:0052726]; inositol-1,3,4-trisphosphate 6-kinase activity [GO:0052725]; inositol tetrakisphosphate 1-kinase activity [GO:0047325]; magnesium ion binding [GO:0000287]
A0A087U127	Serine/threonine-protein kinase TBK1 (Fragment)	X975_07656	KFM71066.1	ATP binding [GO:0005524]; protein kinase activity [GO:0004672]
A0A087U129	ATP-dependent RNA helicase DDX3X (Fragment)	X975_14855	KFM71068.1	ATP binding [GO:0005524]; helicase activity [GO:0004386]; nucleic acid binding [GO:0003676]
A0A087U141	Neutral alpha-glucosidase AB (Fragment)	X975_25099	KFM71080.1	carbohydrate binding [GO:0030246]; hydrolase activity, hydrolyzing O-glycosyl compounds [GO:0004553]
A0A087U165	Nicotinate-nucleotide pyrophosphorylase [carboxylating] (Fragment)	X975_15367	KFM71104.1	nicotinate-nucleotide diphosphorylase (carboxylating) activity [GO:0004514]
A0A087U166	Zinc finger protein 407 (Fragment)	X975_09984	KFM71105.1	metal ion binding [GO:0046872]; nucleic acid binding [GO:0003676]
A0A087U167	GTP-binding protein 128up (Fragment)	X975_09985	KFM71106.1	GTP binding [GO:0005525]
A0A087U171	GPI ethanolamine phosphate transferase 1 (Fragment)	X975_09989	KFM71110.1	transferase activity [GO:0016740]
A0A087U1A2	Copper chaperone for superoxide dismutase (Fragment)	X975_14796	KFM71141.1	superoxide dismutase copper chaperone activity [GO:0016532]
A0A087U1A9	Adenylate kinase isoenzyme 5 (Fragment)	X975_09252	KFM71148.1	kinase activity [GO:0016301]
A0A087U1D5	40S ribosomal protein S23 (Fragment)	X975_03687	KFM71174.1	structural constituent of ribosome [GO:0003735]
A0A087U1E9	Fragile X mental retardation protein 1-like protein (Fragment)	X975_03701	KFM71188.1	RNA binding [GO:0003723]
A0A087U1F4	Sepiapterin reductase (Fragment)	X975_03706	KFM71193.1	sepiapterin reductase activity [GO:0004757]
A0A087U1F7	Carboxylic ester hydrolase (EC 3.1.1.-) (Fragment)	X975_03709	KFM71196.1	hydrolase activity [GO:0016787]
A0A087U1G5	60S ribosomal protein L23 (Fragment)	X975_03717	KFM71204.1	structural constituent of ribosome [GO:0003735]
A0A087U1H0	Splicing factor 3A subunit 2 (Fragment)	X975_03616	KFM71209.1	nucleic acid binding [GO:0003676]; zinc ion binding [GO:0008270]
A0A087U1K9	NHP2-like protein 1 (Fragment)	X975_24112	KFM71248.1	RNA binding [GO:0003723]
A0A087U1N7	Uncharacterized protein (Fragment)	X975_13149	KFM71276.1	ATP binding [GO:0005524]; protein serine/threonine kinase activity [GO:0004674]
A0A087U1T5	Epidermal growth factor receptor (Fragment)	X975_11222	KFM71324.1	ATP binding [GO:0005524]; transmembrane receptor protein tyrosine kinase activity [GO:0004714]
A0A087U1U4	Heterogeneous nuclear ribonucleoprotein C (Fragment)	X975_00832	KFM71333.1	nucleic acid binding [GO:0003676]; nucleotide binding [GO:0000166]
A0A087U222	TRAF-interacting protein (Fragment)	X975_26347	KFM71411.1	zinc ion binding [GO:0008270]
A0A087U264	Zinc finger protein 593 (Fragment)	X975_24961	KFM71453.1	nucleic acid binding [GO:0003676]; zinc ion binding [GO:0008270]
A0A087U267	Ras-related protein Rab-21 (Fragment)	X975_21591	KFM71456.1	GTP binding [GO:0005525]
A0A087U287	Protein N-terminal glutamine amidohydrolase (Fragment)	X975_26099	KFM71476.1	hydrolase activity, acting on carbon-nitrogen (but not peptide) bonds, in linear amides [GO:0016811]
A0A087U288	Protein Malvolio (Fragment)	X975_24773	KFM71477.1	transporter activity [GO:0005215]
A0A087U295	Uracil phosphoribosyltransferase-like protein (Fragment)	X975_20954	KFM71484.1	transferase activity, transferring glycosyl groups [GO:0016757]
A0A087U2B4	Uncharacterized protein (Fragment)	X975_19220	KFM71503.1	DNA binding [GO:0003677]; transcription factor activity, sequence-specific DNA binding [GO:0003700]
A0A087U2C6	Ras-related GTP-binding protein C (Fragment)	X975_15858	KFM71515.1	GTP binding [GO:0005525]
A0A087U2C7	60S ribosomal protein L11 (Fragment)	X975_15859	KFM71516.1	structural constituent of ribosome [GO:0003735]
A0A087U2C9	Uncharacterized protein (Fragment)	X975_15861	KFM71518.1	cAMP-dependent protein kinase inhibitor activity [GO:0004862]
A0A087U2D2	Ubiquitin carboxyl-terminal hydrolase (EC 3.4.19.12) (Fragment)	X975_05773	KFM71521.1	ubiquitin-specific protease activity [GO:0004843]
A0A087U2G0	Oligosaccharyl transferase subunit STT3-like protein (Fragment)	X975_20078	KFM71549.1	oligosaccharyl transferase activity [GO:0004576]
A0A087U2J7	UDP-glucose 4-epimerase (Fragment)	X975_19753	KFM71586.1	UDP-glucose 4-epimerase activity [GO:0003978]
A0A087U2J8	Uncharacterized protein (Fragment)	X975_19754	KFM71587.1	hydrogen ion transmembrane transporter activity [GO:0015078]
A0A087U2M6	Transposon-derived Buster3 transposase-like protein (Fragment)	X975_19993	KFM71615.1	nucleic acid binding [GO:0003676]
A0A087U2N0	tRNA dimethylallyltransferase, mitochondrial (Fragment)	X975_24487	KFM71619.1	metal ion binding [GO:0046872]; transferase activity [GO:0016740]
A0A087U2P5	p21-activated protein kinase-interacting protein 1-like protein (Fragment)	X975_22436	KFM71634.1	kinase activity [GO:0016301]
A0A087U2T0	Alpha-methylacyl-CoA racemase (Fragment)	X975_08480	KFM71669.1	catalytic activity [GO:0003824]
A0A087U2Y2	Vacuolar protein sorting-associated protein 41-like protein (Fragment)	X975_12245	KFM71721.1	zinc ion binding [GO:0008270]
A0A087U348	Fat-like cadherin-related tumor suppressor-like protein (Fragment)	X975_01974	KFM71787.1	calcium ion binding [GO:0005509]
A0A087U357	Disintegrin and metalloproteinase domain-containing protein 10 (Fragment)	X975_05311	KFM71796.1	metalloendopeptidase activity [GO:0004222]; zinc ion binding [GO:0008270]
A0A087U365	E3 ubiquitin-protein ligase MARCH5 (Fragment)	X975_01944	KFM71804.1	ligase activity [GO:0016874]; zinc ion binding [GO:0008270]
A0A087U396	Casein kinase I isoform epsilon (Fragment)	X975_12145	KFM71835.1	ATP binding [GO:0005524]; protein kinase activity [GO:0004672]
A0A087U397	N-acylneuraminate cytidylyltransferase (Fragment)	X975_12146	KFM71836.1	nucleotidyltransferase activity [GO:0016779]
A0A087U399	Hydroxyacyl-coenzyme A dehydrogenase, mitochondrial (Fragment)	X975_23358	KFM71838.1	3-hydroxyacyl-CoA dehydrogenase activity [GO:0003857]; NAD+ binding [GO:0070403]
A0A087U3B0	Tafazzin (Fragment)	X975_13812	KFM71849.1	transferase activity, transferring acyl groups [GO:0016746]
A0A087U3C2	Uncharacterized protein (Fragment)	X975_15962	KFM71861.1	ATP binding [GO:0005524]; motor activity [GO:0003774]
A0A087U3F6	Blastula protease 10 (Fragment)	X975_04161	KFM71895.1	peptidase activity [GO:0008233]
A0A087U3G7	H(+)/Cl(-) exchange transporter 3 (Fragment)	X975_12907	KFM71906.1	ion channel activity [GO:0005216]
A0A087U3H4	Aldehyde dehydrogenase, mitochondrial (Fragment)	X975_09716	KFM71913.1	oxidoreductase activity, acting on the aldehyde or oxo group of donors, NAD or NADP as acceptor [GO:0016620]
A0A087U3J1	Guanine nucleotide exchange factor VAV2 (Fragment)	X975_11737	KFM71930.1	Rho guanyl-nucleotide exchange factor activity [GO:0005089]
A0A087U3J2	RNA/RNP complex-1-interacting phosphatase (Fragment)	X975_11738	KFM71931.1	protein tyrosine/serine/threonine phosphatase activity [GO:0008138]; protein tyrosine phosphatase activity [GO:0004725]
A0A087U3K0	Protein asteroid-like protein (Fragment)	X975_10167	KFM71939.1	nuclease activity [GO:0004518]
A0A087U3L3	Matrix metalloproteinase-16 (Fragment)	X975_04773	KFM71952.1	metalloendopeptidase activity [GO:0004222]; zinc ion binding [GO:0008270]
A0A087U3L9	Glucose dehydrogenase [acceptor] (Fragment)	X975_08528	KFM71958.1	flavin adenine dinucleotide binding [GO:0050660]; oxidoreductase activity, acting on CH-OH group of donors [GO:0016614]
A0A087U3M9	NADH dehydrogenase [ubiquinone] 1 alpha subcomplex subunit 5 (Fragment)	X975_19460	KFM71968.1	oxidoreductase activity, acting on NAD(P)H [GO:0016651]
A0A087U3N9	Protein trapped in endoderm-1 (Fragment)	X975_20998	KFM71978.1	G-protein coupled receptor activity [GO:0004930]
A0A087U3P0	E3 ubiquitin-protein ligase NRDP1 (Fragment)	X975_18523	KFM71979.1	acid-amino acid ligase activity [GO:0016881]; protein tag [GO:0031386]; ubiquitin-protein transferase activity [GO:0004842]; zinc ion binding [GO:0008270]
A0A087U3P9	Phosphoglycolate phosphatase (Fragment)	X975_02312	KFM71988.1	phosphatase activity [GO:0016791]
A0A087U3T9	Transcription initiation factor IIA subunit 1 (Fragment)	X975_15406	KFM72028.1	translation initiation factor activity [GO:0003743]
A0A087U3U5	Mitotic checkpoint serine/threonine-protein kinase BUB1 beta (Fragment)	X975_15412	KFM72034.1	ATP binding [GO:0005524]; protein kinase activity [GO:0004672]
A0A087U3U8	Ras-related GTP-binding protein A (Fragment)	X975_15416	KFM72037.1	GTP binding [GO:0005525]
A0A087U3V2	Putative Ras-related protein Rab-33 (Fragment)	X975_15420	KFM72041.1	GTPase activity [GO:0003924]; GTP binding [GO:0005525]
A0A087U3V4	N-alpha-acetyltransferase 15, NatA auxiliary subunit (Fragment)	X975_15422	KFM72043.1	transferase activity [GO:0016740]
A0A087U3X6	Proteasome subunit beta type (EC 3.4.25.1) (Fragment)	X975_09776	KFM72065.1	threonine-type endopeptidase activity [GO:0004298]
A0A087U3Z4	Ras-related protein Rab-19 (Fragment)	X975_22154	KFM72083.1	GTPase activity [GO:0003924]; GTP binding [GO:0005525]
A0A087U3Z6	V-type proton ATPase proteolipid subunit (Fragment)	X975_22156	KFM72085.1	hydrogen ion transmembrane transporter activity [GO:0015078]
A0A087U404	Estradiol 17-beta-dehydrogenase 8 (Fragment)	X975_21006	KFM72093.1	oxidoreductase activity [GO:0016491]
A0A087U442	Rho-associated protein kinase 1 (Fragment)	X975_25405	KFM72131.1	ATP binding [GO:0005524]; protein kinase activity [GO:0004672]
A0A087U449	Alpha-1,4 glucan phosphorylase (EC 2.4.1.1) (Fragment)	X975_17028	KFM72138.1	glycogen phosphorylase activity [GO:0008184]; pyridoxal phosphate binding [GO:0030170]
A0A087U459	Ras-like GTP-binding protein rhoA (Fragment)	X975_17038	KFM72148.1	GTP binding [GO:0005525]
A0A087U469	Serine/threonine-protein kinase PAK 1 (Fragment)	X975_05007	KFM72158.1	kinase activity [GO:0016301]
A0A087U473	Band 4.1-like protein 3 (Fragment)	X975_04903	KFM72162.1	structural molecule activity [GO:0005198]
A0A087U478	Transposable element Tc1 transposase (Fragment)	X975_04908	KFM72167.1	DNA binding [GO:0003677]
A0A087U479	Aldo-keto reductase family 1 member B10 (Fragment)	X975_04909	KFM72168.1	oxidoreductase activity [GO:0016491]
A0A087U4A9	Histone deacetylase 2 (Fragment)	X975_08074	KFM72198.1	histone deacetylase activity [GO:0004407]
A0A087U4F5	C-Jun-amino-terminal kinase-interacting protein 4 (Fragment)	X975_00610	KFM72244.1	kinase activity [GO:0016301]
A0A087U4F9	Ribose-phosphate pyrophosphokinase 1 (Fragment)	X975_00614	KFM72248.1	kinase activity [GO:0016301]; magnesium ion binding [GO:0000287]; ribose phosphate diphosphokinase activity [GO:0004749]
A0A087U4G5	Protein N-terminal asparagine amidohydrolase (Fragment)	X975_21964	KFM72254.1	protein-N-terminal asparagine amidohydrolase activity [GO:0008418]
A0A087U4L2	Mitogen-activated protein kinase 15 (Fragment)	X975_15149	KFM72301.1	ATP binding [GO:0005524]; protein kinase activity [GO:0004672]
A0A087U4L8	Mitochondrial import inner membrane translocase subunit Tim8 A (Fragment)	X975_15722	KFM72307.1	metal ion binding [GO:0046872]
A0A087U4M6	E3 ubiquitin-protein ligase MYLIP-A (Fragment)	X975_09942	KFM72315.1	ligase activity [GO:0016874]; zinc ion binding [GO:0008270]
A0A087U4N5	Tyrosine--tRNA ligase, cytoplasmic (Fragment)	X975_10975	KFM72324.1	aminoacyl-tRNA ligase activity [GO:0004812]; ATP binding [GO:0005524]
A0A087U4P5	Ubiquitin carboxyl-terminal hydrolase (EC 3.4.19.12) (Fragment)	X975_22573	KFM72334.1	ubiquitin-specific protease activity [GO:0004843]
A0A087U4R9	Spermidine synthase (Fragment)	X975_03761	KFM72358.1	transferase activity [GO:0016740]
A0A087U4S0	60S ribosomal protein L22 (Fragment)	X975_03762	KFM72359.1	structural constituent of ribosome [GO:0003735]
A0A087U4S4	Cyclin-dependent kinase 8 (Fragment)	X975_03766	KFM72363.1	ATP binding [GO:0005524]; protein kinase activity [GO:0004672]
A0A087U4U0	DBH-like monooxygenase protein 1-like protein (Fragment)	X975_12194	KFM72379.1	copper ion binding [GO:0005507]; oxidoreductase activity, acting on paired donors, with incorporation or reduction of molecular oxygen, reduced ascorbate as one donor, and incorporation of one atom of oxygen [GO:0016715]
A0A087U4U7	E3 ubiquitin-protein ligase RNF115 (Fragment)	X975_13777	KFM72386.1	ligase activity [GO:0016874]; zinc ion binding [GO:0008270]
A0A087U4V7	General transcription factor IIF subunit 2 (Fragment)	X975_07803	KFM72396.1	catalytic activity [GO:0003824]
A0A087U4V8	Eukaryotic translation initiation factor 6 (Fragment)	X975_12064	KFM72397.1	ribosome binding [GO:0043022]; translation initiation factor activity [GO:0003743]
A0A087U4W2	PIN2/TERF1-interacting telomerase inhibitor 1 (Fragment)	X975_00702	KFM72401.1	nucleic acid binding [GO:0003676]
A0A087U4Y6	EH domain-containing protein 1 (Fragment)	X975_15945	KFM72425.1	GTP binding [GO:0005525]
A0A087U4Y9	Ubiquitin carboxyl-terminal hydrolase 8 (Fragment)	X975_15948	KFM72428.1	hydrolase activity [GO:0016787]
A0A087U501	MAP/microtubule affinity-regulating kinase 3 (Fragment)	X975_04278	KFM72440.1	ATP binding [GO:0005524]; protein kinase activity [GO:0004672]
A0A087U509	Potassium voltage-gated channel subfamily KQT member 5 (Fragment)	X975_17146	KFM72448.1	voltage-gated potassium channel activity [GO:0005249]
A0A087U524	Eukaryotic translation initiation factor 4H (Fragment)	X975_07130	KFM72463.1	nucleotide binding [GO:0000166]; translation initiation factor activity [GO:0003743]
A0A087U569	Prolyl 4-hydroxylase subunit alpha-2 (Fragment)	X975_26753	KFM72508.1	iron ion binding [GO:0005506]; L-ascorbic acid binding [GO:0031418]; oxidoreductase activity, acting on single donors with incorporation of molecular oxygen, incorporation of two atoms of oxygen [GO:0016702]; procollagen-proline 4-dioxygenase activity [GO:0004656]
A0A087U571	Aryl hydrocarbon receptor nuclear translocator-like protein 1 (Fragment)	X975_26755	KFM72510.1	transcription factor activity, sequence-specific DNA binding [GO:0003700]
A0A087U5A5	Ribosome-releasing factor 2, mitochondrial (Fragment)	X975_19395	KFM72544.1	GTPase activity [GO:0003924]; GTP binding [GO:0005525]
A0A087U5I0	Transcriptional activator Myb (Fragment)	X975_08179	KFM72619.1	DNA binding [GO:0003677]
A0A087U5J5	Nuclear protein localization protein 4-like protein (Fragment)	X975_10680	KFM72634.1	zinc ion binding [GO:0008270]
A0A087U5K5	Serine/threonine-protein kinase 16 (Fragment)	X975_19615	KFM72644.1	ATP binding [GO:0005524]; protein kinase activity [GO:0004672]
A0A087U5K6	Translocation protein SEC63-like protein (Fragment)	X975_19616	KFM72645.1	protein transporter activity [GO:0008565]
A0A087U5M6	ADP/ATP translocase 1 (Fragment)	X975_20222	KFM72665.1	transporter activity [GO:0005215]
A0A087U5N3	RNA (Guanine-9-)-methyltransferase domain-containing protein 2 (Fragment)	X975_21785	KFM72672.1	methyltransferase activity [GO:0008168]
A0A087U5P0	T-complex protein 1 subunit theta (Fragment)	X975_21792	KFM72679.1	ATP binding [GO:0005524]
A0A087U5P2	Ubiquitin carboxyl-terminal hydrolase 51 (Fragment)	X975_01357	KFM72681.1	hydrolase activity [GO:0016787]; zinc ion binding [GO:0008270]
A0A087U5Q1	Eukaryotic translation initiation factor 2 subunit 1 (Fragment)	X975_07500	KFM72690.1	translation initiation factor activity [GO:0003743]
A0A087U5T4	5'-3' exoribonuclease 1 (Fragment)	X975_08340	KFM72723.1	exonuclease activity [GO:0004527]; nucleic acid binding [GO:0003676]
A0A087U5U4	E3 ubiquitin-protein ligase HERC2 (Fragment)	X975_03720	KFM72733.1	ligase activity [GO:0016874]; ubiquitin-protein transferase activity [GO:0004842]
A0A087U5U7	Poly(RC)-binding protein 3 (Fragment)	X975_03723	KFM72736.1	RNA binding [GO:0003723]
A0A087U5V4	Activated RNA polymerase II transcriptional coactivator p15 (Fragment)	X975_08033	KFM72743.1	DNA binding [GO:0003677]; transcription coactivator activity [GO:0003713]
A0A087U5X2	60S ribosomal protein L18a (Fragment)	X975_12594	KFM72761.1	structural constituent of ribosome [GO:0003735]
A0A087U617	Uncharacterized protein (Fragment)	X975_21416	KFM72806.1	transferase activity, transferring acyl groups other than amino-acyl groups [GO:0016747]
A0A087U622	Cell division cycle 5-like protein (Fragment)	X975_00346	KFM72811.1	DNA binding [GO:0003677]
A0A087U683	DnaJ-like protein subfamily C member 17 (Fragment)	X975_19377	KFM72872.1	nucleotide binding [GO:0000166]
A0A087U684	GTP cyclohydrolase 1 feedback regulatory protein (Fragment)	X975_19378	KFM72873.1	hydrolase activity [GO:0016787]
A0A087U685	Eukaryotic translation initiation factor 5 (Fragment)	X975_19379	KFM72874.1	translation initiation factor activity [GO:0003743]
A0A087U6B3	Mitochondrial import inner membrane translocase subunit Tim10 (Fragment)	X975_11481	KFM72902.1	metal ion binding [GO:0046872]
A0A087U6E3	Alpha-1,2-mannosyltransferase ALG9 (Fragment)	X975_05528	KFM72932.1	transferase activity, transferring glycosyl groups [GO:0016757]
A0A087U6H8	Adenosine deaminase (Fragment)	X975_10593	KFM72967.1	deaminase activity [GO:0019239]
A0A087U6I5	Mediator of RNA polymerase II transcription subunit 12-like protein (Fragment)	X975_05202	KFM72974.1	RNA polymerase II transcription cofactor activity [GO:0001104]
A0A087U6J2	SRSF protein kinase 1 (Fragment)	X975_23795	KFM72981.1	ATP binding [GO:0005524]; protein kinase activity [GO:0004672]
A0A087U6K0	RING finger protein 11 (Fragment)	X975_01292	KFM72989.1	zinc ion binding [GO:0008270]
A0A087U6M5	Serine/threonine-protein kinase VRK1 (Fragment)	X975_03272	KFM73014.1	ATP binding [GO:0005524]; protein kinase activity [GO:0004672]
A0A087U6Y2	T-complex protein 1 subunit beta (Fragment)	X975_16563	KFM73121.1	ATP binding [GO:0005524]
A0A087U6Y4	Serine/threonine-protein kinase minibrain (Fragment)	X975_16565	KFM73123.1	protein serine/threonine/tyrosine kinase activity [GO:0004712]
A0A087U730	Annexin (Fragment)	X975_20388	KFM73169.1	calcium-dependent phospholipid binding [GO:0005544]; calcium ion binding [GO:0005509]
A0A087U756	Transketolase (EC 2.2.1.1) (Fragment)	X975_11658	KFM73195.1	metal ion binding [GO:0046872]; transketolase activity [GO:0004802]
A0A087U788	60S ribosomal protein L10 (Fragment)	X975_16713	KFM73227.1	structural constituent of ribosome [GO:0003735]
A0A087U799	Casein kinase I isoform alpha (Fragment)	X975_06295	KFM73238.1	ATP binding [GO:0005524]; protein kinase activity [GO:0004672]
A0A087U7E4	Zinc finger protein 91 (Fragment)	X975_21882	KFM73283.1	metal ion binding [GO:0046872]; nucleic acid binding [GO:0003676]
A0A087U7J2	Hairy/enhancer-of-split related with YRPW motif protein 1 (Fragment)	X975_09767	KFM73331.1	DNA binding [GO:0003677]
A0A087U7J5	Serine/arginine-rich splicing factor 7 (Fragment)	X975_09770	KFM73334.1	nucleic acid binding [GO:0003676]; nucleotide binding [GO:0000166]; zinc ion binding [GO:0008270]
A0A087U7J6	40S ribosomal protein S27 (Fragment)	X975_09771	KFM73335.1	metal ion binding [GO:0046872]; structural constituent of ribosome [GO:0003735]
A0A087U7N1	Nicotinamide riboside kinase 1 (Fragment)	X975_20474	KFM73370.1	kinase activity [GO:0016301]
A0A087U7P3	Carboxylic ester hydrolase (EC 3.1.1.-) (Fragment)	X975_05864	KFM73382.1	hydrolase activity [GO:0016787]
A0A087U7P4	Tyrosine-protein phosphatase non-receptor type 1 (Fragment)	X975_05545	KFM73383.1	protein tyrosine phosphatase activity [GO:0004725]
A0A087U7Q3	40S ribosomal protein S24 (Fragment)	X975_01054	KFM73392.1	nucleotide binding [GO:0000166]; structural constituent of ribosome [GO:0003735]
A0A087U7S1	Serine/threonine-protein kinase greatwall (Fragment)	X975_24035	KFM73410.1	ATP binding [GO:0005524]; protein kinase activity [GO:0004672]
A0A087U7W9	Uncharacterized protein (Fragment)	X975_04405	KFM73458.1	guanyl-nucleotide exchange factor activity [GO:0005085]
A0A087U7X4	Sideroflexin (Fragment)	X975_04410	KFM73463.1	ion transmembrane transporter activity [GO:0015075]
A0A087U7Z3	Glucosidase 2 subunit beta (Fragment)	X975_18254	KFM73482.1	calcium ion binding [GO:0005509]
A0A087U804	Non-specific serine/threonine protein kinase (EC 2.7.11.1) (Fragment)	X975_07200	KFM73493.1	ATP binding [GO:0005524]; protein serine/threonine kinase activity [GO:0004674]
A0A087U815	cAMP-dependent protein kinase type II regulatory subunit (Fragment)	X975_17240	KFM73504.1	kinase activity [GO:0016301]
A0A087U831	Uncharacterized protein (Fragment)	X975_25792	KFM73520.1	nuclease activity [GO:0004518]
A0A087U873	3-phosphoinositide-dependent protein kinase 1 (Fragment)	X975_24016	KFM73562.1	ATP binding [GO:0005524]; protein kinase activity [GO:0004672]
A0A087U890	Uncharacterized protein (Fragment)	X975_04617	KFM73579.1	chitin binding [GO:0008061]; hydrolase activity, acting on carbon-nitrogen (but not peptide) bonds [GO:0016810]
A0A087U8B6	Dihydrofolate reductase (Fragment)	X975_20648	KFM73605.1	dihydrofolate reductase activity [GO:0004146]; NADP binding [GO:0050661]
A0A087U8E0	Troponin C (Fragment)	X975_05935	KFM73629.1	calcium ion binding [GO:0005509]
A0A087U8E1	CTD nuclear envelope phosphatase 1A (Fragment)	X975_05936	KFM73630.1	phosphatase activity [GO:0016791]
A0A087U8E2	Fumarate hydratase, mitochondrial (Fragment)	X975_22662	KFM73631.1	fumarate hydratase activity [GO:0004333]
A0A087U8E9	V-type proton ATPase subunit D (Fragment)	X975_22669	KFM73638.1	ATPase activity, coupled to transmembrane movement of substances [GO:0042626]
A0A087U8F2	Uncharacterized protein (Fragment)	X975_06560	KFM73641.1	regulatory region DNA binding [GO:0000975]
A0A087U8H1	Alpha-actinin, sarcomeric (Fragment)	X975_21742	KFM73660.1	calcium ion binding [GO:0005509]
A0A087U8J3	E3 ubiquitin-protein ligase UHRF1 (Fragment)	X975_11263	KFM73682.1	ligase activity [GO:0016874]
A0A087U8K5	Phosphatidylinositol-4,5-bisphosphate 3-kinase catalytic subunit alpha isoform (Fragment)	X975_18107	KFM73694.1	ATP binding [GO:0005524]; kinase activity [GO:0016301]; phosphotransferase activity, alcohol group as acceptor [GO:0016773]
A0A087U8Q0	Cyclin-dependent kinases regulatory subunit (Fragment)	X975_15338	KFM73739.1	cyclin-dependent protein serine/threonine kinase regulator activity [GO:0016538]; kinase activity [GO:0016301]
A0A087U8T9	Serine/threonine-protein kinase NLK (Fragment)	X975_14608	KFM73778.1	ATP binding [GO:0005524]; protein kinase activity [GO:0004672]
A0A087U8Y7	E3 ubiquitin-protein ligase MARCH6 (Fragment)	X975_20665	KFM73826.1	ligase activity [GO:0016874]; zinc ion binding [GO:0008270]
A0A087U938	Peptidyl-prolyl cis-trans isomerase E (Fragment)	X975_02389	KFM73877.1	isomerase activity [GO:0016853]; nucleic acid binding [GO:0003676]; nucleotide binding [GO:0000166]
A0A087U942	Retinal rod rhodopsin-sensitive cGMP 3',5'-cyclic phosphodiesterase subunit delta (Fragment)	X975_11497	KFM73881.1	3',5'-cyclic-nucleotide phosphodiesterase activity [GO:0004114]
A0A087U978	Zinc finger protein 182 (Fragment)	X975_19896	KFM73917.1	metal ion binding [GO:0046872]; nucleic acid binding [GO:0003676]
A0A087U989	26S proteasome non-ATPase regulatory subunit 2 (Fragment)	X975_08373	KFM73928.1	enzyme regulator activity [GO:0030234]
A0A087U9B9	40S ribosomal protein S12 (Fragment)	X975_21714	KFM73958.1	structural constituent of ribosome [GO:0003735]
A0A087U9C0	Malate dehydrogenase, mitochondrial (Fragment)	X975_21715	KFM73959.1	L-malate dehydrogenase activity [GO:0030060]
A0A087U9C1	Mitogen-activated protein kinase (EC 2.7.11.24) (Fragment)	X975_21716	KFM73960.1	ATP binding [GO:0005524]; MAP kinase activity [GO:0004707]
A0A087U9E5	Uncharacterized protein (Fragment)	X975_07965	KFM73984.1	zinc ion binding [GO:0008270]
A0A087U9F3	60S acidic ribosomal protein P1 (Fragment)	X975_14405	KFM73992.1	structural constituent of ribosome [GO:0003735]
A0A087U9G0	Glutathione S-transferase 1, isoform C (Fragment)	X975_11617	KFM73999.1	transferase activity [GO:0016740]
A0A087U9G9	Tartrate-resistant acid phosphatase type 5 (Fragment)	X975_24065	KFM74008.1	acid phosphatase activity [GO:0003993]
A0A087U9H9	Mitochondrial import inner membrane translocase subunit Tim9 (Fragment)	X975_16376	KFM74018.1	metal ion binding [GO:0046872]
A0A087U9I5	60S ribosomal protein L26 (Fragment)	X975_16766	KFM74024.1	structural constituent of ribosome [GO:0003735]
A0A087U9J2	Cleavage and polyadenylation specificity factor subunit 4 (Fragment)	X975_07835	KFM74031.1	nucleic acid binding [GO:0003676]; zinc ion binding [GO:0008270]
A0A087U9L1	Gamma-2-syntrophin (Fragment)	X975_07845	KFM74050.1	structural molecule activity [GO:0005198]
A0A087U9L7	Nucleobindin-1 (Fragment)	X975_07852	KFM74056.1	calcium ion binding [GO:0005509]
A0A087U9M1	Single-stranded DNA-binding protein, mitochondrial (Fragment)	X975_07856	KFM74060.1	single-stranded DNA binding [GO:0003697]
A0A087U9M2	40S ribosomal protein S16 (Fragment)	X975_07857	KFM74061.1	structural constituent of ribosome [GO:0003735]
A0A087U9M3	Putative dolichol-phosphate mannosyltransferase (Fragment)	X975_07858	KFM74062.1	transferase activity, transferring glycosyl groups [GO:0016757]
A0A087U9Q7	STE20-related kinase adapter protein alpha (Fragment)	X975_07206	KFM74096.1	ATP binding [GO:0005524]; protein kinase activity [GO:0004672]
A0A087U9Q8	Glycogen debranching enzyme (Fragment)	X975_07207	KFM74097.1	4-alpha-glucanotransferase activity [GO:0004134]; amylo-alpha-1,6-glucosidase activity [GO:0004135]
A0A087U9S2	Coatomer subunit beta (Fragment)	X975_26225	KFM74111.1	structural molecule activity [GO:0005198]
A0A087U9U7	Dehydrogenase/reductase SDR family member 11 (Fragment)	X975_25819	KFM74136.1	oxidoreductase activity [GO:0016491]
A0A087U9V2	Plasma membrane calcium-transporting ATPase 3 (Fragment)	X975_07328	KFM74141.1	ATP binding [GO:0005524]; calcium-transporting ATPase activity [GO:0005388]; metal ion binding [GO:0046872]
A0A087U9Y3	Replication protein A DNA-binding subunit (Fragment)	X975_23430	KFM74172.1	DNA binding [GO:0003677]
A0A087UA16	ADP-ribosylation factor-like protein 4A (Fragment)	X975_06293	KFM74205.1	GTP binding [GO:0005525]
A0A087UA34	S-adenosylmethionine synthase (EC 2.5.1.6) (Fragment)	X975_11145	KFM74223.1	ATP binding [GO:0005524]; metal ion binding [GO:0046872]; methionine adenosyltransferase activity [GO:0004478]
A0A087UA37	Tyrosine 3-monooxygenase (Fragment)	X975_20363	KFM74226.1	amino acid binding [GO:0016597]; iron ion binding [GO:0005506]; oxidoreductase activity, acting on paired donors, with incorporation or reduction of molecular oxygen, reduced pteridine as one donor, and incorporation of one atom of oxygen [GO:0016714]
A0A087UA53	Acylphosphatase-2 (Fragment)	X975_00154	KFM74242.1	acylphosphatase activity [GO:0003998]
A0A087UA64	Thioredoxin (Fragment)	X975_10212	KFM74253.1	protein disulfide oxidoreductase activity [GO:0015035]
A0A087UA66	Sorting nexin-27 (Fragment)	X975_19858	KFM74255.1	phosphatidylinositol binding [GO:0035091]
A0A087UA68	Methyl-CpG-binding domain protein 2 (Fragment)	X975_19860	KFM74257.1	DNA binding [GO:0003677]
A0A087UA77	Cytochrome c oxidase subunit 6B1 (Fragment)	X975_04202	KFM74266.1	cytochrome-c oxidase activity [GO:0004129]
A0A087UA97	STE20-like serine/threonine-protein kinase (Fragment)	X975_02122	KFM74286.1	ATP binding [GO:0005524]; protein kinase activity [GO:0004672]
A0A087UAC4	Fatty acid synthase (Fragment)	X975_12689	KFM74313.1	[acyl-carrier-protein] S-acetyltransferase activity [GO:0004313]; [acyl-carrier-protein] S-malonyltransferase activity [GO:0004314]; 3-hydroxypalmitoyl-[acyl-carrier-protein] dehydratase activity [GO:0004317]; 3-oxoacyl-[acyl-carrier-protein] reductase (NADPH) activity [GO:0004316]; 3-oxoacyl-[acyl-carrier-protein] synthase activity [GO:0004315]; enoyl-[acyl-carrier-protein] reductase (NADPH, B-s…
A0A087UAE5	AP-3 complex subunit sigma-2 (Fragment)	X975_22594	KFM74334.1	protein transporter activity [GO:0008565]
A0A087UAG4	Very low-density lipoprotein receptor (Fragment)	X975_15400	KFM74353.1	calcium ion binding [GO:0005509]
A0A087UAG6	Upstream activation factor subunit spp27 (Fragment)	X975_09723	KFM74355.1	DNA binding [GO:0003677]
A0A087UAI8	RNA-binding protein 4.1 (Fragment)	X975_16392	KFM74377.1	nucleic acid binding [GO:0003676]; nucleotide binding [GO:0000166]; zinc ion binding [GO:0008270]
A0A087UAJ3	X-ray repair cross-complementing protein 5 (Fragment)	X975_02231	KFM74382.1	ATP-dependent DNA helicase activity [GO:0004003]; damaged DNA binding [GO:0003684]; telomeric DNA binding [GO:0042162]
A0A087UAJ9	Aspartate aminotransferase (EC 2.6.1.1) (Fragment)	X975_02237	KFM74388.1	L-aspartate:2-oxoglutarate aminotransferase activity [GO:0004069]; L-phenylalanine:2-oxoglutarate aminotransferase activity [GO:0080130]; pyridoxal phosphate binding [GO:0030170]
A0A087UAL0	GTP-binding protein (Fragment)	X975_19511	KFM74399.1	GTP binding [GO:0005525]
A0A087UAL1	40S ribosomal protein SA (Fragment)	X975_19512	KFM74400.1	structural constituent of ribosome [GO:0003735]
A0A087UAL6	Sulfotransferase 1C4 (Fragment)	X975_18648	KFM74405.1	sulfotransferase activity [GO:0008146]
A0A087UAL7	Uncharacterized protein (Fragment)	X975_18649	KFM74406.1	sulfotransferase activity [GO:0008146]
A0A087UAM2	DNA repair protein XRCC1 (Fragment)	X975_14658	KFM74411.1	damaged DNA binding [GO:0003684]
A0A087UAM4	Ero1-like protein (Fragment)	X975_15277	KFM74413.1	oxidoreductase activity, acting on a sulfur group of donors, disulfide as acceptor [GO:0016671]; protein disulfide isomerase activity [GO:0003756]
A0A087UAQ2	Fatty-acid amide hydrolase 2-A (Fragment)	X975_12168	KFM74441.1	carbon-nitrogen ligase activity, with glutamine as amido-N-donor [GO:0016884]; hydrolase activity [GO:0016787]
A0A087UAV7	Ribonucleoside-diphosphate reductase (EC 1.17.4.1) (Fragment)	X975_05587	KFM74496.1	ATP binding [GO:0005524]; ribonucleoside-diphosphate reductase activity, thioredoxin disulfide as acceptor [GO:0004748]
A0A087UAX6	Annexin A13 (Fragment)	X975_12041	KFM74515.1	calcium-dependent phospholipid binding [GO:0005544]; calcium ion binding [GO:0005509]
A0A087UB48	Non-specific protein-tyrosine kinase (EC 2.7.10.2) (Fragment)	X975_06090	KFM74587.1	ATP binding [GO:0005524]; non-membrane spanning protein tyrosine kinase activity [GO:0004715]
A0A087UB59	Ubiquitin carboxyl-terminal hydrolase 4 (Fragment)	X975_02597	KFM74598.1	ubiquitin-specific protease activity [GO:0004843]
A0A087UB67	Putative glycogen [starch] synthase (Fragment)	X975_15196	KFM74606.1	glycogen (starch) synthase activity [GO:0004373]
A0A087UB69	Peptidyl-prolyl cis-trans isomerase FKBP4 (Fragment)	X975_15198	KFM74608.1	isomerase activity [GO:0016853]
A0A087UB77	Calcium-transporting ATPase type 2C member 1 (Fragment)	X975_15206	KFM74616.1	ATP binding [GO:0005524]; calcium-transporting ATPase activity [GO:0005388]; metal ion binding [GO:0046872]
A0A087UB93	Somatostatin receptor type 4 (Fragment)	X975_17501	KFM74632.1	somatostatin receptor activity [GO:0004994]
A0A087UBA5	1,2-dihydroxy-3-keto-5-methylthiopentene dioxygenase (Fragment)	X975_09174	KFM74644.1	acireductone dioxygenase [iron(II)-requiring] activity [GO:0010309]
A0A087UBB6	Poly(A)-specific ribonuclease PARN (Fragment)	X975_18740	KFM74655.1	metal ion binding [GO:0046872]; nucleotide binding [GO:0000166]; poly(A)-specific ribonuclease activity [GO:0004535]; RNA binding [GO:0003723]
A0A087UBC2	ATP-binding cassette sub-family G member 8 (Fragment)	X975_09729	KFM74661.1	ATPase activity [GO:0016887]; ATP binding [GO:0005524]
A0A087UBF2	Cytochrome b5 (Fragment)	X975_01179	KFM74691.1	heme binding [GO:0020037]; metal ion binding [GO:0046872]
A0A087UBF4	RNA-binding protein NOB1 (Fragment)	X975_01181	KFM74693.1	endoribonuclease activity [GO:0004521]
A0A087UBF5	Uncharacterized protein (Fragment)	X975_01182	KFM74694.1	nucleic acid binding [GO:0003676]; nucleotide binding [GO:0000166]
A0A087UBK7	THAP domain-containing protein 4 (Fragment)	X975_15559	KFM74746.1	nucleic acid binding [GO:0003676]
A0A087UBM3	Uncharacterized protein (Fragment)	X975_23947	KFM74762.1	guanyl-nucleotide exchange factor activity [GO:0005085]
A0A087UBP5	40S ribosomal protein S20 (Fragment)	X975_13880	KFM74784.1	structural constituent of ribosome [GO:0003735]
A0A087UBV4	Arf-GAP domain and FG repeat-containing protein 1 (Fragment)	X975_26806	KFM74843.1	GTPase activator activity [GO:0005096]
A0A087UBX4	Serine/arginine-rich splicing factor 7 (Fragment)	X975_18451	KFM74863.1	nucleic acid binding [GO:0003676]; nucleotide binding [GO:0000166]; zinc ion binding [GO:0008270]
A0A087UBY6	Carboxypeptidase M (Fragment)	X975_26836	KFM74875.1	metallocarboxypeptidase activity [GO:0004181]; serine-type carboxypeptidase activity [GO:0004185]; zinc ion binding [GO:0008270]
A0A087UBZ8	Peptidyl-prolyl cis-trans isomerase (EC 5.2.1.8) (Fragment)	X975_01349	KFM74887.1	peptidyl-prolyl cis-trans isomerase activity [GO:0003755]
A0A087UC02	U2 small nuclear ribonucleoprotein auxiliary factor subunit-related protein 1 (Fragment)	X975_01353	KFM74891.1	metal ion binding [GO:0046872]; nucleotide binding [GO:0000166]; RNA binding [GO:0003723]
A0A087UC08	Ras-related protein Rab-1A (Fragment)	X975_12862	KFM74897.1	GTPase activity [GO:0003924]; GTP binding [GO:0005525]
A0A087UC09	Embryonic polarity protein dorsal (Fragment)	X975_12863	KFM74898.1	DNA binding [GO:0003677]; transcription factor activity, sequence-specific DNA binding [GO:0003700]
A0A087UC13	Plastin-2 (Fragment)	X975_04813	KFM74902.1	calcium ion binding [GO:0005509]
A0A087UC24	RUN and FYVE domain-containing protein 2 (Fragment)	X975_01636	KFM74913.1	metal ion binding [GO:0046872]
A0A087UC52	Unconventional myosin-If (Fragment)	X975_17210	KFM74941.1	ATP binding [GO:0005524]; motor activity [GO:0003774]
A0A087UC63	Lysosomal alpha-mannosidase (Fragment)	X975_16523	KFM74952.1	alpha-mannosidase activity [GO:0004559]; zinc ion binding [GO:0008270]
A0A087UC73	Ras-related protein Rab-5C (Fragment)	X975_10893	KFM74962.1	GTPase activity [GO:0003924]; GTP binding [GO:0005525]
A0A087UC77	Putative oxidoreductase GLYR1-like protein (Fragment)	X975_20027	KFM74966.1	NAD binding [GO:0051287]; phosphogluconate dehydrogenase (decarboxylating) activity [GO:0004616]
A0A087UC88	Signal recognition particle protein (Fragment)	X975_20038	KFM74977.1	7S RNA binding [GO:0008312]; GTPase activity [GO:0003924]; GTP binding [GO:0005525]
A0A087UC90	Uridine diphosphate glucose pyrophosphatase (Fragment)	X975_20040	KFM74979.1	hydrolase activity, acting on acid anhydrides, in phosphorus-containing anhydrides [GO:0016818]; metal ion binding [GO:0046872]
A0A087UCD8	Histone H2B (Fragment)	X975_16729	KFM75027.1	DNA binding [GO:0003677]
A0A087UCF8	Ras-related protein Rab-10 (Fragment)	X975_08356	KFM75047.1	GTPase activity [GO:0003924]; GTP binding [GO:0005525]
A0A087UCH7	Serine/threonine-protein phosphatase 2A regulatory subunit A alpha isoform (Fragment)	X975_02566	KFM75066.1	protein phosphatase type 2A regulator activity [GO:0008601]
A0A087UCJ1	AP-2 complex subunit sigma (Fragment)	X975_07686	KFM75080.1	protein transporter activity [GO:0008565]
A0A087UCL8	DIS3-like exonuclease 1 (Fragment)	X975_11503	KFM75107.1	3'-5'-exoribonuclease activity [GO:0000175]
A0A087UCM0	Protein translation factor SUI1-like protein (Fragment)	X975_11505	KFM75109.1	translation initiation factor activity [GO:0003743]
A0A087UCN4	Eukaryotic translation initiation factor 4B (Fragment)	X975_17587	KFM75123.1	nucleotide binding [GO:0000166]; translation initiation factor activity [GO:0003743]
A0A087UCP5	Developmentally-regulated GTP-binding protein 2 (Fragment)	X975_21941	KFM75134.1	GTP binding [GO:0005525]
A0A087UCQ0	Ketohexokinase (Fragment)	X975_02805	KFM75139.1	kinase activity [GO:0016301]
A0A087UCQ8	MKI67 FHA domain-interacting nucleolar phosphoprotein-like protein (Fragment)	X975_15043	KFM75147.1	nucleic acid binding [GO:0003676]; nucleotide binding [GO:0000166]
A0A087UCR0	Tubulin alpha-1C chain (Fragment)	X975_15045	KFM75149.1	GTPase activity [GO:0003924]; GTP binding [GO:0005525]; structural constituent of cytoskeleton [GO:0005200]
A0A087UCS7	Phosphorylase b kinase gamma catalytic chain, testis/liver isoform (Fragment)	X975_15332	KFM75166.1	ATP binding [GO:0005524]; protein serine/threonine kinase activity [GO:0004674]
A0A087UCU5	UMP-CMP kinase (Fragment)	X975_10633	KFM75184.1	ATP binding [GO:0005524]; cytidylate kinase activity [GO:0004127]; uridylate kinase activity [GO:0009041]
A0A087UCU8	Zinc finger protein 800 (Fragment)	X975_26204	KFM75187.1	metal ion binding [GO:0046872]; nucleic acid binding [GO:0003676]
A0A087UCV0	Protein DDI1-like protein (Fragment)	X975_24219	KFM75189.1	aspartic-type endopeptidase activity [GO:0004190]
A0A087UCW9	Mediator of RNA polymerase II transcription subunit 22 (Fragment)	X975_05338	KFM75208.1	RNA polymerase II transcription cofactor activity [GO:0001104]
A0A087UD10	General transcription factor IIF subunit 1 (Fragment)	X975_14902	KFM75249.1	catalytic activity [GO:0003824]; DNA binding [GO:0003677]
A0A087UD48	Sulfotransferase 1C2 (Fragment)	X975_15690	KFM75287.1	sulfotransferase activity [GO:0008146]
A0A087UD53	Sulfotransferase 1C2A (Fragment)	X975_15695	KFM75292.1	sulfotransferase activity [GO:0008146]
A0A087UD75	S-phase kinase-associated protein 1 (Fragment)	X975_21897	KFM75314.1	kinase activity [GO:0016301]
A0A087UDA5	Tubulin beta-1 chain (Fragment)	X975_25348	KFM75344.1	GTPase activity [GO:0003924]; GTP binding [GO:0005525]; structural constituent of cytoskeleton [GO:0005200]
A0A087UDB3	Nuclear pore complex protein Nup155 (Fragment)	X975_21128	KFM75352.1	structural constituent of nuclear pore [GO:0017056]
A0A087UDB4	Cytochrome c oxidase subunit 6C (Fragment)	X975_22893	KFM75353.1	cytochrome-c oxidase activity [GO:0004129]
A0A087UDE8	Vacuolar protein sorting-associated protein 35 (Fragment)	X975_21251	KFM75387.1	protein transporter activity [GO:0008565]
A0A087UDF0	CCR4-NOT transcription complex subunit 4 (Fragment)	X975_22728	KFM75389.1	nucleic acid binding [GO:0003676]; nucleotide binding [GO:0000166]
A0A087UDF1	ATP-citrate synthase (Fragment)	X975_06745	KFM75390.1	ATP binding [GO:0005524]; ATP citrate synthase activity [GO:0003878]; cofactor binding [GO:0048037]
A0A087UDH1	Uncharacterized protein (Fragment)	X975_22726	KFM75410.1	catalytic activity [GO:0003824]
A0A087UDI1	60S ribosomal protein L35 (Fragment)	X975_26933	KFM75420.1	structural constituent of ribosome [GO:0003735]
A0A087UDI4	Zinc finger BED domain-containing protein 6 (Fragment)	X975_00144	KFM75423.1	DNA binding [GO:0003677]
A0A087UDJ6	Protein arginine N-methyltransferase 7 (Fragment)	X975_24793	KFM75435.1	methyltransferase activity [GO:0008168]
A0A087UDR3	DNA-directed RNA polymerase II subunit RPB11 (Fragment)	X975_13227	KFM75502.1	DNA binding [GO:0003677]; DNA-directed RNA polymerase activity [GO:0003899]
A0A087UDR5	Poly(A) polymerase gamma (Fragment)	X975_25311	KFM75504.1	polynucleotide adenylyltransferase activity [GO:0004652]; RNA binding [GO:0003723]
A0A087UDT3	Putative fructose-2,6-bisphosphatase TIGAR (Fragment)	X975_13996	KFM75522.1	catalytic activity [GO:0003824]
A0A087UDU1	Peroxisomal acyl-coenzyme A oxidase 1 (Fragment)	X975_22467	KFM75530.1	acyl-CoA dehydrogenase activity [GO:0003995]; acyl-CoA oxidase activity [GO:0003997]; flavin adenine dinucleotide binding [GO:0050660]
A0A087UDW2	Polyadenylate-binding protein 2 (Fragment)	X975_18530	KFM75551.1	nucleic acid binding [GO:0003676]; nucleotide binding [GO:0000166]
A0A087UDW5	Cytochrome P450 18a1 (Fragment)	X975_18533	KFM75554.1	heme binding [GO:0020037]; iron ion binding [GO:0005506]; oxidoreductase activity, acting on paired donors, with incorporation or reduction of molecular oxygen [GO:0016705]
A0A087UDX3	V-type proton ATPase subunit d 1 (Fragment)	X975_18541	KFM75562.1	hydrogen ion transmembrane transporter activity [GO:0015078]
A0A087UDX4	Adenosylhomocysteinase (EC 3.3.1.1) (Fragment)	X975_18542	KFM75563.1	adenosylhomocysteinase activity [GO:0004013]
A0A087UE53	Methyltransferase-like protein 23 (Fragment)	X975_17347	KFM75642.1	methyltransferase activity [GO:0008168]
A0A087UE59	E3 ubiquitin-protein ligase CBL-B (Fragment)	X975_17353	KFM75648.1	ligase activity [GO:0016874]; signal transducer activity [GO:0004871]; ubiquitin-protein transferase activity [GO:0004842]
A0A087UE70	Small conductance calcium-activated potassium channel protein (Fragment)	X975_07307	KFM75659.1	small conductance calcium-activated potassium channel activity [GO:0016286]
A0A087UE77	Dolichyl-diphosphooligosaccharide--protein glycosyltransferase subunit DAD1 (Oligosaccharyl transferase subunit DAD1) (EC 2.4.99.18) (Fragment)	X975_22634	KFM75666.1	dolichyl-diphosphooligosaccharide-protein glycotransferase activity [GO:0004579]
A0A087UEA9	Thymidylate kinase (Fragment)	X975_02660	KFM75698.1	ATP binding [GO:0005524]; thymidylate kinase activity [GO:0004798]
A0A087UEE0	Uncharacterized protein (Fragment)	X975_09949	KFM75729.1	hydrolase activity [GO:0016787]
A0A087UEG4	Sodium-dependent phosphate transporter 1-B (Fragment)	X975_12054	KFM75753.1	inorganic phosphate transmembrane transporter activity [GO:0005315]
A0A087UEG5	tRNA (Guanine(10)-N2)-methyltransferase-like protein (Fragment)	X975_17157	KFM75754.1	methyltransferase activity [GO:0008168]; nucleic acid binding [GO:0003676]
A0A087UEG8	Enoyl-CoA hydratase, mitochondrial (Fragment)	X975_26730	KFM75757.1	catalytic activity [GO:0003824]
A0A087UEI6	Aldose 1-epimerase (Fragment)	X975_14108	KFM75775.1	carbohydrate binding [GO:0030246]; isomerase activity [GO:0016853]
A0A087UEI8	Mitogen-activated protein kinase-binding protein 1 (Fragment)	X975_14110	KFM75777.1	kinase activity [GO:0016301]
A0A087UEK1	Beta-ureidopropionase (Fragment)	X975_11849	KFM75790.1	hydrolase activity, acting on carbon-nitrogen (but not peptide) bonds [GO:0016810]
A0A087UEM5	Alanine--tRNA ligase, cytoplasmic (Fragment)	X975_07873	KFM75814.1	alanine-tRNA ligase activity [GO:0004813]; ATP binding [GO:0005524]; nucleic acid binding [GO:0003676]
A0A087UEN2	Nodal modulator 3 (Fragment)	X975_16655	KFM75821.1	carbohydrate binding [GO:0030246]
A0A087UEP0	Electron transfer flavoprotein subunit alpha, mitochondrial (Fragment)	X975_19904	KFM75829.1	electron carrier activity [GO:0009055]; flavin adenine dinucleotide binding [GO:0050660]
A0A087UEP1	Tyrosine-protein kinase (EC 2.7.10.2) (Fragment)	X975_19905	KFM75830.1	ATP binding [GO:0005524]; non-membrane spanning protein tyrosine kinase activity [GO:0004715]
A0A087UEQ7	Calcium/calmodulin-dependent protein kinase type II alpha chain (Fragment)	X975_11986	KFM75846.1	calmodulin-dependent protein kinase activity [GO:0004683]
A0A087UEQ9	Calcium/calmodulin-dependent protein kinase type II alpha chain (Fragment)	X975_11988	KFM75848.1	ATP binding [GO:0005524]; protein serine/threonine kinase activity [GO:0004674]
A0A087UES3	E3 ubiquitin-protein ligase KCMF1 (Fragment)	X975_19256	KFM75862.1	ligase activity [GO:0016874]; zinc ion binding [GO:0008270]
A0A087UEU4	Peroxisome assembly protein 12 (Fragment)	X975_13206	KFM75883.1	zinc ion binding [GO:0008270]
A0A087UEU6	Septin-4 (Fragment)	X975_13208	KFM75885.1	GTP binding [GO:0005525]
A0A087UEW0	Translocation protein SEC62 (Fragment)	X975_14123	KFM75899.1	protein transporter activity [GO:0008565]
A0A087UEX1	Dehydrogenase/reductase SDR family member 7 (Fragment)	X975_13115	KFM75910.1	oxidoreductase activity [GO:0016491]
A0A087UEX3	Calcium/calmodulin-dependent protein kinase type 1 (Fragment)	X975_13117	KFM75912.1	ATP binding [GO:0005524]; protein serine/threonine kinase activity [GO:0004674]
A0A087UEY6	T-box transcription factor TBX1-A (Fragment)	X975_15646	KFM75925.1	DNA binding [GO:0003677]; transcription factor activity, sequence-specific DNA binding [GO:0003700]
A0A087UF30	Cellular nucleic acid-binding protein (Fragment)	X975_24625	KFM75969.1	nucleic acid binding [GO:0003676]; zinc ion binding [GO:0008270]
A0A087UF48	Uncharacterized protein (Fragment)	X975_02868	KFM75987.1	ATP binding [GO:0005524]; microtubule-severing ATPase activity [GO:0008568]
A0A087UF50	Uncharacterized protein (Fragment)	X975_02870	KFM75989.1	catalytic activity [GO:0003824]
A0A087UF51	Cytochrome b-c1 complex subunit 8 (Fragment)	X975_02871	KFM75990.1	ubiquinol-cytochrome-c reductase activity [GO:0008121]
A0A087UF58	Adenylosuccinate synthetase (EC 6.3.4.4) (Fragment)	X975_02878	KFM75997.1	adenylosuccinate synthase activity [GO:0004019]; GTP binding [GO:0005525]; metal ion binding [GO:0046872]
A0A087UF61	Ribosomal protein L15 (Fragment)	X975_14381	KFM76000.1	structural constituent of ribosome [GO:0003735]
A0A087UF90	Ubiquitin-conjugating enzyme E2 C (Fragment)	X975_15093	KFM76029.1	ATP binding [GO:0005524]; ligase activity [GO:0016874]
A0A087UF94	Type I inositol-1,4,5-trisphosphate 5-phosphatase (Fragment)	X975_15097	KFM76033.1	hydrolase activity [GO:0016787]
A0A087UFB5	Dual specificity protein phosphatase 7 (Fragment)	X975_16861	KFM76054.1	MAP kinase tyrosine/serine/threonine phosphatase activity [GO:0017017]
A0A087UFC7	Kinesin-like protein (Fragment)	X975_10730	KFM76066.1	ATP binding [GO:0005524]; microtubule motor activity [GO:0003777]
A0A087UFD1	Alkyldihydroxyacetonephosphate synthase, peroxisomal (Fragment)	X975_01794	KFM76070.1	alkylglycerone-phosphate synthase activity [GO:0008609]; flavin adenine dinucleotide binding [GO:0050660]; oxidoreductase activity, acting on CH-OH group of donors [GO:0016614]
A0A087UFF1	Gamma-glutamylcyclotransferase (Fragment)	X975_14512	KFM76090.1	gamma-glutamylcyclotransferase activity [GO:0003839]
A0A087UFG6	Mitochondrial-processing peptidase subunit beta (Fragment)	X975_20544	KFM76105.1	catalytic activity [GO:0003824]; metal ion binding [GO:0046872]
A0A087UFJ2	Regulator of telomere elongation helicase 1-like protein (Fragment)	X975_09082	KFM76131.1	ATP binding [GO:0005524]; ATP-dependent DNA helicase activity [GO:0004003]; DNA binding [GO:0003677]
A0A087UFK6	Regulator of nonsense transcripts 3A (Fragment)	X975_25318	KFM76145.1	nucleotide binding [GO:0000166]
A0A087UFK8	Cyclin-C (Fragment)	X975_25320	KFM76147.1	cyclin-dependent protein serine/threonine kinase regulator activity [GO:0016538]
A0A087UFN7	[Pyruvate dehydrogenase [lipoamide]] kinase, mitochondrial (Fragment)	X975_18682	KFM76176.1	kinase activity [GO:0016301]
A0A087UFQ1	GTP-binding protein Di-Ras2 (Fragment)	X975_12950	KFM76190.1	GTP binding [GO:0005525]
A0A087UFQ6	Uncharacterized protein (Fragment)	X975_18101	KFM76195.1	hypoxanthine phosphoribosyltransferase activity [GO:0004422]
A0A087UFU1	39S ribosomal protein L28, mitochondrial (Fragment)	X975_10138	KFM76230.1	structural constituent of ribosome [GO:0003735]
A0A087UFW7	DNA topoisomerase 2-binding protein 1 (Fragment)	X975_20187	KFM76256.1	isomerase activity [GO:0016853]
A0A087UFX3	NADH dehydrogenase [ubiquinone] iron-sulfur protein 3, mitochondrial (Fragment)	X975_06429	KFM76262.1	NADH dehydrogenase (ubiquinone) activity [GO:0008137]
A0A087UFZ4	Retinol dehydrogenase 14 (Fragment)	X975_21018	KFM76283.1	oxidoreductase activity [GO:0016491]
A0A087UG08	DNA mismatch repair protein Msh2 (Fragment)	X975_13954	KFM76297.1	ATP binding [GO:0005524]; mismatched DNA binding [GO:0030983]
A0A087UG27	Putative 28S ribosomal protein S16, mitochondrial (Fragment)	X975_15321	KFM76316.1	structural constituent of ribosome [GO:0003735]
A0A087UG54	Sodium-independent sulfate anion transporter (Fragment)	X975_24228	KFM76343.1	secondary active sulfate transmembrane transporter activity [GO:0008271]
A0A087UG89	Cysteine protease ATG4B (Fragment)	X975_20829	KFM76378.1	peptidase activity [GO:0008233]
A0A087UG96	3-hydroxyisobutyryl-CoA hydrolase, mitochondrial (Fragment)	X975_20811	KFM76385.1	hydrolase activity [GO:0016787]
A0A087UGB0	DNA polymerase kappa (Fragment)	X975_15455	KFM76399.1	damaged DNA binding [GO:0003684]; DNA-directed DNA polymerase activity [GO:0003887]
A0A087UGB2	Myosin heavy chain, non-muscle (Fragment)	X975_15457	KFM76401.1	ATP binding [GO:0005524]; motor activity [GO:0003774]
A0A087UGC7	Ras-related protein Rab-40C (Fragment)	X975_15614	KFM76416.1	GTPase activity [GO:0003924]; GTP binding [GO:0005525]
A0A087UGD6	Suppressor of hairless protein-like protein (Fragment)	X975_14465	KFM76425.1	RNA polymerase II core promoter proximal region sequence-specific DNA binding [GO:0000978]; transcription factor activity, RNA polymerase II core promoter proximal region sequence-specific binding [GO:0000982]
A0A087UGE0	Exosome complex component RRP40 (Fragment)	X975_14469	KFM76429.1	RNA binding [GO:0003723]
A0A087UGE8	Proteasome subunit alpha type (EC 3.4.25.1) (Fragment)	X975_14477	KFM76437.1	threonine-type endopeptidase activity [GO:0004298]
A0A087UGE9	E3 ubiquitin-protein ligase Topor (Fragment)	X975_14478	KFM76438.1	ligase activity [GO:0016874]; zinc ion binding [GO:0008270]
A0A087UGF1	Coatomer subunit alpha (Fragment)	X975_14480	KFM76440.1	structural molecule activity [GO:0005198]
A0A087UGK1	Protein-L-isoaspartate O-methyltransferase domain-containing protein 1 (Fragment)	X975_20844	KFM76490.1	protein-L-isoaspartate (D-aspartate) O-methyltransferase activity [GO:0004719]
A0A087UGL3	Neurogenic protein big brain (Fragment)	X975_20578	KFM76502.1	transporter activity [GO:0005215]
A0A087UGM4	Lamin Dm0 (Fragment)	X975_12013	KFM76513.1	structural molecule activity [GO:0005198]
A0A087UGR0	T-complex protein 1 subunit eta (Fragment)	X975_12179	KFM76549.1	ATP binding [GO:0005524]
A0A087UGW2	Glucosamine-6-phosphate isomerase (EC 3.5.99.6) (Glucosamine-6-phosphate deaminase) (Fragment)	X975_22266	KFM76601.1	glucosamine-6-phosphate deaminase activity [GO:0004342]; hydrolase activity [GO:0016787]
A0A087UGX1	Cytohesin-1 (Fragment)	X975_16357	KFM76610.1	ARF guanyl-nucleotide exchange factor activity [GO:0005086]
A0A087UGX2	Synaptophysin-like protein 1 (Fragment)	X975_16358	KFM76611.1	transporter activity [GO:0005215]
A0A087UGX3	Synaptophysin (Fragment)	X975_16359	KFM76612.1	transporter activity [GO:0005215]
A0A087UGX7	Importin subunit alpha-3 (Fragment)	X975_21994	KFM76616.1	protein transporter activity [GO:0008565]
A0A087UGX9	DnaJ-like protein subfamily A member 1 (Fragment)	X975_17315	KFM76618.1	ATP binding [GO:0005524]; metal ion binding [GO:0046872]
A0A087UH12	4-hydroxybutyrate coenzyme A transferase (Fragment)	X975_00878	KFM76651.1	transferase activity [GO:0016740]
A0A087UH18	Proteasome subunit beta type (EC 3.4.25.1) (Fragment)	X975_13118	KFM76657.1	threonine-type endopeptidase activity [GO:0004298]
A0A087UH47	Serine/threonine-protein kinase tricorner (Fragment)	X975_26050	KFM76686.1	ATP binding [GO:0005524]; protein serine/threonine kinase activity [GO:0004674]
A0A087UH52	Nucleosome-remodeling factor subunit NURF301 (Fragment)	X975_06780	KFM76691.1	zinc ion binding [GO:0008270]
A0A087UH71	CDP-diacylglycerol--inositol 3-phosphatidyltransferase (Fragment)	X975_27245	KFM76710.1	phosphotransferase activity, for other substituted phosphate groups [GO:0016780]
A0A087UH80	Eukaryotic translation initiation factor 3 subunit K (Fragment)	X975_20173	KFM76719.1	ribosome binding [GO:0043022]; translation initiation factor activity [GO:0003743]
A0A087UH86	Glycogenin-1 (Fragment)	X975_12132	KFM76725.1	transferase activity, transferring glycosyl groups [GO:0016757]
A0A087UH87	WD repeat and FYVE domain-containing protein 2 (Fragment)	X975_12133	KFM76726.1	metal ion binding [GO:0046872]
A0A087UHA8	Cytosolic Fe-S cluster assembly factor nubp1 (Fragment)	X975_19542	KFM76747.1	ATP binding [GO:0005524]
A0A087UHC8	Coatomer subunit gamma-2 (Fragment)	X975_08630	KFM76767.1	structural molecule activity [GO:0005198]
A0A087UHE0	ETS domain-containing protein Elk-1 (Fragment)	X975_08642	KFM76779.1	sequence-specific DNA binding [GO:0043565]; transcription factor activity, sequence-specific DNA binding [GO:0003700]
A0A087UHE7	Peptidoglycan-recognition protein SC2 (Fragment)	X975_08649	KFM76786.1	N-acetylmuramoyl-L-alanine amidase activity [GO:0008745]; zinc ion binding [GO:0008270]
A0A087UHF9	Uridine 5'-monophosphate synthase (Fragment)	X975_12314	KFM76798.1	orotate phosphoribosyltransferase activity [GO:0004588]; orotidine-5'-phosphate decarboxylase activity [GO:0004590]
A0A087UHK4	NADH dehydrogenase [ubiquinone] flavoprotein 2, mitochondrial (Fragment)	X975_19820	KFM76843.1	2 iron, 2 sulfur cluster binding [GO:0051537]; metal ion binding [GO:0046872]; oxidoreductase activity [GO:0016491]
A0A087UHL4	DNA-directed RNA polymerase I subunit RPA12 (Fragment)	X975_21607	KFM76853.1	DNA-directed RNA polymerase activity [GO:0003899]; nucleic acid binding [GO:0003676]; zinc ion binding [GO:0008270]
A0A087UHN6	Guanine nucleotide-binding protein G(S) subunit alpha isoform (Fragment)	X975_24717	KFM76875.1	GTPase activity [GO:0003924]; guanyl nucleotide binding [GO:0019001]; signal transducer activity [GO:0004871]
A0A087UHN8	CAAX prenyl protease 2 (Fragment)	X975_24719	KFM76877.1	peptidase activity [GO:0008233]
A0A087UHQ3	HIV Tat-specific factor 1 (Fragment)	X975_23879	KFM76892.1	nucleic acid binding [GO:0003676]; nucleotide binding [GO:0000166]
A0A087UHQ4	Activated CDC42 kinase 1 (Fragment)	X975_23880	KFM76893.1	ATP binding [GO:0005524]; protein tyrosine kinase activity [GO:0004713]
A0A087UHQ7	Phosphatidylinositol 4-kinase alpha (Fragment)	X975_23883	KFM76896.1	kinase activity [GO:0016301]
A0A087UHR2	Mitogen-activated protein kinase kinase kinase kinase 2 (Fragment)	X975_08016	KFM76901.1	ATP binding [GO:0005524]; protein kinase activity [GO:0004672]
A0A087UHR3	Putative aarF domain-containing protein kinase 1 (Fragment)	X975_08017	KFM76902.1	kinase activity [GO:0016301]
A0A087UHS2	Branched-chain-amino-acid aminotransferase (EC 2.6.1.42) (Fragment)	X975_08026	KFM76911.1	L-isoleucine transaminase activity [GO:0052656]; L-leucine transaminase activity [GO:0052654]; L-valine transaminase activity [GO:0052655]
A0A087UHU1	tRNA-specific adenosine deaminase 1 (Fragment)	X975_20982	KFM76930.1	adenosine deaminase activity [GO:0004000]; RNA binding [GO:0003723]
A0A087UHU6	Uncharacterized protein (Fragment)	X975_05777	KFM76935.1	catalytic activity [GO:0003824]
A0A087UHV1	Pre-mRNA branch site p14-like protein (Fragment)	X975_24164	KFM76940.1	nucleic acid binding [GO:0003676]; nucleotide binding [GO:0000166]
A0A087UHV3	DNA-directed RNA polymerase (EC 2.7.7.6) (Fragment)	X975_00947	KFM76942.1	DNA binding [GO:0003677]; DNA-directed RNA polymerase activity [GO:0003899]; ribonucleoside binding [GO:0032549]
A0A087UHX1	Mismatch repair endonuclease PMS2 (Fragment)	X975_06695	KFM76960.1	ATP binding [GO:0005524]; endonuclease activity [GO:0004519]; mismatched DNA binding [GO:0030983]
A0A087UHZ1	Histone H2A (Fragment)	X975_21656	KFM76980.1	DNA binding [GO:0003677]
A0A087UHZ2	Histone H4 (Fragment)	X975_21657	KFM76981.1	DNA binding [GO:0003677]
A0A087UI08	Pyridine nucleotide-disulfide oxidoreductase domain-containing protein 1 (Fragment)	X975_20197	KFM76997.1	oxidoreductase activity [GO:0016491]
A0A087UI13	Serine/threonine-protein kinase mig-15 (Fragment)	X975_25682	KFM77002.1	kinase activity [GO:0016301]
A0A087UI15	G protein-coupled receptor kinase 5 (Fragment)	X975_06489	KFM77004.1	ATP binding [GO:0005524]; G-protein coupled receptor kinase activity [GO:0004703]
A0A087UI47	Ras-related C3 botulinum toxin substrate 1 (Fragment)	X975_18775	KFM77036.1	GTP binding [GO:0005525]
A0A087UI67	Serine/threonine-protein kinase STK11 (Fragment)	X975_03363	KFM77056.1	ATP binding [GO:0005524]; protein serine/threonine kinase activity [GO:0004674]
A0A087UI86	Mitochondrial Rho GTPase 1 (Fragment)	X975_13607	KFM77075.1	calcium ion binding [GO:0005509]; GTPase activity [GO:0003924]; GTP binding [GO:0005525]
A0A087UI93	Trifunctional enzyme subunit beta, mitochondrial (Fragment)	X975_13614	KFM77082.1	transferase activity, transferring acyl groups other than amino-acyl groups [GO:0016747]
A0A087UIB8	Ubiquitin-conjugating enzyme E2 (Fragment)	X975_21449	KFM77107.1	ATP binding [GO:0005524]; ligase activity [GO:0016874]
A0A087UIC7	Methyltransferase-like protein 13 (Fragment)	X975_21458	KFM77116.1	methyltransferase activity [GO:0008168]
A0A087UIE6	GTP-binding protein SAR1b (Fragment)	X975_03882	KFM77135.1	GTP binding [GO:0005525]
A0A087UIG8	Dolichyl-diphosphooligosaccharide--protein glycosyltransferase subunit 4 (Fragment)	X975_01502	KFM77157.1	transferase activity [GO:0016740]
A0A087UII2	Uncharacterized protein (Fragment)	X975_23192	KFM77171.1	GTPase activity [GO:0003924]; GTP binding [GO:0005525]
A0A087UIJ0	Proliferating cell nuclear antigen (Fragment)	X975_12714	KFM77179.1	DNA binding [GO:0003677]; DNA polymerase processivity factor activity [GO:0030337]
A0A087UIL3	Carboxypeptidase (EC 3.4.16.-) (Fragment)	X975_04697	KFM77202.1	serine-type carboxypeptidase activity [GO:0004185]
A0A087UIL5	Glycerol-3-phosphate dehydrogenase [NAD(+)] (EC 1.1.1.8) (Fragment)	X975_06971	KFM77204.1	glycerol-3-phosphate dehydrogenase [NAD+] activity [GO:0004367]; NAD binding [GO:0051287]
A0A087UIM5	Putative deoxyribose-phosphate aldolase (Fragment)	X975_16107	KFM77214.1	deoxyribose-phosphate aldolase activity [GO:0004139]
A0A087UIM6	Uroporphyrinogen-III synthase (Fragment)	X975_16108	KFM77215.1	uroporphyrinogen-III synthase activity [GO:0004852]
A0A087UIN7	Histone-lysine N-methyltransferase PRDM9 (Fragment)	X975_20208	KFM77226.1	metal ion binding [GO:0046872]; methyltransferase activity [GO:0008168]; nucleic acid binding [GO:0003676]
A0A087UIQ2	5'-AMP-activated protein kinase catalytic subunit alpha-2 (Fragment)	X975_18127	KFM77241.1	ATP binding [GO:0005524]; protein kinase activity [GO:0004672]
A0A087UIQ8	Histone H3 (Fragment)	X975_08799	KFM77247.1	DNA binding [GO:0003677]
A0A087UIT2	Phosphoinositide phospholipase C (EC 3.1.4.11) (Fragment)	X975_11194	KFM77271.1	calcium ion binding [GO:0005509]; phosphatidylinositol phospholipase C activity [GO:0004435]; signal transducer activity [GO:0004871]
A0A087UIW1	Exonuclease 1 (Fragment)	X975_04326	KFM77300.1	exonuclease activity [GO:0004527]
A0A087UIW8	ATPase inhibitor mai-2, mitochondrial (Fragment)	X975_08059	KFM77307.1	enzyme inhibitor activity [GO:0004857]
A0A087UIX2	Protein held out wing (Fragment)	X975_08063	KFM77311.1	RNA binding [GO:0003723]
A0A087UIY8	2-amino-3-ketobutyrate coenzyme A ligase, mitochondrial (Fragment)	X975_24824	KFM77327.1	glycine C-acetyltransferase activity [GO:0008890]; ligase activity [GO:0016874]; pyridoxal phosphate binding [GO:0030170]
A0A087UIZ5	Voltage-dependent calcium channel type A subunit alpha-1 (Fragment)	X975_19920	KFM77334.1	voltage-gated ion channel activity [GO:0005244]
A0A087UJ48	Palmitoyltransferase (EC 2.3.1.225) (Fragment)	X975_08849	KFM77387.1	protein-cysteine S-palmitoyltransferase activity [GO:0019706]; zinc ion binding [GO:0008270]
A0A087UJ68	Integrator complex subunit 12 (Fragment)	X975_15080	KFM77407.1	zinc ion binding [GO:0008270]
A0A087UJ87	2,3-bisphosphoglycerate-independent phosphoglycerate mutase (Fragment)	X975_19582	KFM77426.1	manganese ion binding [GO:0030145]; phosphoglycerate mutase activity [GO:0004619]
A0A087UJ98	Exosome component 10 (Fragment)	X975_09704	KFM77437.1	3'-5' exonuclease activity [GO:0008408]; nucleic acid binding [GO:0003676]; nucleotide binding [GO:0000166]
A0A087UJA2	Hydroxyacylglutathione hydrolase, mitochondrial (Fragment)	X975_09708	KFM77441.1	hydroxyacylglutathione hydrolase activity [GO:0004416]
A0A087UJA6	Ral GTPase-activating protein subunit beta (Fragment)	X975_19246	KFM77445.1	GTPase activator activity [GO:0005096]
A0A087UJC7	Rab5 GDP/GTP exchange factor (Fragment)	X975_06963	KFM77466.1	DNA binding [GO:0003677]; zinc ion binding [GO:0008270]
A0A087UJD0	Gamma-glutamyl hydrolase (Fragment)	X975_06966	KFM77469.1	omega peptidase activity [GO:0008242]
A0A087UJD2	Serine/threonine-protein kinase/endoribonuclease IRE1 (Fragment)	X975_06968	KFM77471.1	kinase activity [GO:0016301]
A0A087UJE6	Succinyl-CoA ligase subunit beta (EC 6.2.1.-) (Fragment)	X975_15883	KFM77485.1	ATP binding [GO:0005524]; ligase activity [GO:0016874]
A0A087UJF3	Phosphoserine phosphatase (Fragment)	X975_09036	KFM77492.1	phosphoserine phosphatase activity [GO:0004647]
A0A087UJG4	Calpain-7 (Fragment)	X975_20444	KFM77503.1	calcium-dependent cysteine-type endopeptidase activity [GO:0004198]
A0A087UJH4	Protein ECT2 (Fragment)	X975_24800	KFM77513.1	GTPase activator activity [GO:0005096]; guanyl-nucleotide exchange factor activity [GO:0005085]
A0A087UJI6	60S ribosomal protein L31 (Fragment)	X975_24812	KFM77525.1	structural constituent of ribosome [GO:0003735]
A0A087UJK0	AN1-type zinc finger protein 2B (Fragment)	X975_04641	KFM77539.1	zinc ion binding [GO:0008270]
A0A087UJK6	Transporter (Fragment)	X975_04736	KFM77545.1	neurotransmitter:sodium symporter activity [GO:0005328]
A0A087UJM5	Uncharacterized protein (Fragment)	X975_12389	KFM77564.1	structural constituent of ribosome [GO:0003735]
A0A087UJM7	Histone lysine demethylase PHF8 (Fragment)	X975_12391	KFM77566.1	methyltransferase activity [GO:0008168]; zinc ion binding [GO:0008270]
A0A087UJN4	Abhydrolase domain-containing protein 11 (Fragment)	X975_03934	KFM77573.1	hydrolase activity [GO:0016787]
A0A087UJP1	Ets DNA-binding protein pokkuri (Fragment)	X975_19010	KFM77580.1	sequence-specific DNA binding [GO:0043565]; transcription factor activity, sequence-specific DNA binding [GO:0003700]
A0A087UJP4	Uncharacterized protein (Fragment)	X975_19013	KFM77583.1	thymidylate synthase activity [GO:0004799]
A0A087UJQ4	Calumenin-A (Fragment)	X975_19023	KFM77593.1	calcium ion binding [GO:0005509]
A0A087UJQ7	Protein jagged-1b (Fragment)	X975_07896	KFM77596.1	calcium ion binding [GO:0005509]
A0A087UJR3	DNA-directed RNA polymerase III subunit RPC6 (Fragment)	X975_06765	KFM77602.1	DNA binding [GO:0003677]; DNA-directed RNA polymerase activity [GO:0003899]
A0A087UJR6	Putative ribosomal RNA methyltransferase NOP2 (Fragment)	X975_22335	KFM77605.1	methyltransferase activity [GO:0008168]
A0A087UJR8	Acetylcholine receptor subunit alpha-like 1 (Fragment)	X975_22337	KFM77607.1	acetylcholine-activated cation-selective channel activity [GO:0004889]
A0A087UJU7	Protein disulfide-isomerase A5 (Fragment)	X975_10656	KFM77636.1	isomerase activity [GO:0016853]
A0A087UJW5	Glyoxylate reductase/hydroxypyruvate reductase (Fragment)	X975_23873	KFM77654.1	NAD binding [GO:0051287]; oxidoreductase activity, acting on the CH-OH group of donors, NAD or NADP as acceptor [GO:0016616]
A0A087UJX6	Histone-lysine N-methyltransferase SETD1B (Fragment)	X975_14522	KFM77665.1	methyltransferase activity [GO:0008168]; nucleic acid binding [GO:0003676]; nucleotide binding [GO:0000166]
A0A087UK01	Glutamine synthetase (EC 6.3.1.2) (Fragment)	X975_11234	KFM77690.1	ATP binding [GO:0005524]; glutamate-ammonia ligase activity [GO:0004356]
A0A087UK12	Ras-like protein family member 10B (Fragment)	X975_03831	KFM77701.1	GTP binding [GO:0005525]
A0A087UK15	Transcription elongation factor 1-like protein (Fragment)	X975_05032	KFM77704.1	translation elongation factor activity [GO:0003746]
A0A087UK17	Phosphoacetylglucosamine mutase (Fragment)	X975_05034	KFM77706.1	magnesium ion binding [GO:0000287]; phosphoacetylglucosamine mutase activity [GO:0004610]
A0A087UK27	Pantothenate kinase 1 (Fragment)	X975_09359	KFM77716.1	ATP binding [GO:0005524]; pantothenate kinase activity [GO:0004594]
A0A087UK36	Ras-like protein 2 (Fragment)	X975_09368	KFM77725.1	GTP binding [GO:0005525]
A0A087UK44	Peptidyl-prolyl cis-trans isomerase NIMA-interacting 1 (Fragment)	X975_06624	KFM77733.1	peptidyl-prolyl cis-trans isomerase activity [GO:0003755]
A0A087UK53	Protein phosphatase 1B (Fragment)	X975_04528	KFM77742.1	magnesium ion binding [GO:0000287]; manganese ion binding [GO:0030145]; protein serine/threonine phosphatase activity [GO:0004722]
A0A087UK69	Actin-related protein 2 (Fragment)	X975_01409	KFM77758.1	ATP binding [GO:0005524]
A0A087UK89	Putative lysine-specific demethylase 4B (Fragment)	X975_23662	KFM77778.1	methyltransferase activity [GO:0008168]; zinc ion binding [GO:0008270]
A0A087UK98	Cytochrome b-c1 complex subunit 2, mitochondrial (Fragment)	X975_22423	KFM77787.1	catalytic activity [GO:0003824]; metal ion binding [GO:0046872]
A0A087UKD3	Serine/threonine-protein phosphatase (EC 3.1.3.16) (Fragment)	X975_01264	KFM77822.1	phosphoprotein phosphatase activity [GO:0004721]
A0A087UKG2	Ethanolaminephosphotransferase 1 (Fragment)	X975_27062	KFM77851.1	phosphotransferase activity, for other substituted phosphate groups [GO:0016780]
A0A087UKH3	Aryl hydrocarbon receptor (Fragment)	X975_23539	KFM77862.1	transcription factor activity, sequence-specific DNA binding [GO:0003700]
A0A087UKL6	39S ribosomal protein L22, mitochondrial (Fragment)	X975_11549	KFM77905.1	structural constituent of ribosome [GO:0003735]
A0A087UKM3	Chorion peroxidase (Fragment)	X975_22501	KFM77912.1	heme binding [GO:0020037]; peroxidase activity [GO:0004601]
A0A087UKN1	Carbonyl reductase [NADPH] 1 (Fragment)	X975_07815	KFM77920.1	oxidoreductase activity [GO:0016491]
A0A087UKN5	Phosphatidylinositol N-acetylglucosaminyltransferase subunit A (Fragment)	X975_10295	KFM77924.1	transferase activity, transferring glycosyl groups [GO:0016757]
A0A087UKQ0	Furin-like protease 1, isoforms 1/1-X/2 (Fragment)	X975_20103	KFM77939.1	serine-type endopeptidase activity [GO:0004252]
A0A087UKQ1	Retinoid-inducible serine carboxypeptidase (Fragment)	X975_20104	KFM77940.1	serine-type carboxypeptidase activity [GO:0004185]
A0A087UKS5	Dual specificity protein phosphatase 8 (Fragment)	X975_07264	KFM77964.1	MAP kinase tyrosine/serine/threonine phosphatase activity [GO:0017017]; protein tyrosine phosphatase activity [GO:0004725]
A0A087UKS9	AP-2 complex subunit alpha-2 (Fragment)	X975_21313	KFM77968.1	protein transporter activity [GO:0008565]
A0A087UKT5	Inhibitor of growth protein (Fragment)	X975_17440	KFM77974.1	zinc ion binding [GO:0008270]
A0A087UKT6	Counting factor associated protein D (Fragment)	X975_17441	KFM77975.1	cysteine-type peptidase activity [GO:0008234]
A0A087UKT7	Proteasome subunit alpha type (EC 3.4.25.1) (Fragment)	X975_09595	KFM77976.1	threonine-type endopeptidase activity [GO:0004298]
A0A087UKW1	NADH-cytochrome b5 reductase 2 (Fragment)	X975_25816	KFM78000.1	oxidoreductase activity [GO:0016491]
A0A087UKX5	Pancreatic alpha-amylase (Fragment)	X975_02786	KFM78014.1	catalytic activity [GO:0003824]
A0A087UKY9	Peroxisomal acyl-coenzyme A oxidase 3 (Fragment)	X975_25565	KFM78028.1	acyl-CoA dehydrogenase activity [GO:0003995]; acyl-CoA oxidase activity [GO:0003997]; flavin adenine dinucleotide binding [GO:0050660]
A0A087UL00	Homeobox protein Hox-B4 (Fragment)	X975_23494	KFM78039.1	sequence-specific DNA binding [GO:0043565]; transcription factor activity, sequence-specific DNA binding [GO:0003700]
A0A087UL05	Uroporphyrinogen decarboxylase (EC 4.1.1.37) (Fragment)	X975_21315	KFM78044.1	uroporphyrinogen decarboxylase activity [GO:0004853]
A0A087UL27	Zinc finger matrin-type protein 2 (Fragment)	X975_20594	KFM78066.1	nucleic acid binding [GO:0003676]; zinc ion binding [GO:0008270]
A0A087UL44	RNA-binding protein fusilli (Fragment)	X975_24641	KFM78083.1	nucleic acid binding [GO:0003676]; nucleotide binding [GO:0000166]
A0A087UL62	Organic cation transporter 1 (Fragment)	X975_17178	KFM78101.1	transmembrane transporter activity [GO:0022857]
A0A087UL65	Rab-like protein 3 (Fragment)	X975_21968	KFM78104.1	GTP binding [GO:0005525]
A0A087UL74	Cyclin-dependent kinase 5 (Fragment)	X975_14143	KFM78113.1	ATP binding [GO:0005524]; protein kinase activity [GO:0004672]
A0A087UL80	Histone H2B (Fragment)	X975_23156	KFM78119.1	DNA binding [GO:0003677]
A0A087UL83	N-glycosylase/DNA lyase (Fragment)	X975_13188	KFM78122.1	damaged DNA binding [GO:0003684]; oxidized purine nucleobase lesion DNA N-glycosylase activity [GO:0008534]
A0A087UL84	Glutathione S-transferase theta-1 (Fragment)	X975_13189	KFM78123.1	transferase activity [GO:0016740]
A0A087ULB9	GDP-mannose 4,6 dehydratase (Fragment)	X975_11830	KFM78158.1	GDP-mannose 4,6-dehydratase activity [GO:0008446]
A0A087ULC1	Solute carrier family 2, facilitated glucose transporter member 1 (Fragment)	X975_25409	KFM78160.1	substrate-specific transmembrane transporter activity [GO:0022891]
A0A087ULD2	Elongation factor Ts (Fragment)	X975_19899	KFM78171.1	translation elongation factor activity [GO:0003746]
A0A087ULG5	Nuclease domain-containing protein 1 (Fragment)	X975_23900	KFM78204.1	transcription cofactor activity [GO:0003712]
A0A087ULI6	Bromodomain adjacent to zinc finger domain protein 1A (Fragment)	X975_00985	KFM78225.1	zinc ion binding [GO:0008270]
A0A087ULJ4	Mediator of RNA polymerase II transcription subunit 19 (Fragment)	X975_07131	KFM78233.1	RNA polymerase II transcription cofactor activity [GO:0001104]
A0A087ULK2	ADP-ribosylation factor-like protein 6 (Fragment)	X975_22096	KFM78241.1	GTP binding [GO:0005525]
A0A087ULK3	Dolichyl-diphosphooligosaccharide--protein glycosyltransferase subunit 1 (EC 2.4.99.18) (Fragment)	X975_22097	KFM78242.1	dolichyl-diphosphooligosaccharide-protein glycotransferase activity [GO:0004579]
A0A087ULM3	Mitochondrial inner membrane protease subunit 2 (Fragment)	X975_06649	KFM78262.1	serine-type peptidase activity [GO:0008236]
A0A087ULM4	Peroxiredoxin-4 (Fragment)	X975_06650	KFM78263.1	peroxiredoxin activity [GO:0051920]
A0A087ULR2	Trifunctional purine biosynthetic protein adenosine-3 (Fragment)	X975_20757	KFM78301.1	phosphoribosylglycinamide formyltransferase activity [GO:0004644]
A0A087ULS5	Tolloid-like protein 1 (Fragment)	X975_17381	KFM78314.1	calcium ion binding [GO:0005509]; metalloendopeptidase activity [GO:0004222]
A0A087ULW2	RNA-binding protein 8A (Fragment)	X975_11527	KFM78351.1	nucleotide binding [GO:0000166]; RNA binding [GO:0003723]
A0A087ULZ3	Isochorismatase domain-containing protein 2, mitochondrial (Fragment)	X975_20524	KFM78382.1	catalytic activity [GO:0003824]
A0A087UM23	Phosphopantothenoylcysteine decarboxylase (Fragment)	X975_05362	KFM78412.1	catalytic activity [GO:0003824]
A0A087UM24	NADH dehydrogenase [ubiquinone] 1 beta subcomplex subunit 7 (Fragment)	X975_05363	KFM78413.1	NADH dehydrogenase (ubiquinone) activity [GO:0008137]
A0A087UM38	E3 ubiquitin-protein ligase RING2-A (Fragment)	X975_14664	KFM78427.1	ligase activity [GO:0016874]; zinc ion binding [GO:0008270]
A0A087UM41	Guanine nucleotide-binding protein subunit alpha-13 (Fragment)	X975_14667	KFM78430.1	GTPase activity [GO:0003924]; GTP binding [GO:0005525]; signal transducer activity [GO:0004871]
A0A087UM43	Adenylosuccinate lyase (ASL) (EC 4.3.2.2) (Adenylosuccinase) (Fragment)	X975_14669	KFM78432.1	(S)-2-(5-amino-1-(5-phospho-D-ribosyl)imidazole-4-carboxamido)succinate AMP-lyase (fumarate-forming) activity [GO:0070626]; N6-(1,2-dicarboxyethyl)AMP AMP-lyase (fumarate-forming) activity [GO:0004018]
A0A087UM48	Transcription factor MafK (Fragment)	X975_14674	KFM78437.1	sequence-specific DNA binding [GO:0043565]; transcription factor activity, sequence-specific DNA binding [GO:0003700]
A0A087UM49	Phosphomannomutase (EC 5.4.2.8) (Fragment)	X975_14675	KFM78438.1	phosphomannomutase activity [GO:0004615]
A0A087UM57	Pre-mRNA-splicing factor ATP-dependent RNA helicase PRP16 (Fragment)	X975_17262	KFM78446.1	ATP binding [GO:0005524]; ATP-dependent helicase activity [GO:0008026]; nucleic acid binding [GO:0003676]
A0A087UM97	Succinate dehydrogenase cytochrome b560 subunit, mitochondrial (Fragment)	X975_13991	KFM78486.1	electron carrier activity [GO:0009055]; succinate dehydrogenase activity [GO:0000104]
A0A087UM99	Protein deltex-2 (Fragment)	X975_13993	KFM78488.1	zinc ion binding [GO:0008270]
A0A087UMC4	Hydroxysteroid dehydrogenase-like protein 2 (Fragment)	X975_12096	KFM78513.1	oxidoreductase activity [GO:0016491]
A0A087UMC7	60S ribosomal protein L6 (Fragment)	X975_00442	KFM78516.1	structural constituent of ribosome [GO:0003735]
A0A087UMC8	ATP synthase subunit alpha (Fragment)	X975_00443	KFM78517.1	ATP binding [GO:0005524]; proton-transporting ATPase activity, rotational mechanism [GO:0046961]; proton-transporting ATP synthase activity, rotational mechanism [GO:0046933]
A0A087UMD1	Tether containing UBX domain for GLUT4 (Fragment)	X975_00446	KFM78520.1	receptor signaling protein activity [GO:0005057]
A0A087UMD9	Eukaryotic translation initiation factor 3 subunit L (Fragment)	X975_00454	KFM78528.1	translation initiation factor activity [GO:0003743]
A0A087UME0	Mitochondrial 10-formyltetrahydrofolate dehydrogenase (Fragment)	X975_00455	KFM78529.1	hydroxymethyl-, formyl- and related transferase activity [GO:0016742]; methyltransferase activity [GO:0008168]
A0A087UME1	Cytosolic 10-formyltetrahydrofolate dehydrogenase (Fragment)	X975_00456	KFM78530.1	oxidoreductase activity, acting on the aldehyde or oxo group of donors, NAD or NADP as acceptor [GO:0016620]
A0A087UMF3	T-complex protein 1 subunit gamma (Fragment)	X975_24291	KFM78542.1	ATP binding [GO:0005524]
A0A087UMH4	60S ribosomal protein L17 (Fragment)	X975_04728	KFM78563.1	structural constituent of ribosome [GO:0003735]
A0A087UMH7	Peptidyl-prolyl cis-trans isomerase-like 2 (Fragment)	X975_04731	KFM78566.1	peptidyl-prolyl cis-trans isomerase activity [GO:0003755]; ubiquitin-protein transferase activity [GO:0004842]
A0A087UMI6	Mitochondrial import inner membrane translocase subunit Tim13-B (Fragment)	X975_12029	KFM78575.1	metal ion binding [GO:0046872]
A0A087UMI8	Pyruvate kinase (EC 2.7.1.40) (Fragment)	X975_04139	KFM78577.1	kinase activity [GO:0016301]; magnesium ion binding [GO:0000287]; potassium ion binding [GO:0030955]; pyruvate kinase activity [GO:0004743]
A0A087UMI9	Receptor protein serine/threonine kinase (EC 2.7.11.30) (Fragment)	X975_04140	KFM78578.1	ATP binding [GO:0005524]; receptor signaling protein serine/threonine kinase activity [GO:0004702]; transmembrane receptor protein serine/threonine kinase activity [GO:0004675]
A0A087UMK8	Uncharacterized protein (Fragment)	X975_12716	KFM78597.1	chitin binding [GO:0008061]
A0A087UML8	N-acetyltransferase 6 (Fragment)	X975_17680	KFM78607.1	N-acetyltransferase activity [GO:0008080]
A0A087UMM1	Ras-related protein Ral-a (Fragment)	X975_17683	KFM78610.1	GTPase activity [GO:0003924]; GTP binding [GO:0005525]
A0A087UMM4	Nicotinate phosphoribosyltransferase (Fragment)	X975_09759	KFM78613.1	nicotinate-nucleotide diphosphorylase (carboxylating) activity [GO:0004514]; nicotinate phosphoribosyltransferase activity [GO:0004516]
A0A087UMM5	60S ribosomal protein L4 (Fragment)	X975_09760	KFM78614.1	structural constituent of ribosome [GO:0003735]
A0A087UMN2	Protein SREK1IP1 (Fragment)	X975_01764	KFM78621.1	nucleic acid binding [GO:0003676]; zinc ion binding [GO:0008270]
A0A087UMP9	Vinculin (Fragment)	X975_11309	KFM78638.1	structural molecule activity [GO:0005198]
A0A087UMR3	Methylthioribose-1-phosphate isomerase (Fragment)	X975_01702	KFM78652.1	isomerase activity [GO:0016853]
A0A087UMR4	Cytochrome c1, heme protein, mitochondrial (Fragment)	X975_01703	KFM78653.1	electron carrier activity [GO:0009055]; heme binding [GO:0020037]
A0A087UMR8	Metabotropic glutamate receptor 1 (Fragment)	X975_12201	KFM78657.1	G-protein coupled receptor activity [GO:0004930]
A0A087UMX8	40S ribosomal protein S3-A (Fragment)	X975_08611	KFM78717.1	RNA binding [GO:0003723]; structural constituent of ribosome [GO:0003735]
A0A087UN11	Receptor-type tyrosine-protein phosphatase T (Fragment)	X975_00509	KFM78750.1	protein tyrosine phosphatase activity [GO:0004725]
A0A087UN67	Heat shock protein 83 (Fragment)	X975_24927	KFM78806.1	ATP binding [GO:0005524]
A0A087UN68	Endothelial differentiation-related factor 1-like protein (Fragment)	X975_24928	KFM78807.1	sequence-specific DNA binding [GO:0043565]
A0A087UN86	Breast cancer type 1 susceptibility protein-like protein (Fragment)	X975_24831	KFM78825.1	zinc ion binding [GO:0008270]
A0A087UN90	Protein arginine N-methyltransferase 3 (Fragment)	X975_14544	KFM78829.1	metal ion binding [GO:0046872]; methyltransferase activity [GO:0008168]
A0A087UN99	Ornithine aminotransferase, mitochondrial (Fragment)	X975_25752	KFM78838.1	pyridoxal phosphate binding [GO:0030170]; transaminase activity [GO:0008483]
A0A087UNA6	E3 UFM1-protein ligase 1 (Fragment)	X975_25759	KFM78845.1	ligase activity [GO:0016874]
A0A087UNB8	Serine/threonine-protein kinase pim-3 (Fragment)	X975_04788	KFM78857.1	ATP binding [GO:0005524]; protein serine/threonine kinase activity [GO:0004674]
A0A087UND9	Zinc finger protein 207 (Fragment)	X975_10879	KFM78878.1	DNA binding [GO:0003677]; metal ion binding [GO:0046872]
A0A087UNE9	Proton myo-inositol cotransporter (Fragment)	X975_01741	KFM78888.1	transmembrane transporter activity [GO:0022857]
A0A087UNH1	SUMO-activating enzyme subunit 1 (Fragment)	X975_05250	KFM78910.1	small protein activating enzyme activity [GO:0008641]
A0A087UNI2	60S ribosomal protein L3 (Fragment)	X975_16824	KFM78921.1	structural constituent of ribosome [GO:0003735]
A0A087UNI4	Selenide, water dikinase (Fragment)	X975_26853	KFM78923.1	ATP binding [GO:0005524]; kinase activity [GO:0016301]
A0A087UNI9	Uncharacterized protein (Fragment)	X975_02279	KFM78928.1	protein phosphatase inhibitor activity [GO:0004864]
A0A087UNJ5	AP-3 complex subunit sigma-2 (Fragment)	X975_17946	KFM78934.1	protein transporter activity [GO:0008565]
A0A087UNK3	ADP-sugar pyrophosphatase (Fragment)	X975_04010	KFM78942.1	hydrolase activity [GO:0016787]
A0A087UNL6	Ubiquitin-conjugating enzyme E2 S (Fragment)	X975_26075	KFM78955.1	ATP binding [GO:0005524]; ligase activity [GO:0016874]
A0A087UNL8	SUMO-conjugating enzyme (EC 6.3.2.-) (Fragment)	X975_26077	KFM78957.1	ATP binding [GO:0005524]; ligase activity [GO:0016874]; SUMO transferase activity [GO:0019789]
A0A087UNQ4	Sphingolipid delta(4)-desaturase DES1 (Fragment)	X975_03216	KFM78993.1	sphingolipid delta-4 desaturase activity [GO:0042284]
A0A087UNQ8	Serine/threonine-protein kinase PLK (EC 2.7.11.21) (Polo-like kinase) (Fragment)	X975_14625	KFM78997.1	ATP binding [GO:0005524]; protein serine/threonine kinase activity [GO:0004674]
A0A087UNS1	Lon protease homolog (EC 3.4.21.-) (Fragment)	X975_05566	KFM79010.1	ATP binding [GO:0005524]; ATP-dependent peptidase activity [GO:0004176]; serine-type endopeptidase activity [GO:0004252]
A0A087UNV0	Transcription factor Sp4 (Fragment)	X975_05317	KFM79039.1	metal ion binding [GO:0046872]; nucleic acid binding [GO:0003676]
A0A087UNV1	GTP-binding protein (Fragment)	X975_05318	KFM79040.1	GTP binding [GO:0005525]
A0A087UNW1	Rho-related GTP-binding protein RhoU (Fragment)	X975_18491	KFM79050.1	GTP binding [GO:0005525]
A0A087UNY4	Procollagen-lysine,2-oxoglutarate 5-dioxygenase 3 (Fragment)	X975_22983	KFM79073.1	dioxygenase activity [GO:0051213]; iron ion binding [GO:0005506]; L-ascorbic acid binding [GO:0031418]; oxidoreductase activity, acting on paired donors, with incorporation or reduction of molecular oxygen [GO:0016705]
A0A087UP06	Putative phospholipid-transporting ATPase IA (Fragment)	X975_22611	KFM79095.1	ATP binding [GO:0005524]; magnesium ion binding [GO:0000287]; phospholipid-translocating ATPase activity [GO:0004012]
A0A087UP15	Amine oxidase [flavin-containing] (Fragment)	X975_08454	KFM79104.1	oxidoreductase activity [GO:0016491]
A0A087UP23	Myosin light chain kinase, smooth muscle (Fragment)	X975_01754	KFM79112.1	ATP binding [GO:0005524]; protein kinase activity [GO:0004672]
A0A087UP38	Kinase D-interacting substrate (Fragment)	X975_23857	KFM79127.1	kinase activity [GO:0016301]
A0A087UP50	Elongation factor 1-alpha (Fragment)	X975_25648	KFM79139.1	GTPase activity [GO:0003924]; GTP binding [GO:0005525]; translation elongation factor activity [GO:0003746]
A0A087UP54	V-type proton ATPase subunit G (Fragment)	X975_08147	KFM79143.1	hydrolase activity, acting on acid anhydrides, catalyzing transmembrane movement of substances [GO:0016820]
A0A087UP57	Guanine nucleotide-binding protein G(Q) subunit alpha (Fragment)	X975_08150	KFM79146.1	GTPase activity [GO:0003924]; GTP binding [GO:0005525]; signal transducer activity [GO:0004871]
A0A087UP63	Uncharacterized protein (Fragment)	X975_26066	KFM79152.1	hydrogen ion transmembrane transporter activity [GO:0015078]
A0A087UP70	Tyrosine-protein kinase Fps85D (Fragment)	X975_11062	KFM79159.1	kinase activity [GO:0016301]
A0A087UP78	Superoxide dismutase (EC 1.15.1.1) (Fragment)	X975_25906	KFM79167.1	metal ion binding [GO:0046872]; superoxide dismutase activity [GO:0004784]
A0A087UP98	Calpain-9 (Fragment)	X975_00196	KFM79187.1	calcium-dependent cysteine-type endopeptidase activity [GO:0004198]
A0A087UPA2	Rho guanine nucleotide exchange factor 11 (Fragment)	X975_27113	KFM79191.1	Rho guanyl-nucleotide exchange factor activity [GO:0005089]
A0A087UPG1	Tubulin alpha chain (Fragment)	X975_11665	KFM79250.1	GTPase activity [GO:0003924]; GTP binding [GO:0005525]; structural constituent of cytoskeleton [GO:0005200]
A0A087UPG2	Serine/arginine-rich splicing factor 1 (Fragment)	X975_11666	KFM79251.1	nucleic acid binding [GO:0003676]; nucleotide binding [GO:0000166]
A0A087UPH0	Propionyl-CoA carboxylase beta chain, mitochondrial (Fragment)	X975_07997	KFM79259.1	acetyl-CoA carboxylase activity [GO:0003989]
A0A087UPK6	Replication factor C subunit 2 (Fragment)	X975_04062	KFM79295.1	ATP binding [GO:0005524]; DNA binding [GO:0003677]
A0A087UPN1	Histone deacetylase 3 (Fragment)	X975_15224	KFM79320.1	histone deacetylase activity [GO:0004407]
A0A087UPN3	Tripeptidyl-peptidase 2 (Fragment)	X975_26262	KFM79322.1	serine-type endopeptidase activity [GO:0004252]
A0A087UPP3	Dihydrolipoyl dehydrogenase (EC 1.8.1.4) (Fragment)	X975_04123	KFM79332.1	dihydrolipoyl dehydrogenase activity [GO:0004148]; flavin adenine dinucleotide binding [GO:0050660]
A0A087UPP6	LIM and SH3 domain protein Lasp (Fragment)	X975_04126	KFM79335.1	zinc ion binding [GO:0008270]
A0A087UPQ7	Unconventional myosin-XVIIIa (Fragment)	X975_09623	KFM79346.1	ATP binding [GO:0005524]; motor activity [GO:0003774]
A0A087UPR4	Insulin-degrading enzyme (Fragment)	X975_09153	KFM79353.1	catalytic activity [GO:0003824]; metal ion binding [GO:0046872]
A0A087UPR7	Ubiquitin-like modifier-activating enzyme 1 (Fragment)	X975_26635	KFM79356.1	ATP binding [GO:0005524]; small protein activating enzyme activity [GO:0008641]
A0A087UPR9	39S ribosomal protein L13, mitochondrial (Fragment)	X975_14611	KFM79358.1	structural constituent of ribosome [GO:0003735]
A0A087UPS0	N-alpha-acetyltransferase 38, NatC auxiliary subunit (Fragment)	X975_14612	KFM79359.1	transferase activity [GO:0016740]
A0A087UPT2	Myocyte-specific enhancer factor 2A (Fragment)	X975_16773	KFM79371.1	DNA binding [GO:0003677]
A0A087UPU7	Cancer-related nucleoside-triphosphatase-like protein (Fragment)	X975_26459	KFM79386.1	nucleotide phosphatase activity, acting on free nucleotides [GO:0098519]
A0A087UPV1	Translin (Fragment)	X975_26463	KFM79390.1	sequence-specific DNA binding [GO:0043565]
A0A087UPW0	S-formylglutathione hydrolase (Fragment)	X975_17443	KFM79399.1	S-formylglutathione hydrolase activity [GO:0018738]
A0A087UPW1	Tubulin gamma chain (Fragment)	X975_17444	KFM79400.1	GTPase activity [GO:0003924]; GTP binding [GO:0005525]
A0A087UPX0	Uncharacterized protein (Fragment)	X975_20185	KFM79409.1	ATPase activator activity [GO:0001671]
A0A087UPX2	Uncharacterized protein (Fragment)	X975_04362	KFM79411.1	GTP binding [GO:0005525]
A0A087UPY4	Zinc finger FYVE domain-containing protein 1 (Fragment)	X975_09827	KFM79423.1	metal ion binding [GO:0046872]
A0A087UPZ5	Transcription elongation factor B polypeptide 2 (Fragment)	X975_06811	KFM79434.1	translation elongation factor activity [GO:0003746]
A0A087UQ09	Citrate synthase (Fragment)	X975_13356	KFM79448.1	citrate (Si)-synthase activity [GO:0004108]
A0A087UQ21	ATP-binding cassette sub-family E member 1 (Fragment)	X975_02354	KFM79460.1	ATPase activity [GO:0016887]; ATP binding [GO:0005524]
A0A087UQ26	Cuticle protein 10.9 (Fragment)	X975_21409	KFM79465.1	structural constituent of cuticle [GO:0042302]
A0A087UQ33	Mitogen-activated protein kinase kinase kinase MLT (Fragment)	X975_16663	KFM79472.1	ATP binding [GO:0005524]; protein kinase activity [GO:0004672]
A0A087UQ39	Ubiquitin carboxyl-terminal hydrolase 47 (Fragment)	X975_16669	KFM79478.1	cysteine-type peptidase activity [GO:0008234]; ubiquitinyl hydrolase activity [GO:0036459]
A0A087UQ44	Calcium-binding mitochondrial carrier protein Aralar1 (Fragment)	X975_15769	KFM79483.1	calcium ion binding [GO:0005509]
A0A087UQ46	Nuclear cap-binding protein subunit 1 (Fragment)	X975_15771	KFM79485.1	RNA cap binding [GO:0000339]
A0A087UQ49	Pre-mRNA-splicing factor RBM22 (Fragment)	X975_23776	KFM79488.1	metal ion binding [GO:0046872]; nucleic acid binding [GO:0003676]; nucleotide binding [GO:0000166]
A0A087UQ62	Tat-linked quality control protein TatD (Fragment)	X975_25366	KFM79501.1	endodeoxyribonuclease activity, producing 5'-phosphomonoesters [GO:0016888]
A0A087UQ63	Eukaryotic translation initiation factor 3 subunit F (Fragment)	X975_25367	KFM79502.1	translation initiation factor activity [GO:0003743]
A0A087UQ72	Serine/threonine-protein kinase 40 (Fragment)	X975_26955	KFM79511.1	ATP binding [GO:0005524]; protein kinase activity [GO:0004672]
A0A087UQ93	40S ribosomal protein S29 (Fragment)	X975_09512	KFM79532.1	structural constituent of ribosome [GO:0003735]
A0A087UQB3	Zinc finger Ran-binding domain-containing protein 2 (Fragment)	X975_23353	KFM79552.1	zinc ion binding [GO:0008270]
A0A087UQB7	Signal recognition particle protein (Fragment)	X975_23357	KFM79556.1	7S RNA binding [GO:0008312]; endoplasmic reticulum signal peptide binding [GO:0030942]
A0A087UQC2	Calcipressin-3 (Fragment)	X975_26703	KFM79561.1	nucleotide binding [GO:0000166]
A0A087UQC3	G2/M phase-specific E3 ubiquitin-protein ligase (Fragment)	X975_26704	KFM79562.1	ligase activity [GO:0016874]; zinc ion binding [GO:0008270]
A0A087UQC8	RNA-binding protein Nova-1 (Fragment)	X975_26709	KFM79567.1	RNA binding [GO:0003723]
A0A087UQD1	Calcyphosin-like protein (Fragment)	X975_23370	KFM79570.1	calcium ion binding [GO:0005509]
A0A087UQD3	Proteasome subunit alpha type (EC 3.4.25.1) (Fragment)	X975_23372	KFM79572.1	threonine-type endopeptidase activity [GO:0004298]
A0A087UQG0	N-alpha-acetyltransferase 35, NatC auxiliary subunit (Fragment)	X975_09567	KFM79599.1	transferase activity [GO:0016740]
A0A087UQG8	U11/U12 small nuclear ribonucleoprotein (Fragment)	X975_09575	KFM79607.1	nucleic acid binding [GO:0003676]; nucleotide binding [GO:0000166]
A0A087UQG9	39S ribosomal protein L14, mitochondrial (Fragment)	X975_09576	KFM79608.1	structural constituent of ribosome [GO:0003735]
A0A087UQJ6	Eukaryotic translation initiation factor 4E-binding protein 1 (Fragment)	X975_11378	KFM79635.1	translation initiation factor activity [GO:0003743]
A0A087UQJ7	Alpha-2-macroglobulin receptor-associated protein (Fragment)	X975_11379	KFM79636.1	heparin binding [GO:0008201]
A0A087UQK2	O-phosphoseryl-tRNA(Sec) selenium transferase (Fragment)	X975_10122	KFM79641.1	transferase activity, transferring selenium-containing groups [GO:0016785]; tRNA binding [GO:0000049]
A0A087UQN0	Dynamin (Fragment)	X975_01009	KFM79669.1	GTPase activity [GO:0003924]; GTP binding [GO:0005525]
A0A087UQN9	40S ribosomal protein S4 (Fragment)	X975_16434	KFM79678.1	RNA binding [GO:0003723]; structural constituent of ribosome [GO:0003735]
A0A087UQP4	Uncharacterized protein (Fragment)	X975_14150	KFM79683.1	chitin binding [GO:0008061]
A0A087UQQ1	Zinc finger protein 622 (Fragment)	X975_13751	KFM79690.1	nucleic acid binding [GO:0003676]; zinc ion binding [GO:0008270]
A0A087UQQ5	Cleavage and polyadenylation specificity factor subunit 6 (Fragment)	X975_16270	KFM79694.1	nucleic acid binding [GO:0003676]; nucleotide binding [GO:0000166]
A0A087UQR3	Scaffold attachment factor B2 (Fragment)	X975_07015	KFM79702.1	nucleic acid binding [GO:0003676]; nucleotide binding [GO:0000166]
A0A087UQR6	Cadherin-87A (Fragment)	X975_07018	KFM79705.1	calcium ion binding [GO:0005509]
A0A087UQS1	Uncharacterized protein (Fragment)	X975_03197	KFM79710.1	glycine N-methyltransferase activity [GO:0017174]
A0A087UQT1	Rab-like protein 5 (Fragment)	X975_05904	KFM79720.1	GTP binding [GO:0005525]
A0A087UQU0	N-alpha-acetyltransferase 10 (Fragment)	X975_14842	KFM79729.1	N-acetyltransferase activity [GO:0008080]
A0A087UQU8	ADP-ribosylation factor 1 (Fragment)	X975_26266	KFM79737.1	GTP binding [GO:0005525]
A0A087UQW2	U4/U6.U5 tri-snRNP-associated protein 2 (Fragment)	X975_23077	KFM79751.1	ubiquitinyl hydrolase activity [GO:0036459]; zinc ion binding [GO:0008270]
A0A087UQY8	Putative succinate dehydrogenase [ubiquinone] flavoprotein subunit, mitochondrial (Fragment)	X975_03251	KFM79777.1	oxidoreductase activity [GO:0016491]
A0A087UR11	Trifunctional purine biosynthetic protein adenosine-3 (Fragment)	X975_26544	KFM79800.1	ATP binding [GO:0005524]; hydroxymethyl-, formyl- and related transferase activity [GO:0016742]; metal ion binding [GO:0046872]; phosphoribosylamine-glycine ligase activity [GO:0004637]; phosphoribosylformylglycinamidine cyclo-ligase activity [GO:0004641]
A0A087UR16	Cathepsin L (Fragment)	X975_15115	KFM79805.1	cysteine-type peptidase activity [GO:0008234]
A0A087UR47	Exosome complex exonuclease RRP44 (Fragment)	X975_14261	KFM79836.1	exonuclease activity [GO:0004527]
A0A087UR99	Uncharacterized protein (Fragment)	X975_26974	KFM79888.1	cyclin-dependent protein serine/threonine kinase inhibitor activity [GO:0004861]
A0A087URA7	CCR4-NOT transcription complex subunit 7 (Fragment)	X975_26642	KFM79896.1	nucleic acid binding [GO:0003676]
A0A087URB0	Neurogenic locus Notch protein (Fragment)	X975_02530	KFM79899.1	calcium ion binding [GO:0005509]
A0A087URE6	Succinate-semialdehyde dehydrogenase, mitochondrial (Fragment)	X975_06924	KFM79935.1	succinate-semialdehyde dehydrogenase [NAD(P)+] activity [GO:0009013]
A0A087URI6	Protein tweety homolog (Fragment)	X975_15607	KFM79975.1	chloride channel activity [GO:0005254]
A0A087URM5	Calcium homeostasis endoplasmic reticulum protein (Fragment)	X975_07365	KFM80014.1	RNA binding [GO:0003723]
A0A087URM7	Gamma-aminobutyric acid type B receptor subunit 1 (Fragment)	X975_07367	KFM80016.1	G-protein coupled GABA receptor activity [GO:0004965]
A0A087URQ5	Uncharacterized protein (Fragment)	X975_14917	KFM80044.1	ubiquitin-protein transferase activity [GO:0004842]; zinc ion binding [GO:0008270]
A0A087URR5	UTP--glucose-1-phosphate uridylyltransferase (Fragment)	X975_07327	KFM80054.1	UTP:glucose-1-phosphate uridylyltransferase activity [GO:0003983]
A0A087URS4	Putative ATP-dependent RNA helicase YTHDC2 (Fragment)	X975_13194	KFM80063.1	helicase activity [GO:0004386]; nucleic acid binding [GO:0003676]
A0A087URV4	Uncharacterized protein (Fragment)	X975_13169	KFM80093.1	hydroxymethylglutaryl-CoA synthase activity [GO:0004421]
A0A087URV9	Eukaryotic translation initiation factor 4E (Fragment)	X975_05758	KFM80098.1	translation initiation factor activity [GO:0003743]
A0A087URW9	Kinesin-like protein (Fragment)	X975_02460	KFM80108.1	ATP binding [GO:0005524]; microtubule motor activity [GO:0003777]
A0A087URY6	Isocitrate dehydrogenase [NADP] cytoplasmic (Fragment)	X975_03171	KFM80125.1	isocitrate dehydrogenase (NADP+) activity [GO:0004450]; magnesium ion binding [GO:0000287]; NAD binding [GO:0051287]
A0A087US08	Bifunctional 3'-phosphoadenosine 5'-phosphosulfate synthase (Fragment)	X975_18465	KFM80147.1	adenylylsulfate kinase activity [GO:0004020]; ATP binding [GO:0005524]; sulfate adenylyltransferase (ATP) activity [GO:0004781]
A0A087US21	DNA-directed RNA polymerase III subunit RPC4 (Fragment)	X975_01079	KFM80160.1	DNA binding [GO:0003677]; DNA-directed RNA polymerase activity [GO:0003899]
A0A087US47	ATP-dependent DNA helicase Q5 (Fragment)	X975_19290	KFM80186.1	ATP binding [GO:0005524]; ATP-dependent helicase activity [GO:0008026]; nucleic acid binding [GO:0003676]
A0A087US68	Kinesin heavy chain (Fragment)	X975_25994	KFM80207.1	ATP binding [GO:0005524]; microtubule motor activity [GO:0003777]
A0A087US86	Ras-related protein Rap-1b (Fragment)	X975_01785	KFM80225.1	GTPase activity [GO:0003924]; GTP binding [GO:0005525]
A0A087US96	Methyltransferase-like protein 16 (Fragment)	X975_01117	KFM80235.1	methyltransferase activity [GO:0008168]; nucleic acid binding [GO:0003676]
A0A087US98	UDP-glucose:glycoprotein glucosyltransferase 1 (Fragment)	X975_03083	KFM80237.1	UDP-glucose:glycoprotein glucosyltransferase activity [GO:0003980]
A0A087USC3	Putative rRNA methyltransferase 3 (Fragment)	X975_05802	KFM80262.1	rRNA methyltransferase activity [GO:0008649]
A0A087USC5	Dynein heavy chain, cytoplasmic (Fragment)	X975_05804	KFM80264.1	microtubule motor activity [GO:0003777]
A0A087USE3	Pre-mRNA-processing factor 19 (Fragment)	X975_23007	KFM80282.1	ubiquitin-protein transferase activity [GO:0004842]
A0A087USF4	40S ribosomal protein S13 (Fragment)	X975_23512	KFM80293.1	structural constituent of ribosome [GO:0003735]
A0A087USF5	E3 ubiquitin-protein ligase TRIM37 (Fragment)	X975_23513	KFM80294.1	ligase activity [GO:0016874]; zinc ion binding [GO:0008270]
A0A087USG6	Glutathione S-transferase Mu 1 (Fragment)	X975_20597	KFM80305.1	glutathione transferase activity [GO:0004364]
A0A087USI7	Transformer-2 protein-like protein beta (Fragment)	X975_26579	KFM80326.1	nucleic acid binding [GO:0003676]; nucleotide binding [GO:0000166]
A0A087USJ9	26S protease regulatory subunit 10B (Fragment)	X975_08295	KFM80338.1	ATP binding [GO:0005524]; peptidase activity [GO:0008233]
A0A087USL5	Serine/threonine-protein kinase PLK4 (Fragment)	X975_06908	KFM80354.1	ATP binding [GO:0005524]; protein kinase activity [GO:0004672]
A0A087USN8	P2X purinoceptor 4 (Fragment)	X975_24739	KFM80377.1	extracellular ATP-gated cation channel activity [GO:0004931]; purinergic nucleotide receptor activity [GO:0001614]
A0A087USP0	Replication factor C subunit 5 (Fragment)	X975_24741	KFM80379.1	ATP binding [GO:0005524]; DNA binding [GO:0003677]
A0A087USP1	Heat shock protein cognate 4 (Fragment)	X975_24742	KFM80380.1	ATP binding [GO:0005524]
A0A087USQ1	Zinc finger protein-like 1 (Fragment)	X975_22484	KFM80390.1	zinc ion binding [GO:0008270]
A0A087USQ8	Signal recognition particle protein (Fragment)	X975_06534	KFM80397.1	7S RNA binding [GO:0008312]
A0A087UST1	Aquaporin AQPAe.a (Fragment)	X975_02063	KFM80420.1	transporter activity [GO:0005215]
A0A087UST4	Splicing factor 3A subunit 2 (Fragment)	X975_13355	KFM80423.1	nucleic acid binding [GO:0003676]; zinc ion binding [GO:0008270]
A0A087USV6	Calcium-transporting ATPase sarcoplasmic/endoplasmic reticulum type (Fragment)	X975_13101	KFM80445.1	ATP binding [GO:0005524]; calcium-transporting ATPase activity [GO:0005388]; metal ion binding [GO:0046872]
A0A087USV7	Putative methyltransferase WBSCR22 (Fragment)	X975_13102	KFM80446.1	methyltransferase activity [GO:0008168]
A0A087USW1	Mannose-6-phosphate isomerase (EC 5.3.1.8) (Fragment)	X975_15710	KFM80450.1	mannose-6-phosphate isomerase activity [GO:0004476]; zinc ion binding [GO:0008270]
A0A087USY5	Kynurenine--oxoglutarate transaminase 3 (Fragment)	X975_09061	KFM80474.1	catalytic activity [GO:0003824]; pyridoxal phosphate binding [GO:0030170]
A0A087USZ3	Protein espina (Fragment)	X975_08801	KFM80482.1	zinc ion binding [GO:0008270]
A0A087UT04	Lysine--tRNA ligase (EC 6.1.1.6) (Lysyl-tRNA synthetase) (Fragment)	X975_04950	KFM80493.1	ATP binding [GO:0005524]; lysine-tRNA ligase activity [GO:0004824]; nucleic acid binding [GO:0003676]
A0A087UT10	Protein big brother (Fragment)	X975_05193	KFM80499.1	transcription coactivator activity [GO:0003713]
A0A087UT12	Putative RNA-binding protein EIF1AD (Fragment)	X975_16745	KFM80501.1	translation initiation factor activity [GO:0003743]
A0A087UT17	Sorbitol dehydrogenase (Fragment)	X975_16609	KFM80506.1	oxidoreductase activity [GO:0016491]; zinc ion binding [GO:0008270]
A0A087UT37	Lupus La protein (Fragment)	X975_26878	KFM80526.1	nucleotide binding [GO:0000166]; RNA binding [GO:0003723]
A0A087UT38	Calpain-C (Fragment)	X975_26879	KFM80527.1	calcium-dependent cysteine-type endopeptidase activity [GO:0004198]; calcium ion binding [GO:0005509]
A0A087UT40	Voltage-dependent L-type calcium channel subunit beta-2 (Fragment)	X975_26881	KFM80529.1	voltage-gated calcium channel activity [GO:0005245]
A0A087UT49	3-ketodihydrosphingosine reductase (Fragment)	X975_02496	KFM80538.1	oxidoreductase activity [GO:0016491]
A0A087UT61	PHD finger protein 12 (Fragment)	X975_17234	KFM80550.1	zinc ion binding [GO:0008270]
A0A087UT65	Phosphatidylinositide phosphatase SAC1 (Fragment)	X975_16646	KFM80554.1	phosphoric ester hydrolase activity [GO:0042578]
A0A087UT71	DNA replication licensing factor mcm5-A (Fragment)	X975_01278	KFM80560.1	ATP binding [GO:0005524]; chromatin binding [GO:0003682]; DNA helicase activity [GO:0003678]; DNA replication origin binding [GO:0003688]
A0A087UT75	Egl nine-like protein (Fragment)	X975_01282	KFM80564.1	iron ion binding [GO:0005506]; L-ascorbic acid binding [GO:0031418]; oxidoreductase activity, acting on paired donors, with incorporation or reduction of molecular oxygen [GO:0016705]
A0A087UT81	Uncharacterized protein (Fragment)	X975_17880	KFM80570.1	GTPase activity [GO:0003924]; GTP binding [GO:0005525]
A0A087UT89	DNA-directed RNA polymerase II subunit RPB3 (Fragment)	X975_05628	KFM80578.1	DNA binding [GO:0003677]; DNA-directed RNA polymerase activity [GO:0003899]
A0A087UT90	Double-strand break repair protein MRE11A (Fragment)	X975_05629	KFM80579.1	exonuclease activity [GO:0004527]
A0A087UT92	60S ribosomal protein L9 (Fragment)	X975_05631	KFM80581.1	rRNA binding [GO:0019843]; structural constituent of ribosome [GO:0003735]
A0A087UTA1	Uncharacterized protein (Fragment)	X975_03952	KFM80590.1	ATP binding [GO:0005524]; DNA binding [GO:0003677]; DNA helicase activity [GO:0003678]
A0A087UTB3	Histidine triad nucleotide-binding protein 1 (Fragment)	X975_10047	KFM80602.1	catalytic activity [GO:0003824]
A0A087UTB5	RNA 3'-terminal phosphate cyclase (Fragment)	X975_10049	KFM80604.1	ATP binding [GO:0005524]; RNA-3'-phosphate cyclase activity [GO:0003963]
A0A087UTB7	Sodium/potassium-transporting ATPase subunit alpha (EC 3.6.3.-) (Fragment)	X975_18001	KFM80606.1	ATP binding [GO:0005524]; metal ion binding [GO:0046872]; sodium:potassium-exchanging ATPase activity [GO:0005391]
A0A087UTB9	Pyruvate kinase (EC 2.7.1.40) (Fragment)	X975_22899	KFM80608.1	kinase activity [GO:0016301]; magnesium ion binding [GO:0000287]; potassium ion binding [GO:0030955]; pyruvate kinase activity [GO:0004743]
A0A087UTC0	Phosphoserine aminotransferase (EC 2.6.1.52) (Fragment)	X975_22900	KFM80609.1	O-phospho-L-serine:2-oxoglutarate aminotransferase activity [GO:0004648]
A0A087UTD8	Low molecular weight phosphotyrosine protein phosphatase (Fragment)	X975_07222	KFM80627.1	protein tyrosine phosphatase activity [GO:0004725]
A0A087UTE1	Cytosolic non-specific dipeptidase (Fragment)	X975_24853	KFM80630.1	dipeptidase activity [GO:0016805]; metallopeptidase activity [GO:0008237]; tripeptidase activity [GO:0034701]
A0A087UTE3	Anion exchange protein (Fragment)	X975_16003	KFM80632.1	inorganic anion exchanger activity [GO:0005452]
A0A087UTE5	Ras-related protein Rab-2A (Fragment)	X975_20634	KFM80634.1	GTPase activity [GO:0003924]; GTP binding [GO:0005525]
A0A087UTG6	Zinc finger protein DPF3 (Fragment)	X975_16309	KFM80655.1	zinc ion binding [GO:0008270]
A0A087UTH3	Dehydrogenase/reductase SDR family member 4 (Fragment)	X975_13932	KFM80662.1	oxidoreductase activity [GO:0016491]
A0A087UTI3	DNA repair endonuclease XPF (Fragment)	X975_13942	KFM80672.1	DNA binding [GO:0003677]; endonuclease activity [GO:0004519]
A0A087UTI5	Platelet-activating factor acetylhydrolase IB subunit gamma (Fragment)	X975_13944	KFM80674.1	hydrolase activity [GO:0016787]
A0A087UTJ1	E3 ubiquitin-protein ligase RNF185 (Fragment)	X975_10572	KFM80680.1	ligase activity [GO:0016874]; zinc ion binding [GO:0008270]
A0A087UTK7	Ribosomal protein (Fragment)	X975_17714	KFM80696.1	RNA binding [GO:0003723]; structural constituent of ribosome [GO:0003735]
A0A087UTU4	DNA methyltransferase 1-associated protein 1 (Fragment)	X975_01571	KFM80783.1	DNA binding [GO:0003677]; methyltransferase activity [GO:0008168]
A0A087UTW0	Mitochondrial-processing peptidase subunit beta (Fragment)	X975_18638	KFM80799.1	metal ion binding [GO:0046872]; metalloendopeptidase activity [GO:0004222]
A0A087UTX1	Cysteine-rich protein 2-binding protein (Fragment)	X975_09992	KFM80810.1	metal ion binding [GO:0046872]; N-acetyltransferase activity [GO:0008080]
A0A087UTY7	Ras-related protein (Fragment)	X975_06214	KFM80826.1	GTP binding [GO:0005525]
A0A087UTZ9	T-complex protein 1 subunit alpha (Fragment)	X975_09861	KFM80838.1	ATP binding [GO:0005524]
A0A087UU11	Serine/threonine-protein phosphatase (EC 3.1.3.16) (Fragment)	X975_02454	KFM80850.1	phosphoprotein phosphatase activity [GO:0004721]
A0A087UU23	Zinc finger CCCH domain-containing protein 11A (Fragment)	X975_23382	KFM80862.1	metal ion binding [GO:0046872]
A0A087UU26	Replication protein A subunit (Fragment)	X975_16267	KFM80865.1	DNA binding [GO:0003677]
A0A087UU55	Protein phosphatase methylesterase 1 (Fragment)	X975_17142	KFM80894.1	carboxylic ester hydrolase activity [GO:0052689]
A0A087UU56	Intraflagellar transport protein 27-like protein (Fragment)	X975_02250	KFM80895.1	GTP binding [GO:0005525]
A0A087UU58	Beta-glucuronidase (EC 3.2.1.31) (Fragment)	X975_02252	KFM80897.1	beta-glucuronidase activity [GO:0004566]
A0A087UUB5	Bifunctional polynucleotide phosphatase/kinase (Fragment)	X975_03106	KFM80954.1	kinase activity [GO:0016301]
A0A087UUD9	Alpha-1,3/1,6-mannosyltransferase ALG2 (Fragment)	X975_11866	KFM80978.1	transferase activity, transferring glycosyl groups [GO:0016757]
A0A087UUE2	E3 ubiquitin-protein ligase LRSAM1 (Fragment)	X975_13506	KFM80981.1	ligase activity [GO:0016874]; zinc ion binding [GO:0008270]
A0A087UUG1	Adenine phosphoribosyltransferase (Fragment)	X975_22845	KFM81000.1	adenine phosphoribosyltransferase activity [GO:0003999]
A0A087UUG4	CUGBP Elav-like family member 2 (Fragment)	X975_06850	KFM81003.1	nucleic acid binding [GO:0003676]; nucleotide binding [GO:0000166]
A0A087UUJ9	DNA-directed RNA polymerases I, II, and III subunit RPABC3 (Fragment)	X975_26029	KFM81038.1	DNA-directed RNA polymerase activity [GO:0003899]
A0A087UUK1	Survival of motor neuron-related-splicing factor 30 (Fragment)	X975_26031	KFM81040.1	RNA binding [GO:0003723]
A0A087UUR3	7,8-dihydro-8-oxoguanine triphosphatase (Fragment)	X975_11135	KFM81102.1	8-oxo-7,8-dihydroguanosine triphosphate pyrophosphatase activity [GO:0008413]
A0A087UUS1	DNA ligase 4 (Fragment)	X975_11143	KFM81110.1	ATP binding [GO:0005524]; DNA binding [GO:0003677]; DNA ligase (ATP) activity [GO:0003910]
A0A087UUU0	DNA-directed RNA polymerases I, II, and III subunit RPABC5 (Fragment)	X975_19971	KFM81129.1	DNA binding [GO:0003677]; DNA-directed RNA polymerase activity [GO:0003899]; zinc ion binding [GO:0008270]
A0A087UUU1	Poly [ADP-ribose] polymerase (PARP) (EC 2.4.2.30) (Tankyrase) (Fragment)	X975_08871	KFM81130.1	NAD+ ADP-ribosyltransferase activity [GO:0003950]
A0A087UUU2	Stress-70 protein, mitochondrial (Fragment)	X975_08872	KFM81131.1	ATP binding [GO:0005524]
A0A087UUU3	N-acetyltransferase 9-like protein (Fragment)	X975_08873	KFM81132.1	N-acetyltransferase activity [GO:0008080]
A0A087UUV0	GPI-anchor transamidase (Fragment)	X975_06759	KFM81139.1	GPI-anchor transamidase activity [GO:0003923]; peptidase activity [GO:0008233]
A0A087UUV2	Aromatic-L-amino-acid decarboxylase (Fragment)	X975_06761	KFM81141.1	carboxy-lyase activity [GO:0016831]; pyridoxal phosphate binding [GO:0030170]
A0A087UUV5	UDP-N-acetylglucosamine--peptide N-acetylglucosaminyltransferase (Fragment)	X975_04990	KFM81144.1	transferase activity, transferring glycosyl groups [GO:0016757]
A0A087UUW6	Proteasome subunit alpha type (EC 3.4.25.1) (Fragment)	X975_20366	KFM81155.1	threonine-type endopeptidase activity [GO:0004298]
A0A087UUW8	26S protease regulatory subunit 6B (Fragment)	X975_11669	KFM81157.1	ATP binding [GO:0005524]; peptidase activity [GO:0008233]
A0A087UUZ8	Phenylalanine--tRNA ligase beta subunit (Fragment)	X975_02535	KFM81187.1	ATP binding [GO:0005524]; magnesium ion binding [GO:0000287]; phenylalanine-tRNA ligase activity [GO:0004826]; RNA binding [GO:0003723]
A0A087UV06	DNA polymerase zeta catalytic subunit (Fragment)	X975_10414	KFM81195.1	nucleic acid binding [GO:0003676]
A0A087UV10	Microsomal glutathione S-transferase 3 (Fragment)	X975_10418	KFM81199.1	transferase activity [GO:0016740]
A0A087UV22	Ras-related protein Rab-32 (Fragment)	X975_08120	KFM81211.1	GTPase activity [GO:0003924]; GTP binding [GO:0005525]
A0A087UV29	Transcription factor E2F4 (Fragment)	X975_17421	KFM81218.1	DNA binding [GO:0003677]; transcription factor activity, sequence-specific DNA binding [GO:0003700]
A0A087UV31	Neuroendocrine convertase 1 (Fragment)	X975_09608	KFM81220.1	serine-type endopeptidase activity [GO:0004252]
A0A087UV43	Myelin transcription factor 1 (Fragment)	X975_09280	KFM81232.1	transcription factor activity, sequence-specific DNA binding [GO:0003700]; zinc ion binding [GO:0008270]
A0A087UV46	Nuclear transcription factor Y subunit gamma (Fragment)	X975_09283	KFM81235.1	transcription factor activity, sequence-specific DNA binding [GO:0003700]
A0A087UV48	U1 small nuclear ribonucleoprotein (Fragment)	X975_19001	KFM81237.1	nucleic acid binding [GO:0003676]; nucleotide binding [GO:0000166]
A0A087UV59	Putative tRNA(His) guanylyltransferase (Fragment)	X975_21159	KFM81248.1	magnesium ion binding [GO:0000287]; tRNA guanylyltransferase activity [GO:0008193]
A0A087UV74	DNA-directed RNA polymerase III subunit RPC8 (Fragment)	X975_10202	KFM81263.1	DNA binding [GO:0003677]; DNA-directed RNA polymerase activity [GO:0003899]
A0A087UV83	Putative RNA-binding protein Luc7-like 2 (Fragment)	X975_12235	KFM81272.1	mRNA binding [GO:0003729]
A0A087UV84	Phosphoribosyl pyrophosphate synthase-associated protein 2 (Fragment)	X975_12236	KFM81273.1	magnesium ion binding [GO:0000287]; ribose phosphate diphosphokinase activity [GO:0004749]
A0A087UVB7	Casein kinase II subunit alpha (Fragment)	X975_05268	KFM81306.1	ATP binding [GO:0005524]; protein kinase activity [GO:0004672]
A0A087UVB9	Paramyosin (Fragment)	X975_05270	KFM81308.1	motor activity [GO:0003774]
A0A087UVC4	E3 ubiquitin-protein ligase RNF25 (Fragment)	X975_21740	KFM81313.1	ligase activity [GO:0016874]; zinc ion binding [GO:0008270]
A0A087UVD7	S-adenosylmethionine decarboxylase proenzyme (Fragment)	X975_09977	KFM81326.1	adenosylmethionine decarboxylase activity [GO:0004014]
A0A087UVH3	Serine/threonine-protein kinase PRP4-like protein (Fragment)	X975_13256	KFM81362.1	ATP binding [GO:0005524]; protein kinase activity [GO:0004672]
A0A087UVH7	ATP-binding domain-containing protein 4 (Fragment)	X975_13260	KFM81366.1	ATP binding [GO:0005524]
A0A087UVK1	Myotubularin-related protein 8 (Fragment)	X975_04194	KFM81390.1	metal ion binding [GO:0046872]; protein tyrosine phosphatase activity [GO:0004725]
A0A087UVK2	Endoribonuclease Dicer (Fragment)	X975_04195	KFM81391.1	ATP binding [GO:0005524]; endoribonuclease activity, producing 5'-phosphomonoesters [GO:0016891]; helicase activity [GO:0004386]; nucleic acid binding [GO:0003676]
A0A087UVK6	2-oxoglutarate dehydrogenase, mitochondrial (Fragment)	X975_13003	KFM81395.1	oxoglutarate dehydrogenase (succinyl-transferring) activity [GO:0004591]; thiamine pyrophosphate binding [GO:0030976]
A0A087UVK9	Glycine--tRNA ligase (Fragment)	X975_13006	KFM81398.1	ligase activity [GO:0016874]
A0A087UVM4	Cytochrome P450 2C20 (Fragment)	X975_15972	KFM81413.1	heme binding [GO:0020037]; iron ion binding [GO:0005506]; monooxygenase activity [GO:0004497]; oxidoreductase activity, acting on paired donors, with incorporation or reduction of molecular oxygen [GO:0016705]
A0A087UVM5	Protein lethal(2)essential for life (Fragment)	X975_15973	KFM81414.1	structural constituent of eye lens [GO:0005212]
A0A087UVM6	A-kinase anchor protein 17A (Fragment)	X975_15974	KFM81415.1	kinase activity [GO:0016301]
A0A087UVP6	Uncharacterized protein (Fragment)	X975_03670	KFM81435.1	ATP binding [GO:0005524]; DNA binding [GO:0003677]; hydrolase activity, acting on acid anhydrides, in phosphorus-containing anhydrides [GO:0016818]; zinc ion binding [GO:0008270]
A0A087UVP7	60S ribosomal protein L37a (Fragment)	X975_03671	KFM81436.1	structural constituent of ribosome [GO:0003735]
A0A087UVU2	Ras-related protein Rab-6A (Fragment)	X975_08451	KFM81481.1	GTPase activity [GO:0003924]; GTP binding [GO:0005525]
A0A087UVU8	Queuine tRNA-ribosyltransferase (EC 2.4.2.29) (Fragment)	X975_06193	KFM81487.1	queuine tRNA-ribosyltransferase activity [GO:0008479]
A0A087UVX4	Protein deadpan (Fragment)	X975_21992	KFM81513.1	DNA binding [GO:0003677]
A0A087UVX9	Ubiquitin-conjugating enzyme E2 (Fragment)	X975_09802	KFM81518.1	ATP binding [GO:0005524]; ligase activity [GO:0016874]
A0A087UVY6	Negative elongation factor E (Fragment)	X975_18603	KFM81525.1	nucleotide binding [GO:0000166]; translation elongation factor activity [GO:0003746]
A0A087UW10	Putative splicing factor, arginine/serine-rich 7 (Fragment)	X975_17960	KFM81549.1	nucleic acid binding [GO:0003676]; nucleotide binding [GO:0000166]
A0A087UW24	Guanine nucleotide-binding protein-like 1 (Fragment)	X975_04332	KFM81563.1	GTP binding [GO:0005525]
A0A087UW51	Splicing factor 3A subunit 1 (Fragment)	X975_02292	KFM81590.1	RNA binding [GO:0003723]
A0A087UW65	Proteasome subunit alpha type (EC 3.4.25.1) (Fragment)	X975_14967	KFM81604.1	threonine-type endopeptidase activity [GO:0004298]
A0A087UW81	Cytochrome c oxidase subunit 5B, mitochondrial (Fragment)	X975_07509	KFM81620.1	cytochrome-c oxidase activity [GO:0004129]
A0A087UWA5	28S ribosomal protein S6, mitochondrial (Fragment)	X975_22277	KFM81644.1	rRNA binding [GO:0019843]; structural constituent of ribosome [GO:0003735]
A0A087UWD6	2-methoxy-6-polyprenyl-1,4-benzoquinol methylase, mitochondrial (Fragment)	X975_11021	KFM81675.1	methyltransferase activity [GO:0008168]
A0A087UWE6	Elongation factor 2 (Fragment)	X975_16539	KFM81685.1	GTPase activity [GO:0003924]; GTP binding [GO:0005525]; translation elongation factor activity [GO:0003746]
A0A087UWF2	Arsenical pump-driving ATPase (EC 3.6.-.-) (Fragment)	X975_16545	KFM81691.1	ATPase activity [GO:0016887]; ATP binding [GO:0005524]
A0A087UWF3	60S ribosomal protein L38 (Fragment)	X975_16546	KFM81692.1	structural constituent of ribosome [GO:0003735]
A0A087UWH1	Alanine--glyoxylate aminotransferase 2, mitochondrial (Fragment)	X975_10379	KFM81710.1	pyridoxal phosphate binding [GO:0030170]; transaminase activity [GO:0008483]
A0A087UWN3	DNA-directed RNA polymerase III subunit RPC9 (Fragment)	X975_09844	KFM81772.1	DNA-directed RNA polymerase activity [GO:0003899]; nucleotide binding [GO:0000166]
A0A087UWN5	Methyltransferase-like protein 14 (Fragment)	X975_09846	KFM81774.1	methyltransferase activity [GO:0008168]
A0A087UWV0	ATP-dependent RNA helicase DHX8 (Fragment)	X975_25811	KFM81839.1	ATP binding [GO:0005524]; ATP-dependent helicase activity [GO:0008026]; nucleic acid binding [GO:0003676]
A0A087UWW3	Dimethylaniline monooxygenase [N-oxide-forming] 5 (Fragment)	X975_08901	KFM81852.1	flavin adenine dinucleotide binding [GO:0050660]; N,N-dimethylaniline monooxygenase activity [GO:0004499]; NADP binding [GO:0050661]
A0A087UWY9	Histone H3 (Fragment)	X975_07826	KFM81878.1	DNA binding [GO:0003677]
A0A087UX04	tRNA-dihydrouridine(16/17) synthase [NAD(P)(+)]-like protein (Fragment)	X975_17096	KFM81893.1	flavin adenine dinucleotide binding [GO:0050660]; tRNA dihydrouridine synthase activity [GO:0017150]
A0A087UX30	ADP-ribosylation factor 1 (Fragment)	X975_04114	KFM81919.1	GTP binding [GO:0005525]
A0A087UX43	Uncharacterized protein (Fragment)	X975_02652	KFM81932.1	electron carrier activity [GO:0009055]; iron-sulfur cluster binding [GO:0051536]; NADH dehydrogenase (ubiquinone) activity [GO:0008137]
A0A087UX50	ADP-ribosylation factor-like protein 2 (Fragment)	X975_26586	KFM81939.1	GTP binding [GO:0005525]
A0A087UX57	Zinc finger protein 596 (Fragment)	X975_26593	KFM81946.1	metal ion binding [GO:0046872]; nucleic acid binding [GO:0003676]
A0A087UX74	60S ribosomal protein L34 (Fragment)	X975_24781	KFM81963.1	structural constituent of ribosome [GO:0003735]
A0A087UXA8	Glycogen synthase kinase-3 beta (Fragment)	X975_18920	KFM81997.1	ATP binding [GO:0005524]; protein kinase activity [GO:0004672]
A0A087UXA9	Uncharacterized protein (Fragment)	X975_18921	KFM81998.1	ATP binding [GO:0005524]
A0A087UXB3	Transient receptor hypothetical-gamma protein (Fragment)	X975_09599	KFM82002.1	calcium channel activity [GO:0005262]
A0A087UXC2	ATP-dependent RNA helicase DDX55 (Fragment)	X975_02655	KFM82011.1	ATP binding [GO:0005524]; helicase activity [GO:0004386]; nucleic acid binding [GO:0003676]
A0A087UXC7	Casein kinase II subunit beta (CK II beta) (Fragment)	X975_19063	KFM82016.1	kinase activity [GO:0016301]; protein kinase regulator activity [GO:0019887]
A0A087UXF3	Estradiol 17-beta-dehydrogenase 12 (Fragment)	X975_05283	KFM82042.1	oxidoreductase activity [GO:0016491]
A0A087UXF4	Transaldolase (EC 2.2.1.2) (Fragment)	X975_05284	KFM82043.1	sedoheptulose-7-phosphate:D-glyceraldehyde-3-phosphate glyceronetransferase activity [GO:0004801]
A0A087UXF5	Cytochrome b5 reductase 4 (Fragment)	X975_03625	KFM82044.1	heme binding [GO:0020037]; metal ion binding [GO:0046872]
A0A087UXG5	Transcription initiation factor TFIID subunit 13 (Fragment)	X975_03898	KFM82054.1	translation initiation factor activity [GO:0003743]
A0A087UXH2	Cystatin-A2 (Fragment)	X975_26400	KFM82061.1	cysteine-type endopeptidase inhibitor activity [GO:0004869]
A0A087UXH8	Cytochrome P450 2F3 (Fragment)	X975_26406	KFM82067.1	heme binding [GO:0020037]; iron ion binding [GO:0005506]; monooxygenase activity [GO:0004497]; oxidoreductase activity, acting on paired donors, with incorporation or reduction of molecular oxygen [GO:0016705]
A0A087UXJ1	Galectin (Fragment)	X975_24653	KFM82080.1	carbohydrate binding [GO:0030246]
A0A087UXJ7	Uncharacterized protein (Fragment)	X975_24659	KFM82086.1	metal ion binding [GO:0046872]
A0A087UXN5	Uncharacterized protein (Fragment)	X975_20557	KFM82124.1	GTP binding [GO:0005525]
A0A087UXQ0	Selenocysteine-specific elongation factor (Fragment)	X975_14079	KFM82139.1	GTPase activity [GO:0003924]; GTP binding [GO:0005525]; translation elongation factor activity [GO:0003746]
A0A087UXS6	Far upstream element-binding protein 1 (Fragment)	X975_10260	KFM82165.1	RNA binding [GO:0003723]
A0A087UXS8	Phosphoenolpyruvate carboxykinase [GTP], mitochondrial (Fragment)	X975_03529	KFM82167.1	GTP binding [GO:0005525]; kinase activity [GO:0016301]; phosphoenolpyruvate carboxykinase (GTP) activity [GO:0004613]
A0A087UXX2	39S ribosomal protein L15, mitochondrial (Fragment)	X975_20227	KFM82211.1	structural constituent of ribosome [GO:0003735]
A0A087UXZ5	Protoporphyrinogen oxidase (Fragment)	X975_10812	KFM82234.1	oxygen-dependent protoporphyrinogen oxidase activity [GO:0004729]
A0A087UY04	Ran GTPase-activating protein 1 (Fragment)	X975_15469	KFM82243.1	GTPase activator activity [GO:0005096]
A0A087UY07	tRNA methyltransferase 112-like protein (Fragment)	X975_21957	KFM82246.1	methyltransferase activity [GO:0008168]
A0A087UY08	Leucine carboxyl methyltransferase 1 (Fragment)	X975_21958	KFM82247.1	methyltransferase activity [GO:0008168]
A0A087UY31	Transcription factor IIIB (Fragment)	X975_14015	KFM82270.1	zinc ion binding [GO:0008270]
A0A087UY34	Rab effector Noc2 (Fragment)	X975_15835	KFM82273.1	metal ion binding [GO:0046872]
A0A087UY36	60S ribosomal protein L30 (Fragment)	X975_15837	KFM82275.1	structural constituent of ribosome [GO:0003735]
A0A087UY41	Centrin-1 (Fragment)	X975_25307	KFM82280.1	calcium ion binding [GO:0005509]
A0A087UY48	GTP-binding protein (Fragment)	X975_23967	KFM82287.1	GTP binding [GO:0005525]
A0A087UY49	RING finger protein nhl-1 (Fragment)	X975_17594	KFM82288.1	zinc ion binding [GO:0008270]
A0A087UY52	Serine/threonine-protein kinase ICK (Fragment)	X975_10349	KFM82291.1	ATP binding [GO:0005524]; protein kinase activity [GO:0004672]
A0A087UYB0	Spliceosome RNA helicase DDX39B (Fragment)	X975_22552	KFM82349.1	ATP binding [GO:0005524]; helicase activity [GO:0004386]; nucleic acid binding [GO:0003676]
A0A087UYC2	Glucose-fructose oxidoreductase domain-containing protein 1 (Fragment)	X975_06312	KFM82361.1	oxidoreductase activity [GO:0016491]
A0A087UYD9	Lysyl oxidase-like protein (Fragment)	X975_03115	KFM82378.1	copper ion binding [GO:0005507]; oxidoreductase activity, acting on the CH-NH2 group of donors, oxygen as acceptor [GO:0016641]; scavenger receptor activity [GO:0005044]
A0A087UYH7	Cholinephosphotransferase 1 (Fragment)	X975_23668	KFM82416.1	transferase activity [GO:0016740]
A0A087UYI4	RuvB-like 2 (Fragment)	X975_23675	KFM82423.1	ATP binding [GO:0005524]; DNA helicase activity [GO:0003678]
A0A087UYJ0	Phosphatidylinositol 3-kinase catalytic subunit type 3 (Fragment)	X975_00169	KFM82429.1	kinase activity [GO:0016301]
A0A087UYJ5	DNA-directed RNA polymerase II subunit RPB7 (Fragment)	X975_22514	KFM82434.1	DNA-directed RNA polymerase activity [GO:0003899]; nucleic acid binding [GO:0003676]
A0A087UYJ9	LIM domain-containing protein 1 (Fragment)	X975_19128	KFM82438.1	zinc ion binding [GO:0008270]
A0A087UYK1	Calcium-independent protein kinase C (Fragment)	X975_16478	KFM82440.1	ATP binding [GO:0005524]; metal ion binding [GO:0046872]; protein kinase C activity [GO:0004697]
A0A087UYK2	Signal peptidase complex catalytic subunit SEC11 (EC 3.4.21.89) (Fragment)	X975_16479	KFM82441.1	serine-type peptidase activity [GO:0008236]
A0A087UYM4	E3 ubiquitin-protein ligase ARIH1 (Fragment)	X975_06408	KFM82463.1	ligase activity [GO:0016874]; ubiquitin-protein transferase activity [GO:0004842]; zinc ion binding [GO:0008270]
A0A087UYM6	Neurolysin, mitochondrial (Fragment)	X975_06410	KFM82465.1	metal ion binding [GO:0046872]; metallopeptidase activity [GO:0008237]
A0A087UYM9	Zinc finger matrin-type protein 5 (Fragment)	X975_00238	KFM82468.1	metal ion binding [GO:0046872]
A0A087UYQ9	Maternal embryonic leucine zipper kinase (Fragment)	X975_18716	KFM82498.1	ATP binding [GO:0005524]; protein kinase activity [GO:0004672]
A0A087UYR9	Ribosomal protein S6 kinase 2 alpha (Fragment)	X975_17879	KFM82508.1	ATP binding [GO:0005524]; magnesium ion binding [GO:0000287]; protein serine/threonine kinase activity [GO:0004674]
A0A087UYT2	Serine/arginine-rich splicing factor 2 (Fragment)	X975_03321	KFM82521.1	nucleic acid binding [GO:0003676]; nucleotide binding [GO:0000166]
A0A087UYU6	Kinesin-like protein (Fragment)	X975_09051	KFM82535.1	ATP binding [GO:0005524]; microtubule motor activity [GO:0003777]
A0A087UYV1	Myosin regulatory light chain sqh (Fragment)	X975_16756	KFM82540.1	calcium ion binding [GO:0005509]
A0A087UYX5	Cytoplasmic dynein 1 light intermediate chain 2 (Fragment)	X975_02200	KFM82564.1	microtubule motor activity [GO:0003777]
A0A087UYY0	Connector enhancer of kinase suppressor of ras 2 (Fragment)	X975_21307	KFM82569.1	kinase activity [GO:0016301]
A0A087UYZ3	60S ribosomal protein L19 (Fragment)	X975_00739	KFM82582.1	structural constituent of ribosome [GO:0003735]
A0A087UYZ4	6-phosphofructokinase (Fragment)	X975_00740	KFM82583.1	6-phosphofructokinase activity [GO:0003872]
A0A087UZ04	Armadillo segment polarity protein (Fragment)	X975_21776	KFM82593.1	signal transducer activity [GO:0004871]
A0A087UZ16	Transcription initiation factor TFIID subunit 1 (Fragment)	X975_07343	KFM82605.1	translation initiation factor activity [GO:0003743]
A0A087UZ30	Hydroxyacylglutathione hydrolase 3, mitochondrial (Fragment)	X975_10556	KFM82619.1	hydrolase activity [GO:0016787]
A0A087UZ37	Beta-galactosidase (Fragment)	X975_14175	KFM82626.1	hydrolase activity, hydrolyzing O-glycosyl compounds [GO:0004553]
A0A087UZ42	Cytochrome P450 3A13 (Fragment)	X975_00849	KFM82631.1	heme binding [GO:0020037]; iron ion binding [GO:0005506]; monooxygenase activity [GO:0004497]; oxidoreductase activity, acting on paired donors, with incorporation or reduction of molecular oxygen [GO:0016705]
A0A087UZ47	Multidrug resistance-associated protein 1 (Fragment)	X975_04606	KFM82636.1	ATPase activity, coupled to transmembrane movement of substances [GO:0042626]; ATP binding [GO:0005524]
A0A087UZ56	V-type proton ATPase subunit E (Fragment)	X975_08614	KFM82645.1	proton-transporting ATPase activity, rotational mechanism [GO:0046961]; transferase activity, transferring acyl groups other than amino-acyl groups [GO:0016747]
A0A087UZ70	Pseudouridine-5'-monophosphatase (Fragment)	X975_20438	KFM82659.1	hydrolase activity [GO:0016787]
A0A087UZ80	Dual specificity mitogen-activated protein kinase kinase 1 (Fragment)	X975_01577	KFM82669.1	ATP binding [GO:0005524]; protein kinase activity [GO:0004672]
A0A087UZ82	26S protease regulatory subunit 6A (Fragment)	X975_01579	KFM82671.1	ATP binding [GO:0005524]; peptidase activity [GO:0008233]
A0A087UZE6	RING finger protein 141 (Fragment)	X975_07282	KFM82735.1	zinc ion binding [GO:0008270]
A0A087UZF0	Rab-like protein 1 (Fragment)	X975_22202	KFM82739.1	GTP binding [GO:0005525]
A0A087UZF9	Guanine nucleotide-binding protein-like 3-like protein (Fragment)	X975_22024	KFM82748.1	GTP binding [GO:0005525]
A0A087UZH3	U1 small nuclear ribonucleoprotein A (Fragment)	X975_26655	KFM82762.1	nucleotide binding [GO:0000166]; snRNA binding [GO:0017069]
A0A087UZH6	Fructose-1,6-bisphosphatase 1 (Fragment)	X975_14411	KFM82765.1	fructose 1,6-bisphosphate 1-phosphatase activity [GO:0042132]
A0A087UZJ3	Protein phosphatase PTC7-like protein (Fragment)	X975_14428	KFM82782.1	catalytic activity [GO:0003824]
A0A087UZJ4	60S ribosomal protein L8 (Fragment)	X975_14429	KFM82783.1	structural constituent of ribosome [GO:0003735]
A0A087UZK6	Programmed cell death protein 6 (Fragment)	X975_03351	KFM82795.1	calcium ion binding [GO:0005509]
A0A087UZK7	Kinesin-like protein (Fragment)	X975_24819	KFM82796.1	ATP binding [GO:0005524]; microtubule motor activity [GO:0003777]
A0A087UZP1	Phosphatidylinositol-5-phosphate 4-kinase type-2 alpha (Fragment)	X975_16614	KFM82830.1	phosphatidylinositol phosphate kinase activity [GO:0016307]
A0A087UZP8	Multidrug resistance-associated protein 1 (Fragment)	X975_24335	KFM82837.1	ATPase activity, coupled to transmembrane movement of substances [GO:0042626]; ATP binding [GO:0005524]
A0A087UZQ1	DNA repair protein RAD51-like protein (Fragment)	X975_23548	KFM82840.1	nucleotide binding [GO:0000166]
A0A087UZQ2	DNA repair protein RAD51-like protein (Fragment)	X975_23549	KFM82841.1	ATP binding [GO:0005524]; damaged DNA binding [GO:0003684]; DNA-dependent ATPase activity [GO:0008094]; double-stranded DNA binding [GO:0003690]; recombinase activity [GO:0000150]; single-stranded DNA binding [GO:0003697]
A0A087UZQ9	Caspase-1 (Fragment)	X975_12887	KFM82848.1	cysteine-type endopeptidase activity [GO:0004197]
A0A087UZT1	Legumain (Fragment)	X975_19935	KFM82870.1	peptidase activity [GO:0008233]
A0A087UZV1	Elongation of very long chain fatty acids protein (EC 2.3.1.199) (Very-long-chain 3-oxoacyl-CoA synthase) (Fragment)	X975_06981	KFM82890.1	transferase activity [GO:0016740]
A0A087UZV8	Superoxide dismutase [Cu-Zn] (Fragment)	X975_06338	KFM82897.1	metal ion binding [GO:0046872]; superoxide dismutase activity [GO:0004784]
A0A087UZW9	Signal recognition particle receptor subunit alpha (Fragment)	X975_26057	KFM82908.1	GTPase activity [GO:0003924]; GTP binding [GO:0005525]; signal recognition particle binding [GO:0005047]
A0A087UZX2	60S ribosomal protein L29 (Fragment)	X975_01705	KFM82911.1	structural constituent of ribosome [GO:0003735]
A0A087UZX5	Palmitoyltransferase ZDHHC2 (Fragment)	X975_06592	KFM82914.1	transferase activity [GO:0016740]
A0A087UZX6	Aminomethyltransferase (EC 2.1.2.10) (Fragment)	X975_06593	KFM82915.1	aminomethyltransferase activity [GO:0004047]; transaminase activity [GO:0008483]
A0A087UZX9	Uridine phosphorylase 1 (Fragment)	X975_08550	KFM82918.1	catalytic activity [GO:0003824]
A0A087UZY3	Putative ribosomal RNA methyltransferase 1 (Fragment)	X975_27075	KFM82922.1	tRNA methyltransferase activity [GO:0008175]
A0A087UZZ4	NEDD8-conjugating enzyme Ubc12 (Fragment)	X975_00835	KFM82933.1	ATP binding [GO:0005524]; ligase activity [GO:0016874]
A0A087V024	60S ribosomal protein L12 (Fragment)	X975_13600	KFM82963.1	structural constituent of ribosome [GO:0003735]
A0A087V025	U1 small nuclear ribonucleoprotein A (Fragment)	X975_13601	KFM82964.1	nucleotide binding [GO:0000166]; snRNA binding [GO:0017069]
A0A087V038	Interleukin enhancer-binding factor 2-like protein (Fragment)	X975_03819	KFM82977.1	ATP binding [GO:0005524]; RNA binding [GO:0003723]; transferase activity [GO:0016740]
A0A087V041	Diacylglycerol kinase theta (Fragment)	X975_20212	KFM82980.1	kinase activity [GO:0016301]; metal ion binding [GO:0046872]
A0A087V044	Valine--tRNA ligase (Fragment)	X975_00761	KFM82983.1	aminoacyl-tRNA editing activity [GO:0002161]; ATP binding [GO:0005524]; valine-tRNA ligase activity [GO:0004832]
A0A087V047	Short-chain dehydrogenase/reductase family 16C member 6 (Fragment)	X975_00954	KFM82986.1	oxidoreductase activity [GO:0016491]
A0A087V074	V-type proton ATPase subunit B (Fragment)	X975_13801	KFM83013.1	ATP binding [GO:0005524]; hydrolase activity, acting on acid anhydrides, catalyzing transmembrane movement of substances [GO:0016820]
A0A087V0A0	Eukaryotic translation initiation factor 1A, X-chromosomal (Fragment)	X975_12325	KFM83039.1	translation initiation factor activity [GO:0003743]
A0A087V0A1	Eukaryotic translation initiation factor 1A, X-chromosomal (Fragment)	X975_12326	KFM83040.1	translation initiation factor activity [GO:0003743]
A0A087V0A8	Medium-chain specific acyl-CoA dehydrogenase, mitochondrial (Fragment)	X975_13634	KFM83047.1	acyl-CoA dehydrogenase activity [GO:0003995]; flavin adenine dinucleotide binding [GO:0050660]
A0A087V0B4	Histone acetyltransferase KAT6B (Fragment)	X975_07474	KFM83053.1	DNA binding [GO:0003677]; transferase activity [GO:0016740]; zinc ion binding [GO:0008270]
A0A087V0C2	DNA polymerase beta (Fragment)	X975_07482	KFM83061.1	DNA binding [GO:0003677]; DNA-directed DNA polymerase activity [GO:0003887]
A0A087V0D0	Tryptophan 2,3-dioxygenase (Fragment)	X975_09427	KFM83069.1	heme binding [GO:0020037]; tryptophan 2,3-dioxygenase activity [GO:0004833]
A0A087V0D8	Tubulin beta-1 chain (Fragment)	X975_20316	KFM83077.1	GTPase activity [GO:0003924]; GTP binding [GO:0005525]; structural constituent of cytoskeleton [GO:0005200]
A0A087V0G9	Splicing factor 3A subunit 3 (Fragment)	X975_12877	KFM83108.1	nucleic acid binding [GO:0003676]; zinc ion binding [GO:0008270]
A0A087V0R6	Negative elongation factor C/D (Fragment)	X975_15162	KFM83205.1	translation elongation factor activity [GO:0003746]
A0A087V0U1	Putative succinyl-CoA:3-ketoacid-coenzyme A transferase, mitochondrial (Fragment)	X975_09509	KFM83230.1	CoA-transferase activity [GO:0008410]
A0A087V0Y6	ADP-ribosylation factor-like protein 3 (Fragment)	X975_19321	KFM83275.1	GTP binding [GO:0005525]
A0A087V137	40S ribosomal protein S18 (Fragment)	X975_22373	KFM83326.1	RNA binding [GO:0003723]; structural constituent of ribosome [GO:0003735]
A0A087V1B6	60S ribosomal protein L27 (Fragment)	X975_18428	KFM83405.1	structural constituent of ribosome [GO:0003735]
A0A087V1D9	Very long-chain specific acyl-CoA dehydrogenase, mitochondrial (Fragment)	X975_11201	KFM83428.1	acyl-CoA dehydrogenase activity [GO:0003995]; flavin adenine dinucleotide binding [GO:0050660]
A0A087V1F4	Serine/threonine-protein kinase Sgk3 (Fragment)	X975_07615	KFM83443.1	ATP binding [GO:0005524]; phosphatidylinositol binding [GO:0035091]; protein kinase activity [GO:0004672]
A0A087V1G8	SH2 domain-containing protein 3C (Fragment)	X975_26156	KFM83457.1	guanyl-nucleotide exchange factor activity [GO:0005085]
A0A087V1G9	Ubiquitin carboxyl-terminal hydrolase (EC 3.4.19.12) (Fragment)	X975_26157	KFM83458.1	omega peptidase activity [GO:0008242]; ubiquitin-specific protease activity [GO:0004843]
A0A087V1N2	Ras-related protein Rab-18 (Fragment)	X975_16958	KFM83521.1	GTP binding [GO:0005525]
A0A087V1S8	Protein trapped in endoderm-1 (Fragment)	X975_00478	KFM83567.1	G-protein coupled receptor activity [GO:0004930]
