# Supplementary material for: Predicted networks of protein-protein interactions in Stegodyphus mimosarum by cross-species comparisons
Source: BMC Genomics. 2017 Sep 11;18:716. doi: 10.1186/s12864-017-4085-8 (PMC5594591; doi:10.1186/s12864-017-4085-8)
Supplement: Supplementary file 4 — GO biological process annotation in S. mimosarum. (XLSX 93 kb) [file 12864_2017_4085_MOESM4_ESM.xlsx]

## Sheet: Sheet1
Genbank IDs	Protein IDs	Protein names	Gene names	Gene ontology (biological process)
KFM56515.1				regulation of catalytic activity [GO:0050790]
KFM56518.1	A0A087SUH9	Glutamyl-tRNA(Gln) amidotransferase subunit A, mitochondrial (Fragment)	X975_05582	translation [GO:0006412]
KFM56587.1	A0A087SUP8	Adenylate kinase (EC 2.7.4.3) (Fragment)	X975_21803	ADP biosynthetic process [GO:0006172]
KFM56617.1	A0A087SUS8	Cysteine protease ATG4B (Fragment)	X975_00274	autophagy [GO:0006914]; protein transport [GO:0015031]
KFM56627.1	A0A087SUT8	Rap guanine nucleotide exchange factor 4 (Fragment)	X975_10991	small GTPase mediated signal transduction [GO:0007264]
KFM56629.1	A0A087SUU0	Tubulin beta-1 chain (Fragment)	X975_03376	microtubule-based process [GO:0007017]; protein polymerization [GO:0051258]
KFM56633.1				protein arginylation [GO:0016598]
KFM56657.1	A0A087SUW8	Ribosome biogenesis protein-like protein (Fragment)	X975_02951	rRNA processing [GO:0006364]
KFM56673.1	A0A087SUY4	H/ACA ribonucleoprotein complex subunit 3 (Fragment)	X975_17474	pseudouridine synthesis [GO:0001522]; ribosome biogenesis [GO:0042254]
KFM56675.1	A0A087SUY6	Trafficking protein particle complex subunit 2-like protein (Fragment)	X975_17476	ER to Golgi vesicle-mediated transport [GO:0006888]
KFM56715.1				growth [GO:0040007]
KFM56716.1	A0A087SV27	Proteasome subunit alpha type (EC 3.4.25.1) (Fragment)	X975_16850	ubiquitin-dependent protein catabolic process [GO:0006511]
KFM56719.1	A0A087SV30	Hepatocyte growth factor-regulated tyrosine kinase substrate (Fragment)	X975_16853	intracellular protein transport [GO:0006886]
KFM56726.1	A0A087SV37	DNA-directed RNA polymerase subunit (Fragment)	X975_07768	transcription, DNA-templated [GO:0006351]
KFM56730.1				carbohydrate metabolic process [GO:0005975]; chitin catabolic process [GO:0006032]
KFM56731.1	A0A087SV42	40S ribosomal protein S3a (Fragment)	X975_26648	translation [GO:0006412]
KFM56758.1	A0A087SV69	Putative glutamate synthase [NADPH] (Fragment)	X975_00166	glutamate biosynthetic process [GO:0006537]
KFM56759.1	A0A087SV70	Phosphatidylinositol-binding clathrin assembly protein LAP (Fragment)	X975_00167	clathrin coat assembly [GO:0048268]
KFM56791.1	A0A087SVA2	Peroxisomal membrane protein PMP34 (Fragment)	X975_08521	transport [GO:0006810]
KFM56800.1	A0A087SVB1	Importin subunit alpha-7 (Fragment)	X975_13856	protein import into nucleus [GO:0006606]
KFM56834.1	A0A087SVE5	Poly(A) polymerase gamma (Fragment)	X975_26900	RNA 3'-end processing [GO:0031123]; RNA polyadenylation [GO:0043631]
KFM56842.1	A0A087SVF3	Peroxisome biogenesis factor 10 (Fragment)	X975_12577	protein import into peroxisome matrix [GO:0016558]
KFM56850.1	A0A087SVG1	Aminopeptidase O (Fragment)	X975_24552	leukotriene biosynthetic process [GO:0019370]
KFM56921.1	A0A087SVN2	Serine hydroxymethyltransferase (EC 2.1.2.1) (Fragment)	X975_13707	glycine metabolic process [GO:0006544]; L-serine metabolic process [GO:0006563]; tetrahydrofolate interconversion [GO:0035999]
KFM56925.1	A0A087SVN6	DNA polymerase eta (Fragment)	X975_27043	DNA repair [GO:0006281]
KFM56932.1				protein transport [GO:0015031]; small GTPase mediated signal transduction [GO:0007264]
KFM56942.1	A0A087SVQ3	Importin subunit alpha-2 (Fragment)	X975_24346	protein import into nucleus [GO:0006606]
KFM56949.1	A0A087SVR0	Endoplasmic reticulum resident protein 29 (Fragment)	X975_24879	protein secretion [GO:0009306]
KFM56950.1	A0A087SVR1	Histone-lysine N-methyltransferase, H3 lysine-79 specific (Fragment)	X975_24880	regulation of cell cycle [GO:0051726]
KFM56981.1	A0A087SVU2	Protein disulfide-isomerase (Fragment)	X975_22923	cell redox homeostasis [GO:0045454]
KFM56991.1	A0A087SVV2	Peptidyl-prolyl cis-trans isomerase (EC 5.2.1.8) (Fragment)	X975_25585	protein folding [GO:0006457]
KFM56993.1				transport [GO:0006810]
KFM57016.1	A0A087SVX7	26S proteasome non-ATPase regulatory subunit 1 (Fragment)	X975_26864	regulation of protein catabolic process [GO:0042176]
KFM57083.1	A0A087SW44	Iron-sulfur cluster assembly 1-like protein, mitochondrial (Fragment)	X975_15510	iron-sulfur cluster assembly [GO:0016226]
KFM57091.1	A0A087SW52	Transcription elongation factor B polypeptide 3 (Fragment)	X975_00042	regulation of transcription, DNA-templated [GO:0006355]; transcription, DNA-templated [GO:0006351]
KFM57092.1	A0A087SW53	Proteasome subunit beta type (EC 3.4.25.1) (Fragment)	X975_00043	proteolysis involved in cellular protein catabolic process [GO:0051603]
KFM57112.1	A0A087SW73	3-hydroxyisobutyrate dehydrogenase (HIBADH) (EC 1.1.1.31) (Fragment)	X975_24369	valine catabolic process [GO:0006574]
KFM57206.1	A0A087SWG7	rRNA 2'-O-methyltransferase fibrillarin (Fragment)	X975_10546	rRNA processing [GO:0006364]; tRNA processing [GO:0008033]
KFM57219.1	A0A087SWI0	Proteasome subunit alpha type (EC 3.4.25.1) (Fragment)	X975_11816	ubiquitin-dependent protein catabolic process [GO:0006511]
KFM57220.1	A0A087SWI1	U6 snRNA-associated Sm-like protein LSm7 (Fragment)	X975_11817	mRNA splicing, via spliceosome [GO:0000398]
KFM57224.1	A0A087SWI5	Protein salvador-like protein (Fragment)	X975_10236	apoptotic process [GO:0006915]; hippo signaling [GO:0035329]; regulation of cell proliferation [GO:0042127]
KFM57230.1	A0A087SWJ1	H/ACA ribonucleoprotein complex subunit 1 (Fragment)	X975_10242	pseudouridine synthesis [GO:0001522]; ribosome biogenesis [GO:0042254]
KFM57247.1	A0A087SWK8	Pyruvate dehydrogenase E1 component subunit alpha (EC 1.2.4.1) (Fragment)	X975_25425	acetyl-CoA biosynthetic process from pyruvate [GO:0006086]; glycolytic process [GO:0006096]
KFM57256.1	A0A087SWL7	Uncharacterized protein (Fragment)	X975_26086	intracellular protein transport [GO:0006886]; vesicle-mediated transport [GO:0016192]
KFM57257.1	A0A087SWL8	Secretory carrier-associated membrane protein 1 (Fragment)	X975_26087	protein transport [GO:0015031]
KFM57258.1	A0A087SWL9	Deoxyuridine 5'-triphosphate nucleotidohydrolase, mitochondrial (Fragment)	X975_26088	dUTP metabolic process [GO:0046080]
KFM57318.1	A0A087SWS9	BTB/POZ domain-containing adapter for CUL3-mediated RhoA degradation protein 3 (Fragment)	X975_23324	protein homooligomerization [GO:0051260]
KFM57332.1	A0A087SWU3	Dedicator of cytokinesis protein 7 (Fragment)	X975_02822	small GTPase mediated signal transduction [GO:0007264]
KFM57356.1	A0A087SWW7	DNA excision repair protein haywire (Fragment)	X975_03384	nucleotide-excision repair [GO:0006289]
KFM57362.1	A0A087SWX3	Peptidyl-prolyl cis-trans isomerase D (Fragment)	X975_22020	protein folding [GO:0006457]
KFM57363.1	A0A087SWX4	Neural-cadherin (Fragment)	X975_12842	homophilic cell adhesion via plasma membrane adhesion molecules [GO:0007156]
KFM57383.1	A0A087SWZ4	Pre-mRNA-splicing factor 18 (Fragment)	X975_07970	RNA splicing [GO:0008380]
KFM57403.1	A0A087SX14	POU domain protein (Fragment)	X975_10337	transcription, DNA-templated [GO:0006351]
KFM57421.1	A0A087SX32	NEDD8-activating enzyme E1 regulatory subunit (Fragment)	X975_15648	protein neddylation [GO:0045116]
KFM57424.1	A0A087SX35	Histone H1.3 (Fragment)	X975_15651	nucleosome assembly [GO:0006334]
KFM57431.1	A0A087SX42	Laminin subunit alpha (Fragment)	X975_24390	cell adhesion [GO:0007155]; regulation of cell adhesion [GO:0030155]; regulation of cell migration [GO:0030334]; regulation of embryonic development [GO:0045995]
KFM57465.1	A0A087SX76	Kinesin-like protein KIF23 (Fragment)	X975_05547	microtubule-based movement [GO:0007018]
KFM57489.1				protein transport [GO:0015031]; small GTPase mediated signal transduction [GO:0007264]
KFM57570.1	A0A087SXI1	Kinesin-like protein (Fragment)	X975_08054	microtubule-based movement [GO:0007018]
KFM57597.1	A0A087SXK8	DNA replication complex GINS protein PSF2 (Fragment)	X975_02947	DNA replication [GO:0006260]
KFM57687.1	A0A087SXU8	Protein tamozhennic (Fragment)	X975_24916	multicellular organismal development [GO:0007275]; protein transport [GO:0015031]
KFM57705.1	A0A087SXW6	Thymidine kinase (EC 2.7.1.21) (Fragment)	X975_09745	DNA biosynthetic process [GO:0071897]
KFM57735.1	A0A087SXZ6	Endoplasmin (Fragment)	X975_11011	protein folding [GO:0006457]; response to stress [GO:0006950]
KFM57741.1	A0A087SY02	Sulfhydryl oxidase 2 (Fragment)	X975_01361	cell redox homeostasis [GO:0045454]
KFM57785.1	A0A087SY46	Trans-2,3-enoyl-CoA reductase (Fragment)	X975_14594	lipid metabolic process [GO:0006629]
KFM57787.1	A0A087SY48	Cullin-2 (Fragment)	X975_14596	ubiquitin-dependent protein catabolic process [GO:0006511]
KFM57813.1	A0A087SY74	Histone chaperone asf1 (Fragment)	X975_04507	chromatin assembly or disassembly [GO:0006333]
KFM57814.1	A0A087SY75	RNA 3'-terminal phosphate cyclase-like protein (Fragment)	X975_04508	ribosome biogenesis [GO:0042254]; RNA processing [GO:0006396]
KFM57868.1	A0A087SYC9	CAD protein (Fragment)	X975_05001	'de novo' pyrimidine nucleobase biosynthetic process [GO:0006207]; glutamine metabolic process [GO:0006541]
KFM57873.1	A0A087SYD4	Alpha-enolase (Fragment)	X975_01311	glycolytic process [GO:0006096]
KFM57926.1	A0A087SYI7	A disintegrin and metalloproteinase with thrombospondin motifs 16 (Fragment)	X975_17393	integrin-mediated signaling pathway [GO:0007229]
KFM57941.1	A0A087SYK2	Serine/threonine-protein kinase MRCK alpha (Fragment)	X975_18182	intracellular signal transduction [GO:0035556]
KFM57951.1	A0A087SYL2	Vacuolar protein sorting-associated protein 33B (Fragment)	X975_21806	vesicle docking involved in exocytosis [GO:0006904]
KFM57989.1	A0A087SYQ0	Protein cornichon-like protein (Fragment)	X975_16244	intracellular signal transduction [GO:0035556]
KFM57990.1	A0A087SYQ1	Glycerol kinase (Fragment)	X975_16245	carbohydrate metabolic process [GO:0005975]; glycerol-3-phosphate metabolic process [GO:0006072]
KFM58001.1	A0A087SYR2	40S ribosomal protein S9 (Fragment)	X975_11397	translation [GO:0006412]
KFM58003.1	A0A087SYR4	Ras-related protein Rab-18 (Fragment)	X975_20050	protein transport [GO:0015031]; small GTPase mediated signal transduction [GO:0007264]
KFM58023.1	A0A087SYT4	Charged multivesicular body protein 1a (Fragment)	X975_21493	vacuolar transport [GO:0007034]
KFM58045.1	A0A087SYV6	ATP synthase subunit beta (EC 3.6.3.14) (Fragment)	X975_01800	ATP synthesis coupled proton transport [GO:0015986]
KFM58056.1	A0A087SYW7	Sialic acid synthase (Fragment)	X975_19215	carbohydrate biosynthetic process [GO:0016051]
KFM58071.1	A0A087SYY2	DnaJ-like protein subfamily B member 4 (Fragment)	X975_17772	protein folding [GO:0006457]
KFM58072.1	A0A087SYY3	Uncharacterized protein (Fragment)	X975_17773	DNA replication [GO:0006260]; transcription, DNA-templated [GO:0006351]
KFM58101.1	A0A087SZ12	Metaxin-1 (Fragment)	X975_10602	protein targeting to mitochondrion [GO:0006626]
KFM58106.1	A0A087SZ17	1,4-alpha-glucan-branching enzyme (Fragment)	X975_10607	carbohydrate metabolic process [GO:0005975]
KFM58112.1	A0A087SZ23	Transportin-1 (Fragment)	X975_25455	intracellular protein transport [GO:0006886]
KFM58124.1	A0A087SZ35	40S ribosomal protein S15 (Fragment)	X975_18979	translation [GO:0006412]
KFM58133.1	A0A087SZ44	Uncharacterized protein (Fragment)	X975_13109	protein folding [GO:0006457]
KFM58134.1	A0A087SZ45	Signal transducer and activator of transcription (Fragment)	X975_13110	transcription, DNA-templated [GO:0006351]
KFM58166.1	A0A087SZ77	Uncharacterized protein (Fragment)	X975_04418	signal transduction [GO:0007165]
KFM58192.1	A0A087SZA3	Cleavage and polyadenylation specificity factor subunit 2 (Fragment)	X975_17120	mRNA cleavage [GO:0006379]; mRNA polyadenylation [GO:0006378]
KFM58209.1				multicellular organismal development [GO:0007275]; Wnt signaling pathway [GO:0016055]
KFM58211.1	A0A087SZC2	Protein Wnt (Fragment)	X975_02101	multicellular organismal development [GO:0007275]; Wnt signaling pathway [GO:0016055]
KFM58219.1	A0A087SZD0	Origin recognition complex subunit 5 (Fragment)	X975_23644	DNA replication [GO:0006260]
KFM58241.1	A0A087SZF2	SWI/SNF complex subunit SMARCC2 (Fragment)	X975_25181	chromatin remodeling [GO:0006338]; regulation of transcription from RNA polymerase II promoter [GO:0006357]
KFM58242.1	A0A087SZF3	Coatomer subunit zeta-1 (Fragment)	X975_25182	protein transport [GO:0015031]
KFM58282.1	A0A087SZJ3	Ribonuclease kappa-B (Fragment)	X975_19659	rRNA transcription [GO:0009303]
KFM58283.1	A0A087SZJ4	Phosphomevalonate kinase (Fragment)	X975_19660	cholesterol biosynthetic process [GO:0006695]
KFM58292.1	A0A087SZK3	Cysteine protease ATG4B (Fragment)	X975_25018	autophagy [GO:0006914]; protein transport [GO:0015031]
KFM58300.1	A0A087SZL1	Sugar transporter SWEET1 (Fragment)	X975_22319	carbohydrate transport [GO:0008643]
KFM58333.1	A0A087SZP4	Complexin (Fragment)	X975_05374	neurotransmitter transport [GO:0006836]
KFM58334.1	A0A087SZP5	Putative 3',5'-cyclic phosphodiesterase pde-1 (Fragment)	X975_12025	signal transduction [GO:0007165]
KFM58349.1				transmembrane transport [GO:0055085]
KFM58352.1	A0A087SZR3	RNA polymerase-associated protein CTR9-like protein (Fragment)	X975_14517	histone modification [GO:0016570]; regulation of transcription, DNA-templated [GO:0006355]
KFM58353.1	A0A087SZR4	DNA damage-binding protein 1 (Fragment)	X975_14518	DNA repair [GO:0006281]
KFM58382.1	A0A087SZU3	Peptidyl-prolyl cis-trans isomerase (Fragment)	X975_00013	protein folding [GO:0006457]
KFM58396.1	A0A087SZV7	ADP-ribosylation factor-related protein 1 (Fragment)	X975_01520	intracellular protein transport [GO:0006886]; small GTPase mediated signal transduction [GO:0007264]
KFM58455.1				asparagine biosynthetic process [GO:0006529]
KFM58470.1	A0A087T031	DNA-directed RNA polymerases I, II, and III subunit RPABC1 (Fragment)	X975_07552	transcription, DNA-templated [GO:0006351]
KFM58475.1	A0A087T036	Transcription elongation factor SPT5 (Fragment)	X975_07557	regulation of transcription, DNA-templated [GO:0006355]
KFM58485.1	A0A087T046	Importin-9 (Fragment)	X975_21552	intracellular protein transport [GO:0006886]
KFM58496.1	A0A087T057	Cyclin-H (Fragment)	X975_26246	regulation of cyclin-dependent protein serine/threonine kinase activity [GO:0000079]; regulation of transcription, DNA-templated [GO:0006355]; transcription, DNA-templated [GO:0006351]
KFM58502.1	A0A087T063	Peptidyl-prolyl cis-trans isomerase (EC 5.2.1.8) (Fragment)	X975_22282	protein folding [GO:0006457]
KFM58507.1				cilium assembly [GO:0042384]; vesicle docking [GO:0048278]
KFM58533.1	A0A087T094	Rab-like protein 2A (Fragment)	X975_16577	protein transport [GO:0015031]; small GTPase mediated signal transduction [GO:0007264]
KFM58595.1	A0A087T0F6	Glucose transporter type 1 (Fragment)	X975_03888	carbohydrate transport [GO:0008643]
KFM58624.1				steroid biosynthetic process [GO:0006694]
KFM58625.1	A0A087T0I6	Guanine nucleotide-binding protein subunit gamma (Fragment)	X975_04057	G-protein coupled receptor signaling pathway [GO:0007186]
KFM58644.1	A0A087T0K5	Cytoplasmic tRNA 2-thiolation protein 2 B (Fragment)	X975_21108	tRNA thio-modification [GO:0034227]; tRNA wobble uridine modification [GO:0002098]
KFM58663.1				D-amino acid metabolic process [GO:0046416]
KFM58664.1	A0A087T0M5	DNA-directed RNA polymerase III subunit RPC3 (Fragment)	X975_23378	transcription, DNA-templated [GO:0006351]
KFM58681.1	A0A087T0P2	DNA repair protein RAD51-like protein (Fragment)	X975_16989	DNA repair [GO:0006281]
KFM58708.1	A0A087T0R9	UDP-galactose translocator (Fragment)	X975_22999	nucleotide-sugar transport [GO:0015780]
KFM58723.1	A0A087T0T4	Uncharacterized protein (Fragment)	X975_02982	actin cytoskeleton organization [GO:0030036]
KFM58769.1	A0A087T0Y0	Omega-amidase NIT2 (Fragment)	X975_23959	nitrogen compound metabolic process [GO:0006807]
KFM58880.1	A0A087T191	Homeobox protein OTX1 B (Fragment)	X975_04658	regulation of transcription, DNA-templated [GO:0006355]
KFM58895.1	A0A087T1A6	Glutamate--cysteine ligase catalytic subunit (Fragment)	X975_06818	glutathione biosynthetic process [GO:0006750]
KFM58906.1	A0A087T1B7	Homeobox protein TGIF1 (Fragment)	X975_14810	regulation of transcription, DNA-templated [GO:0006355]
KFM58916.1	A0A087T1C7	Potassium voltage-gated channel protein Shaker (Fragment)	X975_12833	protein homooligomerization [GO:0051260]
KFM58922.1	A0A087T1D3	Ubiquitin carboxyl-terminal hydrolase 5 (Fragment)	X975_11967	protein deubiquitination [GO:0016579]; ubiquitin-dependent protein catabolic process [GO:0006511]
KFM58957.1	A0A087T1G8	Transmembrane emp24 domain-containing protein 7 (Fragment)	X975_15442	transport [GO:0006810]
KFM58966.1	A0A087T1H7	ADP-ribosylation factor-like protein 4A (Fragment)	X975_13298	intracellular protein transport [GO:0006886]; small GTPase mediated signal transduction [GO:0007264]
KFM58971.1	A0A087T1I2	CTP synthase (EC 6.3.4.2) (UTP--ammonia ligase) (Fragment)	X975_10152	'de novo' CTP biosynthetic process [GO:0044210]; glutamine metabolic process [GO:0006541]
KFM58972.1	A0A087T1I3	Arrestin-like protein (Fragment)	X975_10153	signal transduction [GO:0007165]
KFM58991.1	A0A087T1K2	Adenosine kinase (Fragment)	X975_01340	purine ribonucleoside salvage [GO:0006166]
KFM58996.1	A0A087T1K7	Nuclear envelope phosphatase-regulatory subunit 1 (Fragment)	X975_24531	positive regulation of protein dephosphorylation [GO:0035307]
KFM59011.1	A0A087T1M2	Potassium voltage-gated channel protein Shal (Fragment)	X975_20519	protein homooligomerization [GO:0051260]
KFM59022.1				cell surface receptor signaling pathway [GO:0007166]
KFM59065.1	A0A087T1S6	Nuclear pore complex protein Nup98-Nup96 (Fragment)	X975_21259	transport [GO:0006810]
KFM59096.1	A0A087T1V7	Serum amyloid A-2 protein (Fragment)	X975_07004	acute-phase response [GO:0006953]
KFM59120.1	A0A087T1Y1	Autophagy-related protein 13 (Fragment)	X975_03204	autophagy [GO:0006914]
KFM59185.1	A0A087T246	YEATS domain-containing protein 4 (Fragment)	X975_12408	regulation of transcription, DNA-templated [GO:0006355]
KFM59187.1	A0A087T248	Putative nuclear hormone receptor HR3 (Fragment)	X975_05512	steroid hormone mediated signaling pathway [GO:0043401]; transcription, DNA-templated [GO:0006351]
KFM59194.1	A0A087T255	Nucleoside diphosphate kinase-like protein (Fragment)	X975_05067	CTP biosynthetic process [GO:0006241]; GTP biosynthetic process [GO:0006183]; UTP biosynthetic process [GO:0006228]
KFM59197.1	A0A087T258	Peptidyl-prolyl cis-trans isomerase (EC 5.2.1.8) (Fragment)	X975_18797	protein folding [GO:0006457]
KFM59231.1	A0A087T292	Protein henna (Fragment)	X975_23273	L-phenylalanine catabolic process [GO:0006559]
KFM59250.1	A0A087T2B1	DNA replication licensing factor mcm2 (Fragment)	X975_04746	DNA replication initiation [GO:0006270]
KFM59258.1	A0A087T2B9	Coatomer subunit epsilon (Fragment)	X975_04754	retrograde vesicle-mediated transport, Golgi to ER [GO:0006890]
KFM59299.1	A0A087T2G0	Crooked neck-like protein 1 (Fragment)	X975_18276	RNA processing [GO:0006396]
KFM59300.1	A0A087T2G1	Splicing factor, suppressor of white-apricot-like protein (Fragment)	X975_18277	RNA processing [GO:0006396]
KFM59302.1	A0A087T2G3	Inositol oxygenase (Fragment)	X975_18279	inositol catabolic process [GO:0019310]
KFM59322.1	A0A087T2I3	Transcription factor glial cells missing (Fragment)	X975_11374	regulation of transcription, DNA-templated [GO:0006355]
KFM59332.1	A0A087T2J3	Protein lin-52-like protein (Fragment)	X975_26203	cell cycle [GO:0007049]; transcription, DNA-templated [GO:0006351]
KFM59339.1	A0A087T2K0	Tryptophan--tRNA ligase, mitochondrial (Fragment)	X975_15073	tryptophanyl-tRNA aminoacylation [GO:0006436]
KFM59373.1	A0A087T2N4	Guanine nucleotide-binding protein G(I) subunit alpha (Fragment)	X975_07525	adenylate cyclase-modulating G-protein coupled receptor signaling pathway [GO:0007188]
KFM59413.1	A0A087T2S4	General transcription factor IIE subunit 1 (Fragment)	X975_25546	transcription initiation from RNA polymerase II promoter [GO:0006367]
KFM59418.1	A0A087T2S9	DnaJ-like protein subfamily B member 11 (Fragment)	X975_20547	protein folding [GO:0006457]
KFM59458.1	A0A087T2W9	Putative tRNA pseudouridine synthase 2 (Fragment)	X975_20215	pseudouridine synthesis [GO:0001522]; RNA processing [GO:0006396]
KFM59515.1	A0A087T326	Neuronal migration protein doublecortin (Fragment)	X975_01567	intracellular signal transduction [GO:0035556]
KFM59528.1				carbohydrate metabolic process [GO:0005975]
KFM59533.1	A0A087T344	Protein 5NUC (Fragment)	X975_21755	nucleotide catabolic process [GO:0009166]
KFM59547.1				lipid metabolic process [GO:0006629]
KFM59555.1	A0A087T366	DNA-directed RNA polymerase III subunit RPC2 (Fragment)	X975_25615	transcription, DNA-templated [GO:0006351]
KFM59583.1	A0A087T394	Protein diaphanous-like protein (Fragment)	X975_02773	cellular component organization [GO:0016043]
KFM59629.1	A0A087T3E0	Protein jagunal (Fragment)	X975_01399	endoplasmic reticulum organization [GO:0007029]
KFM59636.1	A0A087T3E7	60S ribosomal protein L32 (Fragment)	X975_06398	translation [GO:0006412]
KFM59679.1	A0A087T3J0	ADP-ribosylation factor-like protein 8B-A (Fragment)	X975_00867	intracellular protein transport [GO:0006886]; small GTPase mediated signal transduction [GO:0007264]
KFM59690.1	A0A087T3K1	GAS2-like protein 1 (Fragment)	X975_21221	cell cycle arrest [GO:0007050]
KFM59694.1				riboflavin biosynthetic process [GO:0009231]
KFM59747.1	A0A087T3Q8	Peroxisomal membrane protein PEX14 (Fragment)	X975_23310	protein import into peroxisome matrix, docking [GO:0016560]
KFM59776.1	A0A087T3T7	Putative nuclear transport factor 2 (Fragment)	X975_01110	transport [GO:0006810]
KFM59789.1	A0A087T3V0	Cysteine--tRNA ligase, mitochondrial (Fragment)	X975_08514	cysteinyl-tRNA aminoacylation [GO:0006423]
KFM59804.1				regulation of cell growth [GO:0001558]
KFM59806.1	A0A087T3W7	Hepatocyte nuclear factor 4-beta (Fragment)	X975_06633	transcription, DNA-templated [GO:0006351]
KFM59851.1	A0A087T412	Sprouty-related, EVH1 domain-containing protein 2 (Fragment)	X975_19551	multicellular organismal development [GO:0007275]; regulation of signal transduction [GO:0009966]
KFM59872.1	A0A087T433	Microtubule-associated proteins 1A/1B light chain 3A (Fragment)	X975_04834	autophagy [GO:0006914]
KFM59883.1	A0A087T444	Transcription initiation factor IIA subunit 2 (Fragment)	X975_08277	transcription initiation from RNA polymerase II promoter [GO:0006367]
KFM59884.1	A0A087T445	Thioredoxin-related transmembrane protein 1 (Fragment)	X975_08278	cell redox homeostasis [GO:0045454]
KFM59906.1				intracellular protein transport [GO:0006886]; nucleocytoplasmic transport [GO:0006913]; small GTPase mediated signal transduction [GO:0007264]
KFM59913.1	A0A087T474	UDP-N-acetylglucosamine transporter (Fragment)	X975_11844	nucleotide-sugar transport [GO:0015780]
KFM59936.1	A0A087T497	Signal recognition particle protein (Fragment)	X975_21230	negative regulation of translational elongation [GO:0045900]; SRP-dependent cotranslational protein targeting to membrane [GO:0006614]
KFM59946.1	A0A087T4A7	Sodium-dependent phosphate transporter 1-B (Fragment)	X975_24600	phosphate ion transport [GO:0006817]
KFM59962.1	A0A087T4C3	Uncharacterized protein (Fragment)	X975_14872	protein folding [GO:0006457]
KFM59969.1	A0A087T4D0	Putative deoxyhypusine synthase (Fragment)	X975_14879	peptidyl-lysine modification to peptidyl-hypusine [GO:0008612]
KFM59970.1	A0A087T4D1	Protein SCAI (Fragment)	X975_14880	transcription, DNA-templated [GO:0006351]
KFM60024.1	A0A087T4I5	tRNA 2'-phosphotransferase 1 (Fragment)	X975_17308	tRNA splicing, via endonucleolytic cleavage and ligation [GO:0006388]
KFM60036.1	A0A087T4J7	60S ribosomal protein L28 (Fragment)	X975_04078	translation [GO:0006412]
KFM60045.1	A0A087T4K6	Triosephosphate isomerase (EC 5.3.1.1) (Fragment)	X975_01372	gluconeogenesis [GO:0006094]; glycolytic process [GO:0006096]; pentose-phosphate shunt [GO:0006098]
KFM60101.1				carbohydrate metabolic process [GO:0005975]; chitin catabolic process [GO:0006032]
KFM60113.1	A0A087T4S4	Conserved oligomeric Golgi complex subunit 6 (Fragment)	X975_16276	intra-Golgi vesicle-mediated transport [GO:0006891]
KFM60122.1	A0A087T4T3	Rapamycin-insensitive companion of mTOR (Fragment)	X975_16285	TOR signaling [GO:0031929]
KFM60146.1				regulation of transcription, DNA-templated [GO:0006355]
KFM60147.1	A0A087T4V8	Eukaryotic translation initiation factor 5A (eIF-5A) (Fragment)	X975_26960	positive regulation of translational elongation [GO:0045901]; positive regulation of translational termination [GO:0045905]; translational frameshifting [GO:0006452]
KFM60156.1	A0A087T4W7	Putative methylthioribulose-1-phosphate dehydratase (Fragment)	X975_02023	L-methionine biosynthetic process from methylthioadenosine [GO:0019509]
KFM60160.1	A0A087T4X1	Bardet-Biedl syndrome 1 protein (Fragment)	X975_11327	nonmotile primary cilium assembly [GO:0035058]
KFM60181.1	A0A087T4Z2	Pre-rRNA-processing protein TSR1-like protein (Fragment)	X975_03568	ribosome biogenesis [GO:0042254]
KFM60205.1	A0A087T516	Charged multivesicular body protein 3 (Fragment)	X975_15108	vacuolar transport [GO:0007034]
KFM60239.1	A0A087T550	Endothelial transcription factor GATA-2 (Fragment)	X975_05778	hemopoiesis [GO:0030097]
KFM60240.1	A0A087T551	Importin subunit beta-1 (Fragment)	X975_02373	intracellular protein transport [GO:0006886]
KFM60257.1	A0A087T568	V-type proton ATPase proteolipid subunit (Fragment)	X975_24211	ATP hydrolysis coupled proton transport [GO:0015991]
KFM60277.1	A0A087T588	Centromere/kinetochore protein zw10-like protein (Fragment)	X975_24174	mitotic nuclear division [GO:0007067]
KFM60386.1	A0A087T5J7	4-hydroxyphenylpyruvate dioxygenase (Fragment)	X975_12708	aromatic amino acid family metabolic process [GO:0009072]
KFM60390.1	A0A087T5K1	Mothers against decapentaplegic homolog (MAD homolog) (Mothers against DPP homolog) (SMAD family member) (Fragment)	X975_16365	transcription, DNA-templated [GO:0006351]; transforming growth factor beta receptor signaling pathway [GO:0007179]
KFM60432.1	A0A087T5P3	Nuclear hormone receptor E75 (Fragment)	X975_08549	transcription, DNA-templated [GO:0006351]
KFM60439.1	A0A087T5Q0	Transcription initiation factor TFIID subunit 6 (Fragment)	X975_11563	DNA-templated transcription, initiation [GO:0006352]
KFM60455.1	A0A087T5R6	Cytoplasmic tRNA 2-thiolation protein 1 (Fragment)	X975_07404	tRNA thio-modification [GO:0034227]; tRNA wobble uridine modification [GO:0002098]
KFM60482.1	A0A087T5U3	26S protease regulatory subunit 8 (Fragment)	X975_07424	protein catabolic process [GO:0030163]
KFM60483.1	A0A087T5U4	Uncharacterized protein (Fragment)	X975_07425	regulation of transcription, DNA-templated [GO:0006355]
KFM60486.1	A0A087T5U7	Mitochondrial import inner membrane translocase subunit Tim9B (Fragment)	X975_24074	protein transport [GO:0015031]
KFM60519.1	A0A087T5Y0	Syntaxin-6 (Fragment)	X975_18364	Golgi vesicle transport [GO:0048193]
KFM60525.1				translation [GO:0006412]
KFM60537.1	A0A087T5Z8	S-methyl-5'-thioadenosine phosphorylase (Fragment)	X975_06346	nucleoside metabolic process [GO:0009116]
KFM60539.1	A0A087T600	Glucosamine--fructose-6-phosphate aminotransferase [isomerizing] 2 (Fragment)	X975_02778	carbohydrate derivative biosynthetic process [GO:1901137]; carbohydrate metabolic process [GO:0005975]
KFM60571.1	A0A087T632	Fructose-bisphosphate aldolase (EC 4.1.2.13) (Fragment)	X975_15190	glycolytic process [GO:0006096]
KFM60584.1	A0A087T645	Neurocalcin-like protein (Fragment)	X975_02423	signal transduction [GO:0007165]
KFM60590.1	A0A087T651	Transcription elongation factor A protein 2 (Fragment)	X975_23172	transcription, DNA-templated [GO:0006351]
KFM60591.1	A0A087T652	Transcription elongation factor S-II (Fragment)	X975_23173	transcription, DNA-templated [GO:0006351]
KFM60597.1	A0A087T658	Cleavage and polyadenylation specificity factor subunit 5 (Fragment)	X975_01852	mRNA polyadenylation [GO:0006378]
KFM60603.1	A0A087T664	60S ribosomal protein L7a (Fragment)	X975_15853	ribosome biogenesis [GO:0042254]
KFM60612.1	A0A087T673	DnaJ-like protein subfamily A member 2 (Fragment)	X975_22796	protein folding [GO:0006457]; response to heat [GO:0009408]
KFM60620.1	A0A087T681	DNA-directed RNA polymerase (EC 2.7.7.6) (Fragment)	X975_02161	transcription, DNA-templated [GO:0006351]
KFM60626.1				catabolic process [GO:0009056]
KFM60640.1	A0A087T6A1	DNA topoisomerase 2 (EC 5.99.1.3) (Fragment)	X975_26334	DNA topological change [GO:0006265]
KFM60681.1				multicellular organismal development [GO:0007275]; Wnt signaling pathway [GO:0016055]
KFM60685.1	A0A087T6E6	Septin-1 (Fragment)	X975_19407	cell cycle [GO:0007049]; cell division [GO:0051301]
KFM60686.1	A0A087T6E7	SH2B adapter protein 2 (Fragment)	X975_19408	intracellular signal transduction [GO:0035556]
KFM60690.1				carbohydrate metabolic process [GO:0005975]
KFM60744.1				carbohydrate metabolic process [GO:0005975]
KFM60757.1				Toll signaling pathway [GO:0008063]
KFM60760.1	A0A087T6M1	Niemann-Pick C1 protein (Fragment)	X975_17901	cholesterol transport [GO:0030301]
KFM60761.1	A0A087T6M2	N-acetylgalactosamine kinase (Fragment)	X975_17902	galactose metabolic process [GO:0006012]
KFM60763.1	A0A087T6M4	Integrin-linked protein kinase (Fragment)	X975_17904	integrin-mediated signaling pathway [GO:0007229]
KFM60775.1				pseudouridine synthesis [GO:0001522]; tRNA processing [GO:0008033]
KFM60785.1	A0A087T6P6	Serine/threonine-protein kinase N2 (Fragment)	X975_06197	signal transduction [GO:0007165]
KFM60818.1	A0A087T6S9	U4/U6 small nuclear ribonucleoprotein Prp31 (Fragment)	X975_12088	spliceosomal tri-snRNP complex assembly [GO:0000244]
KFM60827.1	A0A087T6T8	Phosphatidylinositol transfer protein beta isoform (Fragment)	X975_00221	transport [GO:0006810]
KFM60828.1	A0A087T6T9	Phosphatidylinositol transfer protein alpha isoform (Fragment)	X975_00222	transport [GO:0006810]
KFM60867.1	A0A087T6X8	T-complex protein 1 subunit delta (Fragment)	X975_19577	protein folding [GO:0006457]
KFM60883.1	A0A087T6Z4	Ribonucleoside-diphosphate reductase subunit M2 (Fragment)	X975_16560	deoxyribonucleoside diphosphate metabolic process [GO:0009186]
KFM60885.1	A0A087T6Z6	Uncharacterized protein (Fragment)	X975_00033	cellular amino acid metabolic process [GO:0006520]
KFM60890.1	A0A087T701	Mevalonate kinase (Fragment)	X975_24026	isoprenoid biosynthetic process [GO:0008299]
KFM60909.1				transmembrane transport [GO:0055085]
KFM60922.1	A0A087T733	Importin-4 (Fragment)	X975_25999	intracellular protein transport [GO:0006886]
KFM60965.1	A0A087T776	60S ribosomal protein L35a (Fragment)	X975_17285	translation [GO:0006412]
KFM60966.1	A0A087T777	40S ribosomal protein S7 (Fragment)	X975_17286	translation [GO:0006412]
KFM60972.1	A0A087T783	Inositol polyphosphate 1-phosphatase (Fragment)	X975_23783	phosphatidylinositol phosphorylation [GO:0046854]
KFM61038.1	A0A087T7E9	60S ribosomal protein L13 (Fragment)	X975_09937	translation [GO:0006412]
KFM61051.1	A0A087T7G2	BTB/POZ domain-containing protein KCTD5 (Fragment)	X975_23392	protein homooligomerization [GO:0051260]
KFM61063.1				regulation of pH [GO:0006885]
KFM61083.1				transmembrane transport [GO:0055085]
KFM61085.1				translation [GO:0006412]
KFM61136.1	A0A087T7P7	U1 small nuclear ribonucleoprotein C (Fragment)	X975_04515	spliceosomal snRNP assembly [GO:0000387]
KFM61149.1	A0A087T7R0	Ras-related protein Rab-8A (Fragment)	X975_00339	intracellular protein transport [GO:0006886]; nucleocytoplasmic transport [GO:0006913]; small GTPase mediated signal transduction [GO:0007264]
KFM61150.1	A0A087T7R1	28S ribosomal protein S21, mitochondrial (Fragment)	X975_00340	translation [GO:0006412]
KFM61156.1	A0A087T7R7	Splicing factor U2AF subunit (Fragment)	X975_04259	mRNA processing [GO:0006397]
KFM61159.1	A0A087T7S0	Charged multivesicular body protein 1b (Fragment)	X975_16537	vacuolar transport [GO:0007034]
KFM61168.1	A0A087T7S9	Pantothenate kinase 4 (Fragment)	X975_14537	coenzyme A biosynthetic process [GO:0015937]
KFM61193.1	A0A087T7V4	Ubiquitin carboxyl-terminal hydrolase 30 (Fragment)	X975_03146	protein deubiquitination [GO:0016579]; ubiquitin-dependent protein catabolic process [GO:0006511]
KFM61208.1	A0A087T7W9	U4/U6 small nuclear ribonucleoprotein Prp3 (Fragment)	X975_09912	mRNA splicing, via spliceosome [GO:0000398]
KFM61232.1				protein homooligomerization [GO:0051260]
KFM61282.1	A0A087T843	1-phosphatidylinositol-4,5-bisphosphate phosphodiesterase gamma-1 (Fragment)	X975_07943	intracellular signal transduction [GO:0035556]
KFM61288.1	A0A087T849	Enhancer of yellow 2 transcription factor-like protein (Fragment)	X975_05706	mRNA export from nucleus [GO:0006406]; positive regulation of transcription, DNA-templated [GO:0045893]
KFM61338.1	A0A087T899	Cysteine--tRNA ligase, cytoplasmic (Fragment)	X975_07171	cysteinyl-tRNA aminoacylation [GO:0006423]
KFM61340.1	A0A087T8A1	Putative small nuclear ribonucleoprotein E (Fragment)	X975_07173	mRNA splicing, via spliceosome [GO:0000398]
KFM61341.1				regulation of transcription from RNA polymerase III promoter [GO:0006359]
KFM61344.1	A0A087T8A5	S-(hydroxymethyl)glutathione dehydrogenase (EC 1.1.1.284) (Fragment)	X975_12941	ethanol oxidation [GO:0006069]
KFM61359.1	A0A087T8C0	Mothers against decapentaplegic homolog (MAD homolog) (Mothers against DPP homolog) (SMAD family member) (Fragment)	X975_05441	transcription, DNA-templated [GO:0006351]; transforming growth factor beta receptor signaling pathway [GO:0007179]
KFM61386.1	A0A087T8E7	Ribose-5-phosphate isomerase (Fragment)	X975_20673	pentose-phosphate shunt, non-oxidative branch [GO:0009052]
KFM61389.1	A0A087T8F0	D-3-phosphoglycerate dehydrogenase (Fragment)	X975_01382	L-serine biosynthetic process [GO:0006564]
KFM61394.1	A0A087T8F5	Frizzled-7-A (Fragment)	X975_04090	canonical Wnt signaling pathway [GO:0060070]; multicellular organismal development [GO:0007275]
KFM61400.1	A0A087T8G1	GTP-binding protein Rheb-like protein (Fragment)	X975_03373	protein transport [GO:0015031]; small GTPase mediated signal transduction [GO:0007264]
KFM61404.1	A0A087T8G5	Exportin-2 (Fragment)	X975_04611	intracellular protein transport [GO:0006886]
KFM61418.1	A0A087T8H9	Fumarylacetoacetase (Fragment)	X975_10490	aromatic amino acid family metabolic process [GO:0009072]
KFM61419.1	A0A087T8I0	Ras-related protein Rab-27A (Fragment)	X975_10491	intracellular protein transport [GO:0006886]; nucleocytoplasmic transport [GO:0006913]; small GTPase mediated signal transduction [GO:0007264]
KFM61420.1	A0A087T8I1	Guanine nucleotide-binding protein G(Q) subunit alpha (Fragment)	X975_10492	G-protein coupled receptor signaling pathway [GO:0007186]
KFM61421.1				mitochondrial respiratory chain complex IV assembly [GO:0033617]
KFM61422.1	A0A087T8I3	Polyribonucleotide 5'-hydroxyl-kinase Clp1 (Fragment)	X975_10494	mRNA 3'-end processing [GO:0031124]
KFM61469.1	A0A087T8N0	Syntaxin-7 (Fragment)	X975_25527	intracellular protein transport [GO:0006886]; membrane fusion [GO:0061025]; vesicle-mediated transport [GO:0016192]
KFM61488.1	A0A087T8P9	Catenin alpha (Fragment)	X975_00904	cell adhesion [GO:0007155]
KFM61524.1	A0A087T8T5	C-Myc-binding protein (Fragment)	X975_15482	regulation of transcription, DNA-templated [GO:0006355]
KFM61535.1	A0A087T8U6	Delta-1-pyrroline-5-carboxylate synthase (Fragment)	X975_11521	proline biosynthetic process [GO:0006561]
KFM61542.1	A0A087T8V3	60S ribosomal protein L13a (Fragment)	X975_15310	translation [GO:0006412]
KFM61544.1	A0A087T8V5	Exocyst complex component 5 (Fragment)	X975_15312	exocytosis [GO:0006887]; vesicle docking [GO:0048278]
KFM61555.1	A0A087T8W6	RNA-binding protein 39 (Fragment)	X975_05222	mRNA processing [GO:0006397]
KFM61592.1	A0A087T903	Alpha N-terminal protein methyltransferase 1A-B (Fragment)	X975_22557	N-terminal protein amino acid methylation [GO:0006480]
KFM61620.1	A0A087T931	Tubulin-specific chaperone A (Fragment)	X975_16858	tubulin complex assembly [GO:0007021]
KFM61632.1	A0A087T943	Diphosphomevalonate decarboxylase (Fragment)	X975_19450	isopentenyl diphosphate biosynthetic process, mevalonate pathway [GO:0019287]
KFM61657.1	A0A087T968	Tubulin alpha chain (Fragment)	X975_15326	microtubule-based process [GO:0007017]; protein polymerization [GO:0051258]
KFM61658.1	A0A087T969	Cell cycle checkpoint protein RAD17 (Fragment)	X975_06902	cell cycle [GO:0007049]; DNA repair [GO:0006281]
KFM61684.1	A0A087T995	DNA replication complex GINS protein PSF3 (Fragment)	X975_12532	DNA replication [GO:0006260]
KFM61688.1	A0A087T999	Uncharacterized protein (Fragment)	X975_21718	signal transduction [GO:0007165]
KFM61734.1	A0A087T9E5	Ras-related C3 botulinum toxin substrate 1 (Fragment)	X975_14621	intracellular protein transport [GO:0006886]; nucleocytoplasmic transport [GO:0006913]; small GTPase mediated signal transduction [GO:0007264]
KFM61778.1	A0A087T9I9	60S ribosomal protein L18 (Fragment)	X975_09959	translation [GO:0006412]
KFM61779.1	A0A087T9J0	NF-kappa-B inhibitor-interacting Ras-like protein 2 (Fragment)	X975_02539	protein transport [GO:0015031]; small GTPase mediated signal transduction [GO:0007264]
KFM61804.1				7-methylguanosine mRNA capping [GO:0006370]
KFM61839.1	A0A087T9Q0	Potassium voltage-gated channel protein Shaw (Fragment)	X975_12076	protein homooligomerization [GO:0051260]
KFM61881.1	A0A087T9U2	Pre-mRNA-splicing factor SPF27 (Fragment)	X975_18593	mRNA processing [GO:0006397]
KFM61897.1	A0A087T9V8	Exocyst complex component 3 (Fragment)	X975_00657	exocytosis [GO:0006887]
KFM61900.1	A0A087T9W1	Luc7-like protein 3 (Fragment)	X975_03575	mRNA splice site selection [GO:0006376]
KFM61901.1	A0A087T9W2	ATP synthase mitochondrial F1 complex assembly factor 2 (Fragment)	X975_03576	proton-transporting ATP synthase complex assembly [GO:0043461]
KFM61924.1	A0A087T9Y5	40S ribosomal protein S30 (Fragment)	X975_27001	translation [GO:0006412]
KFM61926.1	A0A087T9Y7	Brain protein 44 (Fragment)	X975_27003	mitochondrial pyruvate transport [GO:0006850]
KFM61932.1	A0A087T9Z3	Protein retinal degeneration B (Fragment)	X975_11111	transport [GO:0006810]
KFM61944.1	A0A087TA05	Integrin alpha-PS2 (Fragment)	X975_00024	cell adhesion [GO:0007155]; integrin-mediated signaling pathway [GO:0007229]
KFM61957.1	A0A087TA18	DNA replication licensing factor MCM6 (Fragment)	X975_09872	DNA replication initiation [GO:0006270]
KFM61962.1	A0A087TA23	DNA-directed RNA polymerase III subunit RPC10 (Fragment)	X975_09877	transcription, DNA-templated [GO:0006351]
KFM61964.1				glycosaminoglycan metabolic process [GO:0030203]
KFM62034.1	A0A087TA95	Peptidyl-prolyl cis-trans isomerase CWC27-like protein (Fragment)	X975_09188	protein folding [GO:0006457]
KFM62051.1	A0A087TAB2	Eukaryotic initiation factor 4A-II (Fragment)	X975_06614	regulation of translational initiation [GO:0006446]
KFM62075.1	A0A087TAD6	UDP-glucose 4-epimerase (Fragment)	X975_13851	galactose metabolic process [GO:0006012]
KFM62098.1	A0A087TAF9	Kinase suppressor of Ras 2 (Fragment)	X975_25732	intracellular signal transduction [GO:0035556]
KFM62104.1	A0A087TAG5	Huntingtin-interacting protein 1 (Fragment)	X975_25738	endocytosis [GO:0006897]
KFM62106.1	A0A087TAG7	DNA repair protein RAD51-like protein (Fragment)	X975_25740	DNA repair [GO:0006281]
KFM62196.1	A0A087TAQ7	Endoplasmic reticulum resident protein 44 (Fragment)	X975_08763	cell redox homeostasis [GO:0045454]
KFM62215.1	A0A087TAS6	DNA repair protein RAD51-like protein (Fragment)	X975_16150	double-strand break repair via homologous recombination [GO:0000724]
KFM62232.1	A0A087TAU3	Actin-related protein 5 (Fragment)	X975_22793	DNA repair [GO:0006281]; regulation of transcription, DNA-templated [GO:0006355]
KFM62245.1	A0A087TAV6	Serine palmitoyltransferase 1 (Fragment)	X975_25406	biosynthetic process [GO:0009058]
KFM62264.1	A0A087TAX5	Ankyrin-2 (Fragment)	X975_25776	signal transduction [GO:0007165]
KFM62271.1	A0A087TAY2	Exportin-1 (Fragment)	X975_22304	intracellular protein transport [GO:0006886]
KFM62279.1	A0A087TAZ0	Argininosuccinate lyase (Fragment)	X975_05146	arginine biosynthetic process via ornithine [GO:0042450]
KFM62298.1	A0A087TB09	Ras-related protein Rab-4B (Fragment)	X975_27088	intracellular protein transport [GO:0006886]; nucleocytoplasmic transport [GO:0006913]; small GTPase mediated signal transduction [GO:0007264]
KFM62333.1	A0A087TB44	CCAAT/enhancer-binding protein gamma (Fragment)	X975_16233	transcription, DNA-templated [GO:0006351]
KFM62346.1	A0A087TB57	Actin-related protein 3 (Fragment)	X975_13540	Arp2/3 complex-mediated actin nucleation [GO:0034314]
KFM62363.1	A0A087TB74	Serine/threonine-protein kinase D1 (Fragment)	X975_05097	intracellular signal transduction [GO:0035556]
KFM62371.1	A0A087TB82	Molybdenum cofactor biosynthesis protein C (Fragment)	X975_05105	Mo-molybdopterin cofactor biosynthetic process [GO:0006777]
KFM62491.1	A0A087TBK2	26S proteasome non-ATPase regulatory subunit 3 (Fragment)	X975_21244	regulation of protein catabolic process [GO:0042176]
KFM62510.1	A0A087TBM1	Syntaxin-1A (Fragment)	X975_08125	acrosome reaction [GO:0007340]; cell differentiation [GO:0030154]; intracellular protein transport [GO:0006886]; membrane fusion [GO:0061025]
KFM62524.1	A0A087TBN5	Vacuolar protein sorting-associated protein 11-like protein (Fragment)	X975_18566	intracellular protein transport [GO:0006886]; vesicle-mediated transport [GO:0016192]
KFM62531.1	A0A087TBP2	Bardet-Biedl syndrome 2 protein (Fragment)	X975_16409	nonmotile primary cilium assembly [GO:0035058]
KFM62598.1	A0A087TBV9	6-phosphofructo-2-kinase/fructose-2, 6-bisphosphatase (Fragment)	X975_04121	fructose 2,6-bisphosphate metabolic process [GO:0006003]; fructose metabolic process [GO:0006000]
KFM62657.1	A0A087TC18	Mitochondrial dicarboxylate carrier (Fragment)	X975_23057	transport [GO:0006810]
KFM62660.1	A0A087TC21	40S ribosomal protein S14 (Fragment)	X975_23060	translation [GO:0006412]
KFM62675.1	A0A087TC36	Calreticulin (Fragment)	X975_16321	protein folding [GO:0006457]
KFM62681.1	A0A087TC42	Isopentenyl-diphosphate Delta-isomerase 1 (Fragment)	X975_25503	isoprenoid biosynthetic process [GO:0008299]
KFM62717.1	A0A087TC78	Putative small nuclear ribonucleoprotein Sm D2 (Fragment)	X975_05410	RNA splicing [GO:0008380]
KFM62718.1	A0A087TC79	Ran-specific GTPase-activating protein (Fragment)	X975_05411	intracellular transport [GO:0046907]
KFM62769.1				vesicle-mediated transport [GO:0016192]
KFM62772.1	A0A087TCD3	Tubulointerstitial nephritis antigen-like protein (Fragment)	X975_15790	immune response [GO:0006955]
KFM62781.1	A0A087TCE2	Diphthine synthase (Fragment)	X975_27190	peptidyl-diphthamide biosynthetic process from peptidyl-histidine [GO:0017183]
KFM62805.1	A0A087TCG6	U3 small nucleolar RNA-associated protein 6-like protein (Fragment)	X975_08917	RNA processing [GO:0006396]
KFM62811.1				regulation of cyclin-dependent protein serine/threonine kinase activity [GO:0000079]; regulation of transcription, DNA-templated [GO:0006355]
KFM62812.1	A0A087TCH3	Cyclin-L1 (Fragment)	X975_08924	regulation of cyclin-dependent protein serine/threonine kinase activity [GO:0000079]; regulation of transcription, DNA-templated [GO:0006355]; RNA processing [GO:0006396]
KFM62820.1	A0A087TCI1	Leucine-rich repeat-containing protein 16A (Fragment)	X975_22682	barbed-end actin filament uncapping [GO:0051638]; negative regulation of barbed-end actin filament capping [GO:2000813]; positive regulation of cell migration [GO:0030335]; positive regulation of lamellipodium organization [GO:1902745]
KFM62857.1	A0A087TCL8	Aspartate aminotransferase, mitochondrial (Fragment)	X975_08167	biosynthetic process [GO:0009058]; cellular amino acid metabolic process [GO:0006520]
KFM62897.1				signal transduction [GO:0007165]
KFM62928.1	A0A087TCT9	Formimidoyltransferase-cyclodeaminase (Fragment)	X975_06667	cellular metabolic process [GO:0044237]
KFM62980.1	A0A087TCZ1	Major facilitator superfamily domain-containing protein 1 (Fragment)	X975_23301	transmembrane transport [GO:0055085]
KFM62984.1	A0A087TCZ5	Synapsin (Fragment)	X975_10310	neurotransmitter secretion [GO:0007269]
KFM62990.1	A0A087TD01	Dolichyl-diphosphooligosaccharide--protein glycosyltransferase subunit STT3A (Fragment)	X975_10316	protein glycosylation [GO:0006486]
KFM63023.1	A0A087TD34	BTB/POZ domain-containing protein KCTD12 (Fragment)	X975_13773	protein homooligomerization [GO:0051260]
KFM63027.1				transcription, DNA-templated [GO:0006351]
KFM63039.1				signal transduction [GO:0007165]
KFM63063.1	A0A087TD74	Brain-specific angiogenesis inhibitor 1-associated protein 2 (Fragment)	X975_05321	plasma membrane organization [GO:0007009]
KFM63088.1	A0A087TD99	Uncharacterized protein (Fragment)	X975_25028	nucleoside metabolic process [GO:0009116]; purine nucleobase biosynthetic process [GO:0009113]
KFM63131.1	A0A087TDE2	E3 ubiquitin-protein ligase (EC 6.3.2.-) (Fragment)	X975_26128	multicellular organismal development [GO:0007275]; ubiquitin-dependent protein catabolic process [GO:0006511]
KFM63144.1	A0A087TDF5	Lysosomal acid lipase/cholesteryl ester hydrolase (Fragment)	X975_21333	lipid metabolic process [GO:0006629]
KFM63231.1	A0A087TDP2	Trafficking protein particle complex subunit 2 (Fragment)	X975_10219	ER to Golgi vesicle-mediated transport [GO:0006888]
KFM63233.1	A0A087TDP4	Galactokinase (Fragment)	X975_10221	galactose metabolic process [GO:0006012]
KFM63245.1	A0A087TDQ6	Uncharacterized protein (Fragment)	X975_25088	DNA repair [GO:0006281]
KFM63294.1	A0A087TDV5	Delta-like protein (Fragment)	X975_02505	multicellular organismal development [GO:0007275]; Notch signaling pathway [GO:0007219]
KFM63303.1	A0A087TDW4	Putative regulator of nonsense transcripts 1 (Fragment)	X975_25956	nuclear-transcribed mRNA catabolic process, nonsense-mediated decay [GO:0000184]
KFM63330.1	A0A087TDZ1	Trafficking protein particle complex subunit 3 (Fragment)	X975_08269	vesicle-mediated transport [GO:0016192]
KFM63367.1	A0A087TE28	MRG-binding protein (Fragment)	X975_09893	regulation of transcription, DNA-templated [GO:0006355]
KFM63409.1	A0A087TE70	Histone acetyltransferase type B catalytic subunit (Fragment)	X975_06546	chromatin silencing at telomere [GO:0006348]
KFM63453.1	A0A087TEB4	F-actin-capping protein subunit alpha (Fragment)	X975_12283	barbed-end actin filament capping [GO:0051016]
KFM63459.1	A0A087TEC0	Geranylgeranyl transferase type-2 subunit alpha (Fragment)	X975_01460	protein prenylation [GO:0018342]
KFM63502.1	A0A087TEG3	Troponin T (Fragment)	X975_07979	regulation of muscle contraction [GO:0006937]
KFM63511.1	A0A087TEH2	Ras-related protein Rab-11B (Fragment)	X975_23020	intracellular protein transport [GO:0006886]; nucleocytoplasmic transport [GO:0006913]; small GTPase mediated signal transduction [GO:0007264]
KFM63527.1	A0A087TEI8	TFIIH basal transcription factor complex helicase XPD subunit (Fragment)	X975_13465	nucleotide-excision repair [GO:0006289]
KFM63532.1	A0A087TEJ3	60S ribosomal protein L21 (Fragment)	X975_19514	translation [GO:0006412]
KFM63535.1	A0A087TEJ6	Microtubule-associated protein futsch (Fragment)	X975_19517	microtubule cytoskeleton organization [GO:0000226]
KFM63564.1	A0A087TEM5	Synaptotagmin-like protein 5 (Fragment)	X975_02745	intracellular protein transport [GO:0006886]
KFM63575.1	A0A087TEN6	Transcription initiation factor TFIID subunit 7 (Fragment)	X975_20784	transcription initiation from RNA polymerase II promoter [GO:0006367]
KFM63576.1				D-ribose metabolic process [GO:0006014]
KFM63597.1	A0A087TEQ8	Regulatory-associated protein of mTOR (Fragment)	X975_07390	TOR signaling [GO:0031929]
KFM63606.1				L-cysteine metabolic process [GO:0046439]
KFM63625.1	A0A087TET6	Ras-associated and pleckstrin domains-containing protein 1 (Fragment)	X975_19962	signal transduction [GO:0007165]
KFM63661.1	A0A087TEX2	Protein-tyrosine sulfotransferase (Fragment)	X975_03824	peptidyl-tyrosine sulfation [GO:0006478]
KFM63678.1	A0A087TEY9	Aspartate--tRNA ligase, cytoplasmic (Fragment)	X975_03000	aspartyl-tRNA aminoacylation [GO:0006422]
KFM63703.1	A0A087TF14	Ubiquitin carboxyl-terminal hydrolase 20 (Fragment)	X975_04687	protein deubiquitination [GO:0016579]; ubiquitin-dependent protein catabolic process [GO:0006511]
KFM63761.1	A0A087TF72	Serine--tRNA ligase, cytoplasmic (Fragment)	X975_03871	seryl-tRNA aminoacylation [GO:0006434]
KFM63770.1				vacuolar transport [GO:0007034]
KFM63793.1	A0A087TFA4	Peptidyl-prolyl cis-trans isomerase (Fragment)	X975_01319	protein folding [GO:0006457]
KFM63819.1	A0A087TFD0	Malate dehydrogenase (EC 1.1.1.37) (Fragment)	X975_04211	carbohydrate metabolic process [GO:0005975]; malate metabolic process [GO:0006108]; tricarboxylic acid cycle [GO:0006099]
KFM63821.1	A0A087TFD2	Arginase (EC 3.5.3.1) (Fragment)	X975_04213	arginine metabolic process [GO:0006525]; urea cycle [GO:0000050]
KFM63822.1	A0A087TFD3	Poly [ADP-ribose] polymerase (PARP) (EC 2.4.2.30) (Fragment)	X975_04214	protein ADP-ribosylation [GO:0006471]
KFM63887.1	A0A087TFJ8	Prefoldin subunit 1 (Fragment)	X975_21619	protein folding [GO:0006457]
KFM63930.1	A0A087TFP1	Solute carrier family 45 member 3 (Fragment)	X975_02079	transmembrane transport [GO:0055085]
KFM63933.1	A0A087TFP4	Frizzled-8 (Fragment)	X975_02667	cell surface receptor signaling pathway [GO:0007166]; multicellular organismal development [GO:0007275]
KFM63935.1	A0A087TFP6	Homogentisate 1,2-dioxygenase (Fragment)	X975_18085	L-phenylalanine catabolic process [GO:0006559]; tyrosine metabolic process [GO:0006570]
KFM63940.1	A0A087TFQ1	40S ribosomal protein S30 (Fragment)	X975_25461	translation [GO:0006412]
KFM63973.1				glycine decarboxylation via glycine cleavage system [GO:0019464]
KFM63981.1	A0A087TFU2	Dynamin (Fragment)	X975_11066	clathrin-mediated endocytosis [GO:0072583]
KFM63990.1	A0A087TFV1	Ras-related protein Rab-14 (Fragment)	X975_23817	defense response to bacterium [GO:0042742]; endocytic recycling [GO:0032456]; Golgi to endosome transport [GO:0006895]; intracellular protein transport [GO:0006886]; nucleocytoplasmic transport [GO:0006913]; phagosome maturation [GO:0090382]; small GTPase mediated signal transduction [GO:0007264]
KFM64102.1				carbohydrate metabolic process [GO:0005975]
KFM64147.1	A0A087TGA8	Transmembrane protein 115 (Fragment)	X975_05298	retrograde vesicle-mediated transport, Golgi to ER [GO:0006890]
KFM64157.1	A0A087TGB8	D-aspartate oxidase (Fragment)	X975_17649	D-amino acid metabolic process [GO:0046416]
KFM64167.1	A0A087TGC8	Proteasome subunit beta type (EC 3.4.25.1) (Fragment)	X975_17659	proteolysis involved in cellular protein catabolic process [GO:0051603]
KFM64168.1	A0A087TGC9	Uncharacterized protein (Fragment)	X975_17660	SRP-dependent cotranslational protein targeting to membrane [GO:0006614]
KFM64181.1	A0A087TGE2	Gamma-secretase subunit Aph-1 (Fragment)	X975_14066	positive regulation of catalytic activity [GO:0043085]; protein processing [GO:0016485]
KFM64188.1	A0A087TGE9	Ferritin (EC 1.16.3.1) (Fragment)	X975_05489	cellular iron ion homeostasis [GO:0006879]; iron ion transport [GO:0006826]
KFM64357.1	A0A087TGW8	Protein Smaug-like protein (Fragment)	X975_25069	regulation of transcription, DNA-templated [GO:0006355]
KFM64393.1	A0A087TH04	Mitochondrial uncoupling protein 2 (Fragment)	X975_03809	mitochondrial transport [GO:0006839]
KFM64404.1	A0A087TH15	V-type proton ATPase catalytic subunit A (Fragment)	X975_20734	ATP hydrolysis coupled proton transport [GO:0015991]; ATP metabolic process [GO:0046034]
KFM64427.1	A0A087TH38	V-type proton ATPase subunit a (Fragment)	X975_14042	ATP hydrolysis coupled proton transport [GO:0015991]
KFM64441.1	A0A087TH52	Actin-related protein 8 (Fragment)	X975_19288	chromatin remodeling [GO:0006338]
KFM64442.1	A0A087TH53	Exportin-4 (Fragment)	X975_09830	intracellular protein transport [GO:0006886]
KFM64473.1	A0A087TH84	SUMO-activating enzyme subunit 2 (Fragment)	X975_11404	protein sumoylation [GO:0016925]
KFM64479.1	A0A087TH90	Mothers against decapentaplegic homolog (MAD homolog) (Mothers against DPP homolog) (SMAD family member) (Fragment)	X975_16517	transcription, DNA-templated [GO:0006351]; transforming growth factor beta receptor signaling pathway [GO:0007179]
KFM64481.1	A0A087TH92	Putative 39S ribosomal protein L23, mitochondrial (Fragment)	X975_15636	translation [GO:0006412]
KFM64501.1				cell morphogenesis [GO:0000902]; cytoskeleton organization [GO:0007010]
KFM64580.1	A0A087THJ1	X-ray repair cross-complementing protein 5 (Fragment)	X975_10943	double-strand break repair via nonhomologous end joining [GO:0006303]
KFM64600.1	A0A087THL1	Uncharacterized protein (Fragment)	X975_23802	G-protein coupled receptor signaling pathway [GO:0007186]; intracellular signal transduction [GO:0035556]
KFM64602.1	A0A087THL3	Maleylacetoacetate isomerase (Fragment)	X975_25130	aromatic amino acid family metabolic process [GO:0009072]
KFM64631.1	A0A087THP2	Methionine--tRNA ligase, mitochondrial (Fragment)	X975_09205	methionyl-tRNA aminoacylation [GO:0006431]
KFM64662.1				negative regulation of transcription, DNA-templated [GO:0045892]
KFM64693.1	A0A087THV4	Zygotic DNA replication licensing factor mcm3 (Fragment)	X975_21147	DNA replication initiation [GO:0006270]
KFM64741.1	A0A087TI02	Syntaxin-16 (Fragment)	X975_19143	intracellular protein transport [GO:0006886]; membrane fusion [GO:0061025]; vesicle-mediated transport [GO:0016192]
KFM64760.1	A0A087TI21	General transcription factor IIH subunit 4 (Fragment)	X975_20125	nucleotide-excision repair [GO:0006289]
KFM64805.1	A0A087TI66	Isocitrate dehydrogenase [NADP], mitochondrial (Fragment)	X975_01561	isocitrate metabolic process [GO:0006102]
KFM64806.1	A0A087TI67	Golgi SNAP receptor complex member 2 (Fragment)	X975_01562	membrane fusion [GO:0061025]; transport [GO:0006810]
KFM64827.1	A0A087TI88	Histone H1 (Fragment)	X975_21807	nucleosome assembly [GO:0006334]
KFM64850.1	A0A087TIB1	ER lumen protein-retaining receptor (Fragment)	X975_26989	protein retention in ER lumen [GO:0006621]; protein transport [GO:0015031]
KFM64868.1	A0A087TIC9	Clathrin heavy chain 1 (Fragment)	X975_25694	intracellular protein transport [GO:0006886]; vesicle-mediated transport [GO:0016192]
KFM64869.1	A0A087TID0	60S acidic ribosomal protein P2 (Fragment)	X975_25695	translational elongation [GO:0006414]
KFM64870.1	A0A087TID1	6-pyruvoyl tetrahydrobiopterin synthase (Fragment)	X975_25696	tetrahydrobiopterin biosynthetic process [GO:0006729]
KFM64892.1	A0A087TIF3	Adenosylhomocysteinase (EC 3.3.1.1) (Fragment)	X975_17933	one-carbon metabolic process [GO:0006730]
KFM64896.1	A0A087TIF7	Putative 2-oxoglutarate dehydrogenase E1 component DHKTD1, mitochondrial (Fragment)	X975_05832	tricarboxylic acid cycle [GO:0006099]
KFM64917.1	A0A087TIH8	Replication factor C subunit 3 (Fragment)	X975_26116	DNA replication [GO:0006260]
KFM64918.1	A0A087TIH9	AP-1 complex subunit sigma-2 (Fragment)	X975_26117	intracellular protein transport [GO:0006886]; vesicle-mediated transport [GO:0016192]
KFM64925.1	A0A087TII6	Proteasome subunit beta type-1 (Fragment)	X975_26124	proteolysis involved in cellular protein catabolic process [GO:0051603]
KFM64927.1				tricarboxylic acid cycle [GO:0006099]
KFM64958.1	A0A087TIL9	Dephospho-CoA kinase domain-containing protein (Fragment)	X975_20959	coenzyme A biosynthetic process [GO:0015937]
KFM64976.1	A0A087TIN7	CAAX prenyl protease 1-like protein (Fragment)	X975_25163	CAAX-box protein processing [GO:0071586]
KFM65019.1	A0A087TIT0	40S ribosomal protein S15a (Fragment)	X975_15378	translation [GO:0006412]
KFM65144.1	A0A087TJ55	Anaphase-promoting complex subunit 10 (Fragment)	X975_08240	anaphase-promoting complex-dependent proteasomal ubiquitin-dependent protein catabolic process [GO:0031145]; regulation of mitotic metaphase/anaphase transition [GO:0030071]
KFM65169.1	A0A087TJ80	ADP-ribosylation factor 4 (Fragment)	X975_23026	intracellular protein transport [GO:0006886]; small GTPase mediated signal transduction [GO:0007264]
KFM65226.1	A0A087TJD7	DNA-directed RNA polymerase III subunit RPC5 (Fragment)	X975_02031	transcription, DNA-templated [GO:0006351]
KFM65234.1	A0A087TJE5	Bifunctional purine biosynthesis protein PURH (Fragment)	X975_02039	purine nucleotide biosynthetic process [GO:0006164]
KFM65255.1	A0A087TJG6	D-tyrosyl-tRNA(Tyr) deacylase (EC 3.1.-.-) (Fragment)	X975_10912	D-amino acid catabolic process [GO:0019478]
KFM65256.1	A0A087TJG7	D-tyrosyl-tRNA(Tyr) deacylase (EC 3.1.-.-) (Fragment)	X975_10913	D-amino acid catabolic process [GO:0019478]
KFM65264.1	A0A087TJH5	DNA-directed RNA polymerase (EC 2.7.7.6) (Fragment)	X975_10921	transcription, DNA-templated [GO:0006351]
KFM65265.1	A0A087TJH6	Stathmin (Fragment)	X975_10922	regulation of microtubule polymerization or depolymerization [GO:0031110]
KFM65277.1	A0A087TJI8	Transcription elongation factor SPT6 (Fragment)	X975_18436	nucleobase-containing compound metabolic process [GO:0006139]; regulation of DNA-templated transcription, elongation [GO:0032784]; regulation of transcription from RNA polymerase II promoter [GO:0006357]
KFM65282.1	A0A087TJJ3	Small nuclear ribonucleoprotein Sm D3 (Fragment)	X975_21352	RNA processing [GO:0006396]
KFM65295.1	A0A087TJK6	Transcription initiation factor TFIID subunit 10 (Fragment)	X975_22213	DNA-templated transcription, initiation [GO:0006352]
KFM65306.1	A0A087TJL7	Alpha-parvin (Fragment)	X975_06955	actin cytoskeleton reorganization [GO:0031532]; cell adhesion [GO:0007155]
KFM65367.1	A0A087TJS8	Ras-related protein Rab-23 (Fragment)	X975_17564	protein transport [GO:0015031]; small GTPase mediated signal transduction [GO:0007264]
KFM65368.1	A0A087TJS9	Ubiquitin carboxyl-terminal hydrolase 14 (Fragment)	X975_17565	protein deubiquitination [GO:0016579]; ubiquitin-dependent protein catabolic process [GO:0006511]
KFM65404.1	A0A087TJW5	Solute carrier family 2, facilitated glucose transporter member 1 (Fragment)	X975_01270	carbohydrate transport [GO:0008643]
KFM65407.1	A0A087TJW8	Dolichyl-diphosphooligosaccharide--protein glycosyltransferase 48 kDa subunit (Oligosaccharyl transferase 48 kDa subunit) (EC 2.4.99.18) (Fragment)	X975_01273	protein N-linked glycosylation via asparagine [GO:0018279]
KFM65479.1	A0A087TK40	Diuretic hormone receptor (Fragment)	X975_16140	cell surface receptor signaling pathway [GO:0007166]
KFM65488.1	A0A087TK49	Peptidyl-prolyl cis-trans isomerase-like 4 (Fragment)	X975_16149	protein folding [GO:0006457]
KFM65537.1				snRNA processing [GO:0016180]
KFM65578.1	A0A087TKD9	Ribosomal protein S6 kinase alpha-5 (Fragment)	X975_01189	intracellular signal transduction [GO:0035556]
KFM65584.1	A0A087TKE5	Protein pelota homolog (EC 3.1.-.-) (Fragment)	X975_08214	nuclear-transcribed mRNA catabolic process, no-go decay [GO:0070966]; nuclear-transcribed mRNA catabolic process, non-stop decay [GO:0070481]; RNA surveillance [GO:0071025]
KFM65597.1	A0A087TKF8	Cysteine desulfurase, mitochondrial (Fragment)	X975_06099	[2Fe-2S] cluster assembly [GO:0044571]
KFM65600.1	A0A087TKG1	Ornithine decarboxylase (Fragment)	X975_26528	polyamine biosynthetic process [GO:0006596]
KFM65664.1	A0A087TKM5	Protein extra-macrochaetae (Fragment)	X975_21051	negative regulation of transcription, DNA-templated [GO:0045892]
KFM65691.1	A0A087TKQ2	High-affinity choline transporter 1 (Fragment)	X975_17732	transmembrane transport [GO:0055085]
KFM65728.1	A0A087TKT9	Tricarboxylate transport protein, mitochondrial (Fragment)	X975_16343	transmembrane transport [GO:0055085]
KFM65739.1	A0A087TKV0	Peroxisomal membrane protein 11C (Fragment)	X975_05579	peroxisome fission [GO:0016559]
KFM65801.1	A0A087TL12	DEP domain-containing protein 1A (Fragment)	X975_06067	intracellular signal transduction [GO:0035556]
KFM65819.1				NADP catabolic process [GO:0006742]; pyridine nucleotide biosynthetic process [GO:0019363]
KFM65821.1	A0A087TL32	V-type proton ATPase subunit H (Fragment)	X975_15738	ATP hydrolysis coupled proton transport [GO:0015991]
KFM65829.1	A0A087TL40	Succinate dehydrogenase [ubiquinone] iron-sulfur subunit, mitochondrial (EC 1.3.5.1) (Fragment)	X975_16788	tricarboxylic acid cycle [GO:0006099]
KFM65845.1	A0A087TL56	Palmitoyl-protein thioesterase 1 (Fragment)	X975_23989	protein depalmitoylation [GO:0002084]
KFM65864.1	A0A087TL75	BTB/POZ domain-containing protein KCTD9 (Fragment)	X975_14781	intracellular signal transduction [GO:0035556]; protein homooligomerization [GO:0051260]
KFM65871.1	A0A087TL82	Uncharacterized protein (Fragment)	X975_22176	metal ion transport [GO:0030001]
KFM65885.1	A0A087TL96	Ribosomal protein L37 (Fragment)	X975_18858	translation [GO:0006412]
KFM65935.1	A0A087TLE6	Cell differentiation protein RCD1-like protein (Fragment)	X975_11272	mRNA catabolic process [GO:0006402]
KFM65936.1	A0A087TLE7	Ubiquitin carboxyl-terminal hydrolase (EC 3.4.19.12) (Fragment)	X975_11273	ubiquitin-dependent protein catabolic process [GO:0006511]
KFM65938.1	A0A087TLE9	Transcription elongation factor B polypeptide 1 (Fragment)	X975_11275	ubiquitin-dependent protein catabolic process [GO:0006511]
KFM65958.1	A0A087TLG9	40S ribosomal protein S2 (Fragment)	X975_15873	translation [GO:0006412]
KFM65959.1	A0A087TLH0	Signal recognition particle protein (Fragment)	X975_15874	SRP-dependent cotranslational protein targeting to membrane [GO:0006614]
KFM65977.1	A0A087TLI8	Transcription initiation factor TFIID subunit 9B (Fragment)	X975_03280	DNA-templated transcription, initiation [GO:0006352]
KFM65987.1	A0A087TLJ8	Pyruvate carboxylase, mitochondrial (Fragment)	X975_25144	gluconeogenesis [GO:0006094]; pyruvate metabolic process [GO:0006090]
KFM66007.1	A0A087TLL8	60S ribosomal protein L5-A (Fragment)	X975_22530	translation [GO:0006412]
KFM66008.1	A0A087TLL9	Pre-mRNA-splicing factor SYF1 (Fragment)	X975_22531	RNA processing [GO:0006396]
KFM66032.1	A0A087TLP3	Ras-related protein Rab-3 (Fragment)	X975_06057	intracellular protein transport [GO:0006886]; nucleocytoplasmic transport [GO:0006913]; small GTPase mediated signal transduction [GO:0007264]
KFM66060.1	A0A087TLS1	DNA-directed RNA polymerases I, II, and III subunit RPABC2 (Fragment)	X975_01955	transcription, DNA-templated [GO:0006351]
KFM66198.1	A0A087TM59	Isocitrate dehydrogenase [NAD] subunit, mitochondrial (EC 1.1.1.41) (Fragment)	X975_21396	tricarboxylic acid cycle [GO:0006099]
KFM66252.1				ubiquitin-dependent protein catabolic process [GO:0006511]
KFM66260.1	A0A087TMC1	Dihydroorotate dehydrogenase (quinone), mitochondrial (DHOdehase) (EC 1.3.5.2) (Fragment)	X975_14129	de novo' pyrimidine nucleobase biosynthetic process [GO:0006207]; 'de novo' UMP biosynthetic process [GO:0044205]
KFM66262.1	A0A087TMC3	Flap endonuclease 1 (Fragment)	X975_14131	DNA repair [GO:0006281]
KFM66307.1	A0A087TMG8	ADP-ribosylation factor 6 (Fragment)	X975_20245	intracellular protein transport [GO:0006886]; small GTPase mediated signal transduction [GO:0007264]
KFM66325.1	A0A087TMI6	Transcriptional adapter 2-alpha (Fragment)	X975_22840	histone acetylation [GO:0016573]; regulation of transcription from RNA polymerase II promoter [GO:0006357]
KFM66357.1	A0A087TML8	Putative glutamine-dependent NAD(+) synthetase (Fragment)	X975_17100	NAD biosynthetic process [GO:0009435]
KFM66360.1				transmembrane transport [GO:0055085]
KFM66373.1	A0A087TMN4	Katanin p80 WD40-containing subunit B1 (Fragment)	X975_03556	microtubule severing [GO:0051013]
KFM66401.1	A0A087TMR2	Uncharacterized protein (Fragment)	X975_21674	regulation of Wnt signaling pathway [GO:0030111]; Rho protein signal transduction [GO:0007266]
KFM66414.1	A0A087TMS5	Kinesin-like protein KIF21A (Fragment)	X975_26473	microtubule-based movement [GO:0007018]
KFM66418.1	A0A087TMS9	Polypyrimidine tract-binding protein 2 (Fragment)	X975_26477	mRNA processing [GO:0006397]
KFM66424.1	A0A087TMT5	Signal transducing adapter molecule 1 (Fragment)	X975_15741	intracellular protein transport [GO:0006886]
KFM66436.1				regulation of nitric-oxide synthase activity [GO:0050999]
KFM66447.1	A0A087TMV8	Phosphoglucomutase (Fragment)	X975_05277	carbohydrate metabolic process [GO:0005975]
KFM66452.1	A0A087TMW3	Actin-related protein 2/3 complex subunit 5 (Fragment)	X975_08317	Arp2/3 complex-mediated actin nucleation [GO:0034314]
KFM66474.1	A0A087TMY5	Kelch-like protein 20 (Fragment)	X975_13405	protein ubiquitination [GO:0016567]
KFM66475.1	A0A087TMY6	Kelch-like protein diablo (Fragment)	X975_13406	protein ubiquitination [GO:0016567]
KFM66513.1	A0A087TN24	40S ribosomal protein S28 (Fragment)	X975_24621	translation [GO:0006412]
KFM66514.1	A0A087TN25	NADH dehydrogenase [ubiquinone] 1 alpha subcomplex subunit 7 (Fragment)	X975_24622	ATP synthesis coupled electron transport [GO:0042773]
KFM66577.1	A0A087TN88	Uncharacterized protein (Fragment)	X975_09423	protein deubiquitination [GO:0016579]; ubiquitin-dependent protein catabolic process [GO:0006511]
KFM66623.1	A0A087TND4	Retinoblastoma-like protein 1 (Fragment)	X975_06988	cell cycle [GO:0007049]; regulation of cell cycle [GO:0051726]; regulation of transcription from RNA polymerase II promoter [GO:0006357]
KFM66633.1	A0A087TNE4	Protein jagged-1b (Fragment)	X975_22649	multicellular organismal development [GO:0007275]; Notch signaling pathway [GO:0007219]
KFM66685.1	A0A087TNJ6	Rab proteins geranylgeranyltransferase component A 1 (Fragment)	X975_08827	intracellular protein transport [GO:0006886]; protein geranylgeranylation [GO:0018344]
KFM66695.1	A0A087TNK6	Peptidyl-prolyl cis-trans isomerase (EC 5.2.1.8) (Fragment)	X975_20110	protein folding [GO:0006457]
KFM66729.1	A0A087TNP0	Katanin p80 WD40-containing subunit B1 (Fragment)	X975_09628	microtubule severing [GO:0051013]
KFM66747.1	A0A087TNQ8	General transcription factor IIH subunit 2 (Fragment)	X975_07593	nucleotide-excision repair [GO:0006289]; transcription, DNA-templated [GO:0006351]
KFM66782.1	A0A087TNU3	Ras-related protein Rab-22A (Fragment)	X975_15181	intracellular protein transport [GO:0006886]; nucleocytoplasmic transport [GO:0006913]; small GTPase mediated signal transduction [GO:0007264]
KFM66787.1				RNA splicing [GO:0008380]
KFM66813.1	A0A087TNX4	Nuclear pore complex protein Nup93 (Fragment)	X975_03483	transport [GO:0006810]
KFM66836.1	A0A087TNZ7	Polyribonucleotide 5'-hydroxyl-kinase Clp1 (Fragment)	X975_03463	mRNA 3'-end processing [GO:0031124]
KFM66857.1	A0A087TP18	Ecdysone receptor (Fragment)	X975_10321	transcription, DNA-templated [GO:0006351]
KFM66894.1				polyamine biosynthetic process [GO:0006596]
KFM66896.1	A0A087TP57	Zinc finger CCCH domain-containing protein 14 (Fragment)	X975_00708	mRNA processing [GO:0006397]
KFM66897.1	A0A087TP58	Galactose-1-phosphate uridylyltransferase (EC 2.7.7.12) (Fragment)	X975_00709	galactose metabolic process [GO:0006012]
KFM66911.1	A0A087TP72	Ribonuclease P protein subunit p20 (Fragment)	X975_03544	tRNA processing [GO:0008033]
KFM66933.1	A0A087TP94	Pre-mRNA-processing-splicing factor 8 (Fragment)	X975_18272	mRNA splicing, via spliceosome [GO:0000398]
KFM66980.1	A0A087TPE1	Phosphoglycerate kinase (EC 2.7.2.3) (Fragment)	X975_05643	glycolytic process [GO:0006096]
KFM66996.1				cellular aldehyde metabolic process [GO:0006081]
KFM67001.1	A0A087TPG2	40S ribosomal protein S17 (Fragment)	X975_05518	translation [GO:0006412]
KFM67004.1	A0A087TPG5	Protein disulfide-isomerase (EC 5.3.4.1) (Fragment)	X975_05521	cell redox homeostasis [GO:0045454]
KFM67066.1	A0A087TPM7	Serine/threonine-protein phosphatase 2A 55 kDa regulatory subunit B (Fragment)	X975_15575	signal transduction [GO:0007165]
KFM67067.1	A0A087TPM8	Cyclin-dependent kinase inhibitor 1B (Fragment)	X975_23839	cell cycle arrest [GO:0007050]
KFM67124.1	A0A087TPT5	Lariat debranching enzyme (Fragment)	X975_00494	mRNA processing [GO:0006397]
KFM67185.1	A0A087TPZ6	Uncharacterized protein (Fragment)	X975_22231	histone modification [GO:0016570]; transcription elongation from RNA polymerase II promoter [GO:0006368]
KFM67187.1	A0A087TPZ8	Structure-specific endonuclease subunit slx1 (Fragment)	X975_24749	DNA recombination [GO:0006310]; DNA repair [GO:0006281]
KFM67189.1	A0A087TQ00	DNA-directed RNA polymerase II subunit RPB4 (Fragment)	X975_24751	transcription, DNA-templated [GO:0006351]
KFM67190.1	A0A087TQ01	DNA replication complex GINS protein SLD5 (Fragment)	X975_24752	DNA replication [GO:0006260]
KFM67261.1				regulation of Rho protein signal transduction [GO:0035023]
KFM67282.1	A0A087TQ93	Uncharacterized protein (Fragment)	X975_14800	signal transduction [GO:0007165]
KFM67289.1	A0A087TQA0	Inosine-5'-monophosphate dehydrogenase (EC 1.1.1.205) (Fragment)	X975_10757	GMP biosynthetic process [GO:0006177]
KFM67305.1	A0A087TQB6	Uncharacterized protein (Fragment)	X975_10034	actin filament organization [GO:0007015]
KFM67317.1	A0A087TQC8	Beclin-1 (Fragment)	X975_04924	autophagy [GO:0006914]
KFM67345.1	A0A087TQF6	CCR4-NOT transcription complex subunit 3 (Fragment)	X975_22912	regulation of transcription, DNA-templated [GO:0006355]
KFM67355.1	A0A087TQG6	Serine/threonine-protein kinase 3 (Fragment)	X975_14860	signal transduction [GO:0007165]
KFM67376.1	A0A087TQI7	Checkpoint protein HUS1 (Fragment)	X975_23681	DNA damage checkpoint [GO:0000077]; DNA repair [GO:0006281]
KFM67392.1	A0A087TQK3	Mediator of RNA polymerase II transcription subunit 26 (Fragment)	X975_21153	transcription, DNA-templated [GO:0006351]
KFM67401.1	A0A087TQL2	Isocitrate dehydrogenase [NAD] subunit, mitochondrial (EC 1.1.1.41) (Fragment)	X975_00255	tricarboxylic acid cycle [GO:0006099]
KFM67418.1	A0A087TQM9	Cell division cycle protein 20-like protein (Fragment)	X975_20047	cell division [GO:0051301]
KFM67437.1	A0A087TQP8	Thioredoxin-related transmembrane protein 2-like protein (Fragment)	X975_00767	cell redox homeostasis [GO:0045454]
KFM67443.1	A0A087TQQ4	Betaine--homocysteine S-methyltransferase 1 (Fragment)	X975_00773	methionine biosynthetic process [GO:0009086]
KFM67470.1	A0A087TQT1	Ubiquitin-like modifier-activating enzyme ATG7 (Fragment)	X975_14167	autophagy [GO:0006914]
KFM67536.1	A0A087TQZ7	40S ribosomal protein S21 (Fragment)	X975_07412	translation [GO:0006412]
KFM67568.1	A0A087TR29	Autophagy-related protein 2-like protein (Fragment)	X975_18518	autophagy [GO:0006914]
KFM67585.1	A0A087TR46	Uridine kinase (EC 2.7.1.48) (Fragment)	X975_10690	CMP salvage [GO:0006238]; CTP salvage [GO:0044211]; UMP salvage [GO:0044206]
KFM67589.1	A0A087TR50	Phenylalanine--tRNA ligase alpha subunit B (Fragment)	X975_00356	phenylalanyl-tRNA aminoacylation [GO:0006432]
KFM67606.1				lipid metabolic process [GO:0006629]
KFM67663.1	A0A087TRC4	Graves disease carrier protein (Fragment)	X975_22285	transmembrane transport [GO:0055085]
KFM67665.1	A0A087TRC6	Phenazine biosynthesis-like domain-containing protein 1 (Fragment)	X975_22287	biosynthetic process [GO:0009058]
KFM67674.1	A0A087TRD5	Dynactin subunit 1 (Fragment)	X975_23833	phosphorelay signal transduction system [GO:0000160]
KFM67688.1	A0A087TRE9	Mitochondrial import receptor subunit TOM22-like protein (Fragment)	X975_06143	intracellular protein transport [GO:0006886]
KFM67717.1	A0A087TRH8	Nicastrin (Fragment)	X975_00547	protein processing [GO:0016485]
KFM67729.1	A0A087TRJ0	CREB-binding protein (Fragment)	X975_05494	regulation of transcription, DNA-templated [GO:0006355]
KFM67746.1	A0A087TRK7	Inositol monophosphatase 2 (Fragment)	X975_17600	phosphatidylinositol phosphorylation [GO:0046854]
KFM67752.1				protein prenylation [GO:0018342]
KFM67795.1	A0A087TRQ6	Glucose-6-phosphate 1-dehydrogenase (EC 1.1.1.49) (Fragment)	X975_26220	glucose metabolic process [GO:0006006]; pentose-phosphate shunt [GO:0006098]
KFM67796.1	A0A087TRQ7	Porphobilinogen deaminase (Fragment)	X975_26221	peptidyl-pyrromethane cofactor linkage [GO:0018160]; tetrapyrrole biosynthetic process [GO:0033014]
KFM67817.1	A0A087TRS8	Intraflagellar transport protein 81-like protein (Fragment)	X975_16417	cilium assembly [GO:0042384]; intraciliary transport [GO:0042073]
KFM67818.1	A0A087TRS9	Putative signal peptidase complex subunit 2 (Fragment)	X975_16418	signal peptide processing [GO:0006465]
KFM67835.1	A0A087TRU6	Purine nucleoside phosphorylase (Fragment)	X975_04548	nucleoside metabolic process [GO:0009116]
KFM67858.1	A0A087TRW9	Prefoldin subunit 3 (Fragment)	X975_05493	protein folding [GO:0006457]
KFM67941.1	A0A087TS52	Putative glutamate--tRNA ligase, mitochondrial (Fragment)	X975_05979	glutamyl-tRNA aminoacylation [GO:0006424]
KFM67984.1	A0A087TS95	Lysosome membrane protein 2 (Fragment)	X975_19881	cell adhesion [GO:0007155]
KFM67990.1				multicellular organismal development [GO:0007275]; Wnt signaling pathway [GO:0016055]
KFM68042.1	A0A087TSF3	Uncharacterized protein (Fragment)	X975_14820	protein transport [GO:0015031]; small GTPase mediated signal transduction [GO:0007264]
KFM68067.1	A0A087TSH8	Ethanolamine-phosphate cytidylyltransferase (Fragment)	X975_24733	biosynthetic process [GO:0009058]
KFM68090.1	A0A087TSK1	DNA repair protein RAD50 (Fragment)	X975_20084	DNA repair [GO:0006281]; telomere maintenance [GO:0000723]
KFM68095.1	A0A087TSK6	Protein extra-macrochaetae (Fragment)	X975_18333	negative regulation of transcription, DNA-templated [GO:0045892]
KFM68143.1	A0A087TSQ4	Methylosome subunit pICln (Fragment)	X975_05612	cell volume homeostasis [GO:0006884]; chloride transport [GO:0006821]; spliceosomal snRNP assembly [GO:0000387]
KFM68151.1	A0A087TSR2	Myeloid differentiation primary response protein MyD88 (Fragment)	X975_18954	signal transduction [GO:0007165]
KFM68168.1				protein transport [GO:0015031]; small GTPase mediated signal transduction [GO:0007264]
KFM68170.1	A0A087TST1	Cdc42-like protein (Fragment)	X975_22049	intracellular protein transport [GO:0006886]; nucleocytoplasmic transport [GO:0006913]; small GTPase mediated signal transduction [GO:0007264]
KFM68189.1	A0A087TSV0	NK-tumor recognition protein (Fragment)	X975_23552	protein folding [GO:0006457]
KFM68242.1	A0A087TT03	Pterin-4-alpha-carbinolamine dehydratase (Fragment)	X975_12795	tetrahydrobiopterin biosynthetic process [GO:0006729]
KFM68320.1	A0A087TT81	DNA-(Apurinic or apyrimidinic site) lyase 2 (Fragment)	X975_08303	DNA repair [GO:0006281]
KFM68325.1				tricarboxylic acid cycle [GO:0006099]
KFM68340.1	A0A087TTA1	Uncharacterized protein (Fragment)	X975_12661	intracellular protein transport [GO:0006886]; vacuole organization [GO:0007033]
KFM68343.1	A0A087TTA4	Cytoplasmic dynein 1 intermediate chain (Fragment)	X975_12664	microtubule-based movement [GO:0007018]
KFM68346.1	A0A087TTA7	RNA polymerase II-associated factor 1-like protein (Fragment)	X975_21769	histone modification [GO:0016570]; transcription elongation from RNA polymerase II promoter [GO:0006368]
KFM68354.1	A0A087TTB5	Putative ribosome biogenesis protein RLP24 (Fragment)	X975_10581	ribosome biogenesis [GO:0042254]
KFM68356.1	A0A087TTB7	40S ribosomal protein S6 (Fragment)	X975_10583	translation [GO:0006412]
KFM68371.1	A0A087TTD2	3-oxoacyl-[acyl-carrier-protein] synthase, mitochondrial (Fragment)	X975_09393	fatty acid biosynthetic process [GO:0006633]
KFM68378.1				transport [GO:0006810]
KFM68408.1	A0A087TTG9	DNA polymerase (EC 2.7.7.7) (Fragment)	X975_19431	DNA replication [GO:0006260]
KFM68418.1	A0A087TTH9	SNW domain-containing protein 1 (Fragment)	X975_19251	mRNA splicing, via spliceosome [GO:0000398]
KFM68456.1	A0A087TTL7	Iron-sulfur cluster assembly enzyme ISCU, mitochondrial (Fragment)	X975_11859	iron-sulfur cluster assembly [GO:0016226]
KFM68479.1	A0A087TTP0	Leucine--tRNA ligase, cytoplasmic (Fragment)	X975_17083	leucyl-tRNA aminoacylation [GO:0006429]
KFM68484.1	A0A087TTP5	Aconitate hydratase, mitochondrial (Fragment)	X975_17088	tricarboxylic acid cycle [GO:0006099]
KFM68522.1	A0A087TTT3	Protein FAM13B (Fragment)	X975_01599	signal transduction [GO:0007165]
KFM68523.1	A0A087TTT4	Vesicle-associated membrane protein 1 (Fragment)	X975_12198	vesicle-mediated transport [GO:0016192]
KFM68530.1	A0A087TTU1	Cell division cycle protein 16-like protein (Fragment)	X975_14087	cell division [GO:0051301]
KFM68537.1	A0A087TTU8	Clathrin interactor 1 (Fragment)	X975_23386	vesicle-mediated transport [GO:0016192]
KFM68542.1	A0A087TTV3	V-type proton ATPase subunit C (Fragment)	X975_15173	ATP hydrolysis coupled proton transport [GO:0015991]
KFM68580.1	A0A087TTZ1	Photoreceptor-specific nuclear receptor (Fragment)	X975_09070	transcription, DNA-templated [GO:0006351]
KFM68582.1	A0A087TTZ3	Adaptin ear-binding coat-associated protein 1 (Fragment)	X975_17191	endocytosis [GO:0006897]
KFM68600.1	A0A087TU11	Putative glutamine--tRNA ligase (Fragment)	X975_00205	glutaminyl-tRNA aminoacylation [GO:0006425]
KFM68702.1	A0A087TUB3	V-type proton ATPase subunit F 1 (Fragment)	X975_08444	ATP hydrolysis coupled proton transport [GO:0015991]
KFM68788.1	A0A087TUJ9	Dolichyl-diphosphooligosaccharide--protein glycosyltransferase subunit 2 (Fragment)	X975_05728	protein N-linked glycosylation [GO:0006487]
KFM68810.1	A0A087TUM1	Putative U3 small nucleolar RNA-associated protein 11 (Fragment)	X975_05750	rRNA processing [GO:0006364]
KFM68816.1	A0A087TUM7	Vesicle-trafficking protein SEC22b (Fragment)	X975_18420	vesicle-mediated transport [GO:0016192]
KFM68865.1	A0A087TUS6	Protein disulfide-isomerase A6 (Fragment)	X975_17290	cell redox homeostasis [GO:0045454]
KFM68872.1	A0A087TUT3	Transcription initiation factor TFIID subunit 7 (Fragment)	X975_07110	transcription initiation from RNA polymerase II promoter [GO:0006367]
KFM68884.1	A0A087TUU5	Inositol-3-phosphate synthase 1-A (Fragment)	X975_08833	inositol biosynthetic process [GO:0006021]; phospholipid biosynthetic process [GO:0008654]
KFM68904.1				cellular amino acid metabolic process [GO:0006520]
KFM68961.1	A0A087TV22	Protein VAC14-like protein (Fragment)	X975_05799	regulation of lipid kinase activity [GO:0043550]
KFM69008.1	A0A087TV69	Phosphate carrier protein, mitochondrial (Fragment)	X975_18473	transmembrane transport [GO:0055085]
KFM69011.1	A0A087TV72	Nuclear cap-binding protein subunit 2 (Fragment)	X975_11628	mRNA cis splicing, via spliceosome [GO:0045292]
KFM69018.1	A0A087TV79	Cytochrome c (Fragment)	X975_01457	oxidation-reduction process [GO:0055114]
KFM69029.1	A0A087TV90	40S ribosomal protein S11 (Fragment)	X975_23650	translation [GO:0006412]
KFM69077.1	A0A087TVD8	Phosphatidylinositol-4,5-bisphosphate 3-kinase catalytic subunit beta isoform (Fragment)	X975_23774	phosphatidylinositol-mediated signaling [GO:0048015]; phosphatidylinositol phosphorylation [GO:0046854]
KFM69136.1	A0A087TVJ7	3-hydroxy-3-methylglutaryl coenzyme A reductase (HMG-CoA reductase) (EC 1.1.1.34) (Fragment)	X975_07704	coenzyme A metabolic process [GO:0015936]; isoprenoid biosynthetic process [GO:0008299]
KFM69145.1	A0A087TVK6	Adenylate kinase isoenzyme 1 (Fragment)	X975_22146	nucleobase-containing compound metabolic process [GO:0006139]
KFM69174.1	A0A087TVN5	U5 small nuclear ribonucleoprotein helicase (Fragment)	X975_25475	posttranslational protein targeting to membrane, translocation [GO:0031204]
KFM69260.1	A0A087TVX1	Kazal-type serine protease inhibitor domain-containing protein 1 (Fragment)	X975_21423	regulation of cell growth [GO:0001558]
KFM69302.1				peptidyl-lysine modification to peptidyl-hypusine [GO:0008612]
KFM69338.1				carbohydrate metabolic process [GO:0005975]
KFM69361.1	A0A087TW72	Ribulose-phosphate 3-epimerase (Fragment)	X975_25442	carbohydrate metabolic process [GO:0005975]; pentose-phosphate shunt [GO:0006098]
KFM69363.1	A0A087TW74	Integrator complex subunit 10 (Fragment)	X975_25444	snRNA processing [GO:0016180]
KFM69376.1	A0A087TW87	Trifunctional enzyme subunit alpha, mitochondrial (Fragment)	X975_21522	fatty acid metabolic process [GO:0006631]
KFM69385.1				protein repair [GO:0030091]; response to oxidative stress [GO:0006979]
KFM69416.1	A0A087TWC7	ADP-ribosylation factor-like protein 1 (Fragment)	X975_11030	intracellular protein transport [GO:0006886]; small GTPase mediated signal transduction [GO:0007264]
KFM69423.1	A0A087TWD4	Heat shock protein, mitochondrial (Fragment)	X975_00283	protein refolding [GO:0042026]
KFM69424.1	A0A087TWD5	Heat shock protein, mitochondrial (Fragment)	X975_00284	protein folding [GO:0006457]
KFM69430.1	A0A087TWE1	ATP synthase subunit delta, mitochondrial (Fragment)	X975_20348	ATP synthesis coupled proton transport [GO:0015986]
KFM69532.1	A0A087TWP3	ADP-ribosylation factor-binding protein GGA1 (Fragment)	X975_02417	intracellular protein transport [GO:0006886]; vesicle-mediated transport [GO:0016192]
KFM69550.1	A0A087TWR1	Multifunctional protein ADE2 (Fragment)	X975_08400	'de novo' IMP biosynthetic process [GO:0006189]
KFM69561.1	A0A087TWS2	Diuretic hormone receptor (Fragment)	X975_24700	cell surface receptor signaling pathway [GO:0007166]
KFM69585.1	A0A087TWU6	Inactive ubiquitin carboxyl-terminal hydrolase 54 (Fragment)	X975_18154	protein deubiquitination [GO:0016579]
KFM69596.1	A0A087TWV7	Origin recognition complex subunit 3 (Fragment)	X975_23186	DNA replication [GO:0006260]
KFM69604.1	A0A087TWW5	Inorganic pyrophosphatase (Fragment)	X975_11729	phosphate-containing compound metabolic process [GO:0006796]
KFM69638.1	A0A087TWZ9	DNA polymerase alpha subunit B (Fragment)	X975_12022	DNA replication [GO:0006260]
KFM69657.1	A0A087TX18	Aspartate--tRNA ligase, mitochondrial (Fragment)	X975_21084	tRNA aminoacylation for protein translation [GO:0006418]
KFM69666.1	A0A087TX27	T-complex protein 1 subunit zeta (Fragment)	X975_14589	protein folding [GO:0006457]
KFM69676.1	A0A087TX37	Sprouty-related, EVH1 domain-containing protein 2 (Fragment)	X975_05665	multicellular organismal development [GO:0007275]; regulation of signal transduction [GO:0009966]
KFM69718.1	A0A087TX79	Glycerol-3-phosphate dehydrogenase (EC 1.1.5.3) (Fragment)	X975_01666	glycerol-3-phosphate metabolic process [GO:0006072]
KFM69763.1	A0A087TXC4	GPI transamidase component PIG-S (Fragment)	X975_08728	attachment of GPI anchor to protein [GO:0016255]
KFM69803.1	A0A087TXG4	Aurora kinase A (Fragment)	X975_19655	cell cycle [GO:0007049]
KFM69829.1	A0A087TXJ0	Protein bicaudal D (Fragment)	X975_24575	transport [GO:0006810]
KFM69832.1	A0A087TXJ3	Rab GDP dissociation inhibitor beta (Fragment)	X975_24578	protein transport [GO:0015031]
KFM69834.1	A0A087TXJ5	Noggin-2 (Fragment)	X975_00313	negative regulation of BMP signaling pathway [GO:0030514]; negative regulation of cell differentiation [GO:0045596]
KFM69909.1	A0A087TXS0	F-actin-capping protein subunit beta (Fragment)	X975_19105	actin cytoskeleton organization [GO:0030036]; barbed-end actin filament capping [GO:0051016]
KFM69916.1	A0A087TXS7	60S ribosomal protein L14 (Fragment)	X975_20460	translation [GO:0006412]
KFM69940.1	A0A087TXV1	Exportin-7-B (Fragment)	X975_26180	intracellular protein transport [GO:0006886]
KFM69975.1	A0A087TXY6	Werner syndrome ATP-dependent helicase (Fragment)	X975_19649	DNA recombination [GO:0006310]
KFM69984.1	A0A087TXZ5	Transmembrane protein (Fragment)	X975_26020	transport [GO:0006810]
KFM70007.1				fucose metabolic process [GO:0006004]
KFM70010.1	A0A087TY21	Uncharacterized protein (Fragment)	X975_10142	protein transport [GO:0015031]; small GTPase mediated signal transduction [GO:0007264]
KFM70016.1	A0A087TY27	Monocarboxylate transporter 14 (Fragment)	X975_02009	transmembrane transport [GO:0055085]
KFM70019.1				transmembrane transport [GO:0055085]
KFM70040.1	A0A087TY51	RNA polymerase-associated protein RTF1-like protein (Fragment)	X975_10530	DNA-templated transcription, initiation [GO:0006352]; histone modification [GO:0016570]; transcription elongation from RNA polymerase II promoter [GO:0006368]
KFM70041.1	A0A087TY52	Mannose-1-phosphate guanyltransferase beta-A (Fragment)	X975_10531	biosynthetic process [GO:0009058]
KFM70100.1	A0A087TYB1	ATP synthase subunit d, mitochondrial (Fragment)	X975_14057	ATP synthesis coupled proton transport [GO:0015986]
KFM70101.1	A0A087TYB2	Putative Bax inhibitor 1 (Fragment)	X975_14058	negative regulation of apoptotic process [GO:0043066]
KFM70133.1	A0A087TYE4	ATP synthase subunit O, mitochondrial (Fragment)	X975_04248	ATP synthesis coupled proton transport [GO:0015986]
KFM70139.1	A0A087TYF0	Histone-lysine N-methyltransferase SUV420H1-B (Fragment)	X975_21102	histone H4-K20 trimethylation [GO:0034773]
KFM70197.1	A0A087TYK8	Uncharacterized protein (Fragment)	X975_25869	tRNA splicing, via endonucleolytic cleavage and ligation [GO:0006388]
KFM70239.1				transport [GO:0006810]
KFM70273.1	A0A087TYT4	Insulin-like peptide receptor (Fragment)	X975_07735	transmembrane receptor protein tyrosine kinase signaling pathway [GO:0007169]
KFM70292.1	A0A087TYV3	Glucosidase 2 subunit beta (Fragment)	X975_09248	N-glycan processing [GO:0006491]
KFM70314.1	A0A087TYX5	Ras-related protein Rab-7a (Fragment)	X975_18704	intracellular protein transport [GO:0006886]; nucleocytoplasmic transport [GO:0006913]; small GTPase mediated signal transduction [GO:0007264]
KFM70319.1	A0A087TYY0	Cold shock domain-containing protein E1 (Fragment)	X975_10750	regulation of transcription, DNA-templated [GO:0006355]
KFM70379.1	A0A087TZ40	BTB/POZ domain-containing protein KCTD3 (Fragment)	X975_25637	protein homooligomerization [GO:0051260]
KFM70416.1	A0A087TZ77	General transcription factor IIE subunit 2 (Fragment)	X975_25185	transcription initiation from RNA polymerase II promoter [GO:0006367]
KFM70482.1	A0A087TZE3	LIM/homeobox protein Lhx9 (Fragment)	X975_10725	regulation of transcription, DNA-templated [GO:0006355]
KFM70536.1	A0A087TZJ7	Vesicle transport through interaction with t-SNAREs-like protein 1B (Fragment)	X975_07789	intracellular protein transport [GO:0006886]; membrane fusion [GO:0061025]; vesicle-mediated transport [GO:0016192]
KFM70559.1	A0A087TZM0	Alpha-catulin (Fragment)	X975_09463	cell adhesion [GO:0007155]; Rho protein signal transduction [GO:0007266]
KFM70564.1				positive regulation of apoptotic process [GO:0043065]
KFM70565.1	A0A087TZM6	Beta-sarcoglycan (Fragment)	X975_09469	muscle organ development [GO:0007517]
KFM70595.1	A0A087TZQ6	Transmembrane emp24 domain-containing protein 2 (Fragment)	X975_21764	transport [GO:0006810]
KFM70627.1	A0A087TZT8	Coatomer subunit beta (Fragment)	X975_07673	intracellular protein transport [GO:0006886]; vesicle-mediated transport [GO:0016192]
KFM70640.1	A0A087TZV1	DNA topoisomerase (EC 5.99.1.2) (Fragment)	X975_17823	DNA topological change [GO:0006265]
KFM70652.1				magnesium ion transport [GO:0015693]
KFM70776.1				peptidyl-glutamic acid carboxylation [GO:0017187]
KFM70785.1	A0A087U096	Group XV phospholipase A2 (Fragment)	X975_19686	lipid metabolic process [GO:0006629]
KFM70808.1	A0A087U0B9	Ninjurin-1 (Fragment)	X975_16673	cell adhesion [GO:0007155]; tissue regeneration [GO:0042246]
KFM70823.1	A0A087U0D4	AP-1 complex subunit beta-1 (Fragment)	X975_22063	intracellular protein transport [GO:0006886]; vesicle-mediated transport [GO:0016192]
KFM70887.1	A0A087U0J8	Uncharacterized protein (Fragment)	X975_23014	regulation of transcription, DNA-templated [GO:0006355]
KFM70918.1	A0A087U0M9	Ras-related protein Rab-35 (Fragment)	X975_26668	intracellular protein transport [GO:0006886]; nucleocytoplasmic transport [GO:0006913]; small GTPase mediated signal transduction [GO:0007264]
KFM70936.1	A0A087U0P7	Ubiquitin-60S ribosomal protein L40 (Fragment)	X975_16292	translation [GO:0006412]
KFM70937.1	A0A087U0P8	Thioredoxin-like protein 4B (Fragment)	X975_16293	mRNA splicing, via spliceosome [GO:0000398]
KFM70968.1	A0A087U0S9	Calcium channel flower (Fragment)	X975_07220	synaptic vesicle endocytosis [GO:0048488]
KFM70972.1	A0A087U0T3	Dedicator of cytokinesis protein 1 (Fragment)	X975_09017	cell migration [GO:0016477]; cytoskeleton organization [GO:0007010]; small GTPase mediated signal transduction [GO:0007264]
KFM70980.1	A0A087U0U1	LIM domain-binding protein 2 (Fragment)	X975_05167	regulation of transcription from RNA polymerase II promoter [GO:0006357]
KFM70984.1	A0A087U0U5	Transcription factor collier (Fragment)	X975_05171	regulation of transcription, DNA-templated [GO:0006355]
KFM71009.1	A0A087U0X0	Nucleoside diphosphate kinase (EC 2.7.4.6) (Fragment)	X975_26379	CTP biosynthetic process [GO:0006241]; GTP biosynthetic process [GO:0006183]; UTP biosynthetic process [GO:0006228]
KFM71035.1	A0A087U0Z6	Inositol-tetrakisphosphate 1-kinase (Fragment)	X975_24494	inositol trisphosphate metabolic process [GO:0032957]
KFM71067.1	A0A087U128	Actin-related protein 6 (Fragment)	X975_07657	chromatin remodeling [GO:0006338]; DNA repair [GO:0006281]; regulation of transcription, DNA-templated [GO:0006355]
KFM71080.1	A0A087U141	Neutral alpha-glucosidase AB (Fragment)	X975_25099	carbohydrate metabolic process [GO:0005975]
KFM71104.1	A0A087U165	Nicotinate-nucleotide pyrophosphorylase [carboxylating] (Fragment)	X975_15367	NAD biosynthetic process [GO:0009435]
KFM71110.1	A0A087U171	GPI ethanolamine phosphate transferase 1 (Fragment)	X975_09989	GPI anchor biosynthetic process [GO:0006506]
KFM71138.1	A0A087U199	AP-3 complex subunit mu-1 (Fragment)	X975_11038	intracellular protein transport [GO:0006886]; vesicle-mediated transport [GO:0016192]
KFM71141.1	A0A087U1A2	Copper chaperone for superoxide dismutase (Fragment)	X975_14796	metal ion transport [GO:0030001]; oxidation-reduction process [GO:0055114]; superoxide metabolic process [GO:0006801]
KFM71165.1	A0A087U1C6	SHC-transforming protein 1 (Fragment)	X975_26363	intracellular signal transduction [GO:0035556]
KFM71174.1	A0A087U1D5	40S ribosomal protein S23 (Fragment)	X975_03687	translation [GO:0006412]
KFM71193.1	A0A087U1F4	Sepiapterin reductase (Fragment)	X975_03706	tetrahydrobiopterin biosynthetic process [GO:0006729]
KFM71204.1	A0A087U1G5	60S ribosomal protein L23 (Fragment)	X975_03717	translation [GO:0006412]
KFM71242.1	A0A087U1K3	Charged multivesicular body protein 2a (Fragment)	X975_24106	vacuolar transport [GO:0007034]
KFM71248.1	A0A087U1K9	NHP2-like protein 1 (Fragment)	X975_24112	ribosome biogenesis [GO:0042254]
KFM71304.1	A0A087U1R5	SWI/SNF-related matrix-associated actin-dependent regulator of chromatin subfamily B member 1 (Fragment)	X975_09504	chromatin remodeling [GO:0006338]
KFM71324.1	A0A087U1T5	Epidermal growth factor receptor (Fragment)	X975_11222	transmembrane receptor protein tyrosine kinase signaling pathway [GO:0007169]
KFM71369.1	A0A087U1Y0	Enhancer of polycomb-like protein (Fragment)	X975_25197	regulation of transcription from RNA polymerase II promoter [GO:0006357]; transcription, DNA-templated [GO:0006351]
KFM71435.1	A0A087U246	Protein SET (Fragment)	X975_12786	nucleosome assembly [GO:0006334]
KFM71436.1	A0A087U247	Protein Wnt (Fragment)	X975_12787	multicellular organismal development [GO:0007275]; Wnt signaling pathway [GO:0016055]
KFM71456.1	A0A087U267	Ras-related protein Rab-21 (Fragment)	X975_21591	small GTPase mediated signal transduction [GO:0007264]
KFM71503.1	A0A087U2B4	Uncharacterized protein (Fragment)	X975_19220	transcription, DNA-templated [GO:0006351]
KFM71511.1				proton transport [GO:0015992]
KFM71516.1	A0A087U2C7	60S ribosomal protein L11 (Fragment)	X975_15859	translation [GO:0006412]
KFM71521.1	A0A087U2D2	Ubiquitin carboxyl-terminal hydrolase (EC 3.4.19.12) (Fragment)	X975_05773	ubiquitin-dependent protein catabolic process [GO:0006511]
KFM71540.1				protein transport [GO:0015031]; small GTPase mediated signal transduction [GO:0007264]
KFM71549.1	A0A087U2G0	Oligosaccharyl transferase subunit STT3-like protein (Fragment)	X975_20078	protein glycosylation [GO:0006486]
KFM71586.1	A0A087U2J7	UDP-glucose 4-epimerase (Fragment)	X975_19753	galactose metabolic process [GO:0006012]
KFM71587.1	A0A087U2J8	Uncharacterized protein (Fragment)	X975_19754	ATP synthesis coupled proton transport [GO:0015986]
KFM71588.1				histidine catabolic process to glutamate and formamide [GO:0019556]
KFM71619.1	A0A087U2N0	tRNA dimethylallyltransferase, mitochondrial (Fragment)	X975_24487	tRNA processing [GO:0008033]
KFM71703.1	A0A087U2W4	Cofilin/actin-depolymerizing factor-like protein (Fragment)	X975_01607	actin filament depolymerization [GO:0030042]
KFM71715.1	A0A087U2X6	Cytochrome b561 (Fragment)	X975_12239	oxidation-reduction process [GO:0055114]
KFM71721.1	A0A087U2Y2	Vacuolar protein sorting-associated protein 41-like protein (Fragment)	X975_12245	intracellular protein transport [GO:0006886]; vesicle-mediated transport [GO:0016192]
KFM71787.1	A0A087U348	Fat-like cadherin-related tumor suppressor-like protein (Fragment)	X975_01974	homophilic cell adhesion via plasma membrane adhesion molecules [GO:0007156]
KFM71796.1	A0A087U357	Disintegrin and metalloproteinase domain-containing protein 10 (Fragment)	X975_05311	integrin-mediated signaling pathway [GO:0007229]
KFM71838.1	A0A087U399	Hydroxyacyl-coenzyme A dehydrogenase, mitochondrial (Fragment)	X975_23358	fatty acid metabolic process [GO:0006631]
KFM71849.1	A0A087U3B0	Tafazzin (Fragment)	X975_13812	phospholipid metabolic process [GO:0006644]
KFM71851.1	A0A087U3B2	Protein SET (Fragment)	X975_13814	nucleosome assembly [GO:0006334]
KFM71870.1	A0A087U3D1	Secreted frizzled-related protein 5 (Fragment)	X975_10854	multicellular organismal development [GO:0007275]
KFM71930.1	A0A087U3J1	Guanine nucleotide exchange factor VAV2 (Fragment)	X975_11737	intracellular signal transduction [GO:0035556]; regulation of Rho protein signal transduction [GO:0035023]
KFM71939.1	A0A087U3K0	Protein asteroid-like protein (Fragment)	X975_10167	DNA repair [GO:0006281]
KFM71968.1	A0A087U3M9	NADH dehydrogenase [ubiquinone] 1 alpha subcomplex subunit 5 (Fragment)	X975_19460	respiratory electron transport chain [GO:0022904]
KFM71974.1	A0A087U3N5	Actin-related protein 2/3 complex subunit 4 (Fragment)	X975_20994	actin filament polymerization [GO:0030041]; Arp2/3 complex-mediated actin nucleation [GO:0034314]
KFM72028.1	A0A087U3T9	Transcription initiation factor IIA subunit 1 (Fragment)	X975_15406	transcription initiation from RNA polymerase II promoter [GO:0006367]
KFM72034.1	A0A087U3U5	Mitotic checkpoint serine/threonine-protein kinase BUB1 beta (Fragment)	X975_15412	mitotic spindle assembly checkpoint [GO:0007094]
KFM72036.1	A0A087U3U7	Uncharacterized protein (Fragment)	X975_15414	regulation of transcription, DNA-templated [GO:0006355]; transcription, DNA-templated [GO:0006351]
KFM72041.1	A0A087U3V2	Putative Ras-related protein Rab-33 (Fragment)	X975_15420	intracellular protein transport [GO:0006886]; nucleocytoplasmic transport [GO:0006913]; small GTPase mediated signal transduction [GO:0007264]
KFM72045.1				cellular protein modification process [GO:0006464]; lipoate biosynthetic process [GO:0009107]
KFM72048.1	A0A087U3V9	Mitochondrial import inner membrane translocase subunit tim16-A (Fragment)	X975_15427	protein import into mitochondrial matrix [GO:0030150]
KFM72065.1	A0A087U3X6	Proteasome subunit beta type (EC 3.4.25.1) (Fragment)	X975_09776	proteolysis involved in cellular protein catabolic process [GO:0051603]
KFM72083.1	A0A087U3Z4	Ras-related protein Rab-19 (Fragment)	X975_22154	intracellular protein transport [GO:0006886]; nucleocytoplasmic transport [GO:0006913]; small GTPase mediated signal transduction [GO:0007264]
KFM72085.1	A0A087U3Z6	V-type proton ATPase proteolipid subunit (Fragment)	X975_22156	ATP hydrolysis coupled proton transport [GO:0015991]
KFM72096.1	A0A087U407	Scm-like with four MBT domains protein 2 (Fragment)	X975_10675	regulation of transcription, DNA-templated [GO:0006355]
KFM72138.1	A0A087U449	Alpha-1,4 glucan phosphorylase (EC 2.4.1.1) (Fragment)	X975_17028	carbohydrate metabolic process [GO:0005975]
KFM72148.1	A0A087U459	Ras-like GTP-binding protein rhoA (Fragment)	X975_17038	protein transport [GO:0015031]; small GTPase mediated signal transduction [GO:0007264]
KFM72167.1	A0A087U478	Transposable element Tc1 transposase (Fragment)	X975_04908	DNA integration [GO:0015074]; transposition, DNA-mediated [GO:0006313]
KFM72201.1	A0A087U4B2	Charged multivesicular body protein 2b-B (Fragment)	X975_01478	vacuolar transport [GO:0007034]
KFM72248.1	A0A087U4F9	Ribose-phosphate pyrophosphokinase 1 (Fragment)	X975_00614	nucleotide biosynthetic process [GO:0009165]; ribonucleoside monophosphate biosynthetic process [GO:0009156]
KFM72307.1	A0A087U4L8	Mitochondrial import inner membrane translocase subunit Tim8 A (Fragment)	X975_15722	protein transport [GO:0015031]
KFM72324.1	A0A087U4N5	Tyrosine--tRNA ligase, cytoplasmic (Fragment)	X975_10975	tRNA aminoacylation for protein translation [GO:0006418]
KFM72334.1	A0A087U4P5	Ubiquitin carboxyl-terminal hydrolase (EC 3.4.19.12) (Fragment)	X975_22573	ubiquitin-dependent protein catabolic process [GO:0006511]
KFM72359.1	A0A087U4S0	60S ribosomal protein L22 (Fragment)	X975_03762	translation [GO:0006412]
KFM72377.1	A0A087U4T8	Aryl hydrocarbon receptor nuclear translocator-like protein 1 (Fragment)	X975_02121	regulation of transcription, DNA-templated [GO:0006355]; transcription, DNA-templated [GO:0006351]
KFM72396.1	A0A087U4V7	General transcription factor IIF subunit 2 (Fragment)	X975_07803	transcription initiation from RNA polymerase II promoter [GO:0006367]
KFM72397.1	A0A087U4V8	Eukaryotic translation initiation factor 6 (Fragment)	X975_12064	mature ribosome assembly [GO:0042256]
KFM72399.1	A0A087U4W0	WAS protein family-like protein (Fragment)	X975_12066	Arp2/3 complex-mediated actin nucleation [GO:0034314]
KFM72426.1				protein transport [GO:0015031]
KFM72441.1				carbohydrate transport [GO:0008643]
KFM72450.1	A0A087U511	AP-3 complex subunit delta-1 (Fragment)	X975_26964	intracellular protein transport [GO:0006886]; vesicle-mediated transport [GO:0016192]
KFM72470.1	A0A087U531	Biorientation of chromosomes in cell division protein 1-like protein (Fragment)	X975_19034	cell division [GO:0051301]
KFM72510.1	A0A087U571	Aryl hydrocarbon receptor nuclear translocator-like protein 1 (Fragment)	X975_26755	transcription, DNA-templated [GO:0006351]
KFM72511.1	A0A087U572	Mitotic spindle assembly checkpoint protein MAD2A (Fragment)	X975_26756	mitotic spindle assembly checkpoint [GO:0007094]
KFM72552.1	A0A087U5B3	G1/S-specific cyclin-D2 (Fragment)	X975_20850	cell cycle [GO:0007049]
KFM72617.1				cellular aldehyde metabolic process [GO:0006081]
KFM72645.1	A0A087U5K6	Translocation protein SEC63-like protein (Fragment)	X975_19616	posttranslational protein targeting to membrane, translocation [GO:0031204]
KFM72662.1				protein transport [GO:0015031]
KFM72665.1	A0A087U5M6	ADP/ATP translocase 1 (Fragment)	X975_20222	transmembrane transport [GO:0055085]
KFM72666.1	A0A087U5M7	Uncharacterized protein (Fragment)	X975_20223	lipid metabolic process [GO:0006629]
KFM72679.1	A0A087U5P0	T-complex protein 1 subunit theta (Fragment)	X975_21792	protein folding [GO:0006457]
KFM72692.1	A0A087U5Q3	TIMELESS-interacting protein (Fragment)	X975_07502	cell cycle [GO:0007049]; cellular response to DNA damage stimulus [GO:0006974]; replication fork protection [GO:0048478]
KFM72699.1	A0A087U5R0	Mitochondrial import receptor subunit TOM22-like protein (Fragment)	X975_06707	intracellular protein transport [GO:0006886]
KFM72708.1	A0A087U5R9	Cullin-4B (Fragment)	X975_16819	ubiquitin-dependent protein catabolic process [GO:0006511]
KFM72727.1				tail-anchored membrane protein insertion into ER membrane [GO:0071816]
KFM72735.1				glycine metabolic process [GO:0006544]; L-serine metabolic process [GO:0006563]; tetrahydrofolate interconversion [GO:0035999]
KFM72743.1	A0A087U5V4	Activated RNA polymerase II transcriptional coactivator p15 (Fragment)	X975_08033	regulation of transcription, DNA-templated [GO:0006355]
KFM72761.1	A0A087U5X2	60S ribosomal protein L18a (Fragment)	X975_12594	translation [GO:0006412]
KFM72811.1	A0A087U622	Cell division cycle 5-like protein (Fragment)	X975_00346	cell division [GO:0051301]
KFM72813.1				DNA replication [GO:0006260]
KFM72873.1	A0A087U684	GTP cyclohydrolase 1 feedback regulatory protein (Fragment)	X975_19378	negative regulation of biosynthetic process [GO:0009890]
KFM72887.1	A0A087U698	CCR4-NOT transcription complex subunit 3 (Fragment)	X975_18635	regulation of transcription, DNA-templated [GO:0006355]
KFM72902.1	A0A087U6B3	Mitochondrial import inner membrane translocase subunit Tim10 (Fragment)	X975_11481	protein import into mitochondrial inner membrane [GO:0045039]
KFM72982.1				microtubule-based process [GO:0007017]
KFM73121.1	A0A087U6Y2	T-complex protein 1 subunit beta (Fragment)	X975_16563	protein folding [GO:0006457]
KFM73123.1	A0A087U6Y4	Serine/threonine-protein kinase minibrain (Fragment)	X975_16565	protein autophosphorylation [GO:0046777]
KFM73125.1	A0A087U6Y6	Transmembrane emp24 domain-containing protein 1 (Fragment)	X975_16567	transport [GO:0006810]
KFM73200.1				fatty acid biosynthetic process [GO:0006633]
KFM73227.1	A0A087U788	60S ribosomal protein L10 (Fragment)	X975_16713	translation [GO:0006412]
KFM73310.1				transmembrane transport [GO:0055085]
KFM73331.1	A0A087U7J2	Hairy/enhancer-of-split related with YRPW motif protein 1 (Fragment)	X975_09767	regulation of transcription, DNA-templated [GO:0006355]
KFM73335.1	A0A087U7J6	40S ribosomal protein S27 (Fragment)	X975_09771	translation [GO:0006412]
KFM73392.1	A0A087U7Q3	40S ribosomal protein S24 (Fragment)	X975_01054	translation [GO:0006412]
KFM73458.1	A0A087U7W9	Uncharacterized protein (Fragment)	X975_04405	small GTPase mediated signal transduction [GO:0007264]
KFM73471.1	A0A087U7Y2	Stathmin-1-A (Fragment)	X975_02852	regulation of microtubule polymerization or depolymerization [GO:0031110]
KFM73482.1	A0A087U7Z3	Glucosidase 2 subunit beta (Fragment)	X975_18254	N-glycan processing [GO:0006491]
KFM73485.1	A0A087U7Z6	Tumor susceptibility 101 protein (Fragment)	X975_14135	cellular protein modification process [GO:0006464]; protein transport [GO:0015031]
KFM73520.1	A0A087U831	Uncharacterized protein (Fragment)	X975_25792	U6 snRNA 3'-end processing [GO:0034477]
KFM73521.1	A0A087U832	Mitochondrial import receptor subunit TOM7-like protein (Fragment)	X975_06768	protein import into mitochondrial matrix [GO:0030150]
KFM73559.1	A0A087U870	Nuclear transport factor 2 (Fragment)	X975_21584	transport [GO:0006810]
KFM73579.1	A0A087U890	Uncharacterized protein (Fragment)	X975_04617	carbohydrate metabolic process [GO:0005975]; chitin metabolic process [GO:0006030]
KFM73593.1	A0A087U8A4	Translocon-associated protein subunit gamma (Fragment)	X975_20636	cotranslational protein targeting to membrane [GO:0006613]
KFM73595.1	A0A087U8A6	Solute carrier family 25 member 39 (Fragment)	X975_20638	transmembrane transport [GO:0055085]
KFM73596.1	A0A087U8A7	Fas apoptotic inhibitory molecule 1 (Fragment)	X975_20639	negative regulation of apoptotic process [GO:0043066]
KFM73605.1	A0A087U8B6	Dihydrofolate reductase (Fragment)	X975_20648	glycine biosynthetic process [GO:0006545]; nucleotide biosynthetic process [GO:0009165]
KFM73631.1	A0A087U8E2	Fumarate hydratase, mitochondrial (Fragment)	X975_22662	fumarate metabolic process [GO:0006106]; tricarboxylic acid cycle [GO:0006099]
KFM73694.1	A0A087U8K5	Phosphatidylinositol-4,5-bisphosphate 3-kinase catalytic subunit alpha isoform (Fragment)	X975_18107	phosphatidylinositol-mediated signaling [GO:0048015]; phosphatidylinositol phosphorylation [GO:0046854]
KFM73698.1	A0A087U8K9	B-cell receptor-associated protein 31 (Fragment)	X975_18112	intracellular protein transport [GO:0006886]
KFM73712.1	A0A087U8M3	Vacuolar protein sorting-associated protein 33A (Fragment)	X975_11776	vesicle docking involved in exocytosis [GO:0006904]
KFM73739.1	A0A087U8Q0	Cyclin-dependent kinases regulatory subunit (Fragment)	X975_15338	cell cycle [GO:0007049]; cell division [GO:0051301]
KFM73762.1	A0A087U8S3	Coiled-coil domain-containing protein-like protein (Fragment)	X975_07893	apoptotic process [GO:0006915]
KFM73881.1	A0A087U942	Retinal rod rhodopsin-sensitive cGMP 3',5'-cyclic phosphodiesterase subunit delta (Fragment)	X975_11497	visual perception [GO:0007601]
KFM73928.1	A0A087U989	26S proteasome non-ATPase regulatory subunit 2 (Fragment)	X975_08373	regulation of protein catabolic process [GO:0042176]
KFM73958.1	A0A087U9B9	40S ribosomal protein S12 (Fragment)	X975_21714	translation [GO:0006412]
KFM73959.1	A0A087U9C0	Malate dehydrogenase, mitochondrial (Fragment)	X975_21715	carbohydrate metabolic process [GO:0005975]; malate metabolic process [GO:0006108]
KFM73991.1	A0A087U9F2	Thioredoxin domain-containing protein 5 (Fragment)	X975_14404	cell redox homeostasis [GO:0045454]
KFM73992.1	A0A087U9F3	60S acidic ribosomal protein P1 (Fragment)	X975_14405	translational elongation [GO:0006414]
KFM74018.1	A0A087U9H9	Mitochondrial import inner membrane translocase subunit Tim9 (Fragment)	X975_16376	protein transport [GO:0015031]
KFM74024.1	A0A087U9I5	60S ribosomal protein L26 (Fragment)	X975_16766	translation [GO:0006412]
KFM74051.1				phospholipid biosynthetic process [GO:0008654]
KFM74060.1	A0A087U9M1	Single-stranded DNA-binding protein, mitochondrial (Fragment)	X975_07856	DNA replication [GO:0006260]
KFM74061.1	A0A087U9M2	40S ribosomal protein S16 (Fragment)	X975_07857	translation [GO:0006412]
KFM74071.1	A0A087U9N2	B-cell receptor-associated protein 31 (Fragment)	X975_24688	intracellular protein transport [GO:0006886]
KFM74097.1	A0A087U9Q8	Glycogen debranching enzyme (Fragment)	X975_07207	glycogen catabolic process [GO:0005980]
KFM74111.1	A0A087U9S2	Coatomer subunit beta (Fragment)	X975_26225	intracellular protein transport [GO:0006886]; vesicle-mediated transport [GO:0016192]
KFM74122.1	A0A087U9T3	Cell division cycle protein 123-like protein (Fragment)	X975_14732	cell cycle [GO:0007049]; cell division [GO:0051301]
KFM74172.1	A0A087U9Y3	Replication protein A DNA-binding subunit (Fragment)	X975_23430	DNA recombination [GO:0006310]; DNA repair [GO:0006281]; DNA replication [GO:0006260]
KFM74185.1	A0A087U9Z6	Ragulator complex protein LAMTOR1 (Fragment)	X975_25249	cellular response to amino acid stimulus [GO:0071230]; cholesterol homeostasis [GO:0042632]; endosome localization [GO:0032439]; lysosome organization [GO:0007040]; positive regulation of MAPK cascade [GO:0043410]; positive regulation of TOR signaling [GO:0032008]; regulation of receptor recycling [GO:0001919]
KFM74205.1	A0A087UA16	ADP-ribosylation factor-like protein 4A (Fragment)	X975_06293	intracellular protein transport [GO:0006886]; small GTPase mediated signal transduction [GO:0007264]
KFM74219.1	A0A087UA30	Arrestin, lateral eye (Fragment)	X975_01836	signal transduction [GO:0007165]
KFM74223.1	A0A087UA34	S-adenosylmethionine synthase (EC 2.5.1.6) (Fragment)	X975_11145	one-carbon metabolic process [GO:0006730]; S-adenosylmethionine biosynthetic process [GO:0006556]
KFM74226.1	A0A087UA37	Tyrosine 3-monooxygenase (Fragment)	X975_20363	aromatic amino acid family metabolic process [GO:0009072]
KFM74253.1	A0A087UA64	Thioredoxin (Fragment)	X975_10212	cell redox homeostasis [GO:0045454]; glycerol ether metabolic process [GO:0006662]
KFM74255.1	A0A087UA66	Sorting nexin-27 (Fragment)	X975_19858	signal transduction [GO:0007165]
KFM74274.1	A0A087UA85	Actin-related protein 2/3 complex subunit 3 (Fragment)	X975_21135	Arp2/3 complex-mediated actin nucleation [GO:0034314]
KFM74278.1	A0A087UA89	Synaptobrevin-like protein YKT6 (Fragment)	X975_11421	transport [GO:0006810]
KFM74288.1				carbohydrate metabolic process [GO:0005975]
KFM74313.1	A0A087UAC4	Fatty acid synthase (Fragment)	X975_12689	biosynthetic process [GO:0009058]
KFM74334.1	A0A087UAE5	AP-3 complex subunit sigma-2 (Fragment)	X975_22594	intracellular protein transport [GO:0006886]; vesicle-mediated transport [GO:0016192]
KFM74372.1				biosynthetic process [GO:0009058]
KFM74382.1	A0A087UAJ3	X-ray repair cross-complementing protein 5 (Fragment)	X975_02231	double-strand break repair via nonhomologous end joining [GO:0006303]; telomere maintenance [GO:0000723]
KFM74388.1	A0A087UAJ9	Aspartate aminotransferase (EC 2.6.1.1) (Fragment)	X975_02237	biosynthetic process [GO:0009058]; cellular amino acid metabolic process [GO:0006520]
KFM74399.1	A0A087UAL0	GTP-binding protein (Fragment)	X975_19511	protein transport [GO:0015031]; small GTPase mediated signal transduction [GO:0007264]
KFM74400.1	A0A087UAL1	40S ribosomal protein SA (Fragment)	X975_19512	translation [GO:0006412]
KFM74411.1	A0A087UAM2	DNA repair protein XRCC1 (Fragment)	X975_14658	single strand break repair [GO:0000012]
KFM74434.1				one-carbon metabolic process [GO:0006730]
KFM74496.1	A0A087UAV7	Ribonucleoside-diphosphate reductase (EC 1.17.4.1) (Fragment)	X975_05587	DNA replication [GO:0006260]
KFM74598.1	A0A087UB59	Ubiquitin carboxyl-terminal hydrolase 4 (Fragment)	X975_02597	protein deubiquitination [GO:0016579]; ubiquitin-dependent protein catabolic process [GO:0006511]
KFM74606.1	A0A087UB67	Putative glycogen [starch] synthase (Fragment)	X975_15196	glycogen biosynthetic process [GO:0005978]
KFM74608.1	A0A087UB69	Peptidyl-prolyl cis-trans isomerase FKBP4 (Fragment)	X975_15198	protein folding [GO:0006457]
KFM74644.1	A0A087UBA5	1,2-dihydroxy-3-keto-5-methylthiopentene dioxygenase (Fragment)	X975_09174	L-methionine biosynthetic process from methylthioadenosine [GO:0019509]
KFM74655.1	A0A087UBB6	Poly(A)-specific ribonuclease PARN (Fragment)	X975_18740	mRNA catabolic process [GO:0006402]
KFM74693.1	A0A087UBF4	RNA-binding protein NOB1 (Fragment)	X975_01181	cleavage involved in rRNA processing [GO:0000469]; ribosomal small subunit biogenesis [GO:0042274]
KFM74694.1	A0A087UBF5	Uncharacterized protein (Fragment)	X975_01182	transport [GO:0006810]
KFM74732.1	A0A087UBJ3	Ubiquitin-related modifier 1 (Fragment)	X975_11874	tRNA thio-modification [GO:0034227]
KFM74753.1				regulation of small GTPase mediated signal transduction [GO:0051056]
KFM74762.1	A0A087UBM3	Uncharacterized protein (Fragment)	X975_23947	small GTPase mediated signal transduction [GO:0007264]
KFM74784.1	A0A087UBP5	40S ribosomal protein S20 (Fragment)	X975_13880	translation [GO:0006412]
KFM74845.1				RNA processing [GO:0006396]
KFM74854.1	A0A087UBW5	Mitochondrial import receptor subunit TOM20-like protein (Fragment)	X975_07607	protein targeting [GO:0006605]
KFM74887.1	A0A087UBZ8	Peptidyl-prolyl cis-trans isomerase (EC 5.2.1.8) (Fragment)	X975_01349	protein folding [GO:0006457]
KFM74897.1	A0A087UC08	Ras-related protein Rab-1A (Fragment)	X975_12862	intracellular protein transport [GO:0006886]; nucleocytoplasmic transport [GO:0006913]; small GTPase mediated signal transduction [GO:0007264]
KFM74948.1	A0A087UC59	Sonic hedgehog protein (Fragment)	X975_13970	cell-cell signaling [GO:0007267]; multicellular organismal development [GO:0007275]
KFM74952.1	A0A087UC63	Lysosomal alpha-mannosidase (Fragment)	X975_16523	carbohydrate metabolic process [GO:0005975]
KFM74962.1	A0A087UC73	Ras-related protein Rab-5C (Fragment)	X975_10893	intracellular protein transport [GO:0006886]; nucleocytoplasmic transport [GO:0006913]; small GTPase mediated signal transduction [GO:0007264]
KFM74977.1	A0A087UC88	Signal recognition particle protein (Fragment)	X975_20038	SRP-dependent cotranslational protein targeting to membrane [GO:0006614]
KFM74997.1	A0A087UCA8	Integrin alpha-9 (Fragment)	X975_18966	cell adhesion [GO:0007155]; integrin-mediated signaling pathway [GO:0007229]
KFM75047.1	A0A087UCF8	Ras-related protein Rab-10 (Fragment)	X975_08356	intracellular protein transport [GO:0006886]; nucleocytoplasmic transport [GO:0006913]; small GTPase mediated signal transduction [GO:0007264]
KFM75066.1	A0A087UCH7	Serine/threonine-protein phosphatase 2A regulatory subunit A alpha isoform (Fragment)	X975_02566	protein complex assembly [GO:0006461]
KFM75069.1				transcription, DNA-templated [GO:0006351]
KFM75080.1	A0A087UCJ1	AP-2 complex subunit sigma (Fragment)	X975_07686	intracellular protein transport [GO:0006886]; vesicle-mediated transport [GO:0016192]
KFM75107.1	A0A087UCL8	DIS3-like exonuclease 1 (Fragment)	X975_11503	rRNA catabolic process [GO:0016075]
KFM75143.1	A0A087UCQ4	Putative actin-related protein 2/3 complex subunit 2 (Fragment)	X975_15039	Arp2/3 complex-mediated actin nucleation [GO:0034314]
KFM75149.1	A0A087UCR0	Tubulin alpha-1C chain (Fragment)	X975_15045	microtubule-based process [GO:0007017]; protein polymerization [GO:0051258]
KFM75167.1				glycogen biosynthetic process [GO:0005978]
KFM75184.1	A0A087UCU5	UMP-CMP kinase (Fragment)	X975_10633	'de novo' pyrimidine nucleobase biosynthetic process [GO:0006207]; pyrimidine nucleotide biosynthetic process [GO:0006221]
KFM75249.1	A0A087UD10	General transcription factor IIF subunit 1 (Fragment)	X975_14902	positive regulation of transcription elongation from RNA polymerase II promoter [GO:0032968]; transcription initiation from RNA polymerase II promoter [GO:0006367]
KFM75254.1	A0A087UD15	Prefoldin subunit 2 (Fragment)	X975_14907	protein folding [GO:0006457]
KFM75314.1	A0A087UD75	S-phase kinase-associated protein 1 (Fragment)	X975_21897	ubiquitin-dependent protein catabolic process [GO:0006511]
KFM75336.1	A0A087UD97	Uncharacterized protein (Fragment)	X975_02019	Arp2/3 complex-mediated actin nucleation [GO:0034314]
KFM75344.1	A0A087UDA5	Tubulin beta-1 chain (Fragment)	X975_25348	microtubule-based process [GO:0007017]; protein polymerization [GO:0051258]
KFM75352.1	A0A087UDB3	Nuclear pore complex protein Nup155 (Fragment)	X975_21128	nucleocytoplasmic transport [GO:0006913]
KFM75355.1				chaperone mediated protein folding requiring cofactor [GO:0051085]
KFM75376.1	A0A087UDD7	Serine/arginine repetitive matrix protein 1 (Fragment)	X975_23207	mRNA processing [GO:0006397]
KFM75387.1	A0A087UDE8	Vacuolar protein sorting-associated protein 35 (Fragment)	X975_21251	retrograde transport, endosome to Golgi [GO:0042147]
KFM75390.1	A0A087UDF1	ATP-citrate synthase (Fragment)	X975_06745	acetyl-CoA biosynthetic process [GO:0006085]; citrate metabolic process [GO:0006101]
KFM75420.1	A0A087UDI1	60S ribosomal protein L35 (Fragment)	X975_26933	translation [GO:0006412]
KFM75435.1	A0A087UDJ6	Protein arginine N-methyltransferase 7 (Fragment)	X975_24793	protein methylation [GO:0006479]
KFM75458.1	A0A087UDL9	Prefoldin subunit 4 (Fragment)	X975_23461	protein folding [GO:0006457]
KFM75502.1	A0A087UDR3	DNA-directed RNA polymerase II subunit RPB11 (Fragment)	X975_13227	transcription, DNA-templated [GO:0006351]
KFM75504.1	A0A087UDR5	Poly(A) polymerase gamma (Fragment)	X975_25311	RNA 3'-end processing [GO:0031123]; RNA polyadenylation [GO:0043631]
KFM75530.1	A0A087UDU1	Peroxisomal acyl-coenzyme A oxidase 1 (Fragment)	X975_22467	fatty acid beta-oxidation [GO:0006635]
KFM75561.1	A0A087UDX2	Dynein light chain roadblock-type 2 (Fragment)	X975_18540	microtubule-based movement [GO:0007018]
KFM75562.1	A0A087UDX3	V-type proton ATPase subunit d 1 (Fragment)	X975_18541	ATP hydrolysis coupled proton transport [GO:0015991]
KFM75563.1	A0A087UDX4	Adenosylhomocysteinase (EC 3.3.1.1) (Fragment)	X975_18542	one-carbon metabolic process [GO:0006730]
KFM75593.1	A0A087UE04	Pre-mRNA-processing factor 6 (Fragment)	X975_22601	mRNA splicing, via spliceosome [GO:0000398]
KFM75594.1				peptidyl-diphthamide biosynthetic process from peptidyl-histidine [GO:0017183]
KFM75598.1				intracellular protein transport [GO:0006886]; vesicle-mediated transport [GO:0016192]
KFM75629.1	A0A087UE40	DNA mismatch repair protein Mlh3 (Fragment)	X975_13395	mismatch repair [GO:0006298]; reciprocal meiotic recombination [GO:0007131]
KFM75648.1	A0A087UE59	E3 ubiquitin-protein ligase CBL-B (Fragment)	X975_17353	cell surface receptor signaling pathway [GO:0007166]; regulation of signaling [GO:0023051]
KFM75666.1	A0A087UE77	Dolichyl-diphosphooligosaccharide--protein glycosyltransferase subunit DAD1 (Oligosaccharyl transferase subunit DAD1) (EC 2.4.99.18) (Fragment)	X975_22634	protein glycosylation [GO:0006486]
KFM75698.1	A0A087UEA9	Thymidylate kinase (Fragment)	X975_02660	dTDP biosynthetic process [GO:0006233]
KFM75726.1				lipid metabolic process [GO:0006629]
KFM75753.1	A0A087UEG4	Sodium-dependent phosphate transporter 1-B (Fragment)	X975_12054	phosphate ion transport [GO:0006817]
KFM75761.1	A0A087UEH2	Small nuclear ribonucleoprotein Sm D3 (Fragment)	X975_25624	RNA processing [GO:0006396]
KFM75775.1	A0A087UEI6	Aldose 1-epimerase (Fragment)	X975_14108	hexose metabolic process [GO:0019318]
KFM75790.1	A0A087UEK1	Beta-ureidopropionase (Fragment)	X975_11849	nitrogen compound metabolic process [GO:0006807]
KFM75814.1	A0A087UEM5	Alanine--tRNA ligase, cytoplasmic (Fragment)	X975_07873	alanyl-tRNA aminoacylation [GO:0006419]
KFM75883.1	A0A087UEU4	Peroxisome assembly protein 12 (Fragment)	X975_13206	protein targeting to peroxisome [GO:0006625]
KFM75925.1	A0A087UEY6	T-box transcription factor TBX1-A (Fragment)	X975_15646	transcription, DNA-templated [GO:0006351]
KFM75963.1	A0A087UF24	Uncharacterized protein (Fragment)	X975_05565	transmembrane transport [GO:0055085]
KFM75965.1	A0A087UF26	Sestrin-3 (Fragment)	X975_26438	regulation of response to reactive oxygen species [GO:1901031]
KFM75968.1	A0A087UF29	Cullin-1 (Fragment)	X975_26441	ubiquitin-dependent protein catabolic process [GO:0006511]
KFM75987.1	A0A087UF48	Uncharacterized protein (Fragment)	X975_02868	microtubule severing [GO:0051013]
KFM75989.1	A0A087UF50	Uncharacterized protein (Fragment)	X975_02870	glycogen metabolic process [GO:0005977]
KFM75991.1	A0A087UF52	NTF2-related export protein 2 (Fragment)	X975_02872	transport [GO:0006810]
KFM75997.1	A0A087UF58	Adenylosuccinate synthetase (EC 6.3.4.4) (Fragment)	X975_02878	'de novo' AMP biosynthetic process [GO:0044208]
KFM76000.1	A0A087UF61	Ribosomal protein L15 (Fragment)	X975_14381	translation [GO:0006412]
KFM76017.1	A0A087UF78	Vam6/Vps39-like protein (Fragment)	X975_14398	intracellular protein transport [GO:0006886]; vesicle-mediated transport [GO:0016192]
KFM76030.1	A0A087UF91	Uncharacterized protein (Fragment)	X975_15094	actin filament organization [GO:0007015]
KFM76033.1	A0A087UF94	Type I inositol-1,4,5-trisphosphate 5-phosphatase (Fragment)	X975_15097	phosphatidylinositol dephosphorylation [GO:0046856]
KFM76066.1	A0A087UFC7	Kinesin-like protein (Fragment)	X975_10730	microtubule-based movement [GO:0007018]
KFM76070.1	A0A087UFD1	Alkyldihydroxyacetonephosphate synthase, peroxisomal (Fragment)	X975_01794	lipid biosynthetic process [GO:0008610]
KFM76088.1				growth [GO:0040007]
KFM76090.1	A0A087UFF1	Gamma-glutamylcyclotransferase (Fragment)	X975_14512	glutathione biosynthetic process [GO:0006750]
KFM76122.1				transport [GO:0006810]
KFM76147.1	A0A087UFK8	Cyclin-C (Fragment)	X975_25320	regulation of cyclin-dependent protein serine/threonine kinase activity [GO:0000079]; regulation of transcription, DNA-templated [GO:0006355]
KFM76157.1	A0A087UFL8	Dynactin subunit 2-A (Fragment)	X975_06604	microtubule-based process [GO:0007017]; mitotic nuclear division [GO:0007067]
KFM76168.1	A0A087UFM9	Dynein light chain 4, axonemal (Fragment)	X975_18674	microtubule-based process [GO:0007017]
KFM76182.1	A0A087UFP3	Importin-7 (Fragment)	X975_18688	intracellular protein transport [GO:0006886]
KFM76190.1	A0A087UFQ1	GTP-binding protein Di-Ras2 (Fragment)	X975_12950	small GTPase mediated signal transduction [GO:0007264]
KFM76195.1	A0A087UFQ6	Uncharacterized protein (Fragment)	X975_18101	purine ribonucleoside salvage [GO:0006166]
KFM76235.1				dolichol-linked oligosaccharide biosynthetic process [GO:0006488]
KFM76297.1	A0A087UG08	DNA mismatch repair protein Msh2 (Fragment)	X975_13954	mismatch repair [GO:0006298]
KFM76305.1	A0A087UG16	Ribosome biogenesis protein BMS1-like protein (Fragment)	X975_11100	ribosome biogenesis [GO:0042254]
KFM76316.1	A0A087UG27	Putative 28S ribosomal protein S16, mitochondrial (Fragment)	X975_15321	translation [GO:0006412]
KFM76399.1	A0A087UGB0	DNA polymerase kappa (Fragment)	X975_15455	DNA repair [GO:0006281]
KFM76415.1	A0A087UGC6	Lissencephaly-1-like protein (Fragment)	X975_15613	cell division [GO:0051301]; mitotic nuclear division [GO:0007067]; transport [GO:0006810]
KFM76416.1	A0A087UGC7	Ras-related protein Rab-40C (Fragment)	X975_15614	intracellular protein transport [GO:0006886]; nucleocytoplasmic transport [GO:0006913]; small GTPase mediated signal transduction [GO:0007264]
KFM76437.1	A0A087UGE8	Proteasome subunit alpha type (EC 3.4.25.1) (Fragment)	X975_14477	ubiquitin-dependent protein catabolic process [GO:0006511]
KFM76440.1	A0A087UGF1	Coatomer subunit alpha (Fragment)	X975_14480	intracellular protein transport [GO:0006886]; vesicle-mediated transport [GO:0016192]
KFM76549.1	A0A087UGR0	T-complex protein 1 subunit eta (Fragment)	X975_12179	protein folding [GO:0006457]
KFM76601.1	A0A087UGW2	Glucosamine-6-phosphate isomerase (EC 3.5.99.6) (Glucosamine-6-phosphate deaminase) (Fragment)	X975_22266	carbohydrate metabolic process [GO:0005975]; N-acetylglucosamine metabolic process [GO:0006044]
KFM76608.1	A0A087UGW9	Vacuolar protein sorting-associated protein 45 (Fragment)	X975_10777	vesicle docking involved in exocytosis [GO:0006904]
KFM76610.1	A0A087UGX1	Cytohesin-1 (Fragment)	X975_16357	regulation of ARF protein signal transduction [GO:0032012]
KFM76616.1	A0A087UGX7	Importin subunit alpha-3 (Fragment)	X975_21994	protein import into nucleus [GO:0006606]
KFM76618.1	A0A087UGX9	DnaJ-like protein subfamily A member 1 (Fragment)	X975_17315	protein folding [GO:0006457]; response to heat [GO:0009408]
KFM76649.1	A0A087UH10	Beta-soluble NSF attachment protein (Fragment)	X975_03743	intracellular protein transport [GO:0006886]
KFM76651.1	A0A087UH12	4-hydroxybutyrate coenzyme A transferase (Fragment)	X975_00878	acetyl-CoA metabolic process [GO:0006084]
KFM76657.1	A0A087UH18	Proteasome subunit beta type (EC 3.4.25.1) (Fragment)	X975_13118	proteolysis involved in cellular protein catabolic process [GO:0051603]
KFM76710.1	A0A087UH71	CDP-diacylglycerol--inositol 3-phosphatidyltransferase (Fragment)	X975_27245	phospholipid biosynthetic process [GO:0008654]
KFM76719.1	A0A087UH80	Eukaryotic translation initiation factor 3 subunit K (Fragment)	X975_20173	regulation of translational initiation [GO:0006446]
KFM76729.1	A0A087UH90	Sodium/potassium-transporting ATPase subunit beta-2 (Fragment)	X975_12136	potassium ion transport [GO:0006813]; sodium ion transport [GO:0006814]
KFM76731.1	A0A087UH92	Autophagy-related protein 3 (Fragment)	X975_12138	autophagy [GO:0006914]; protein transport [GO:0015031]
KFM76767.1	A0A087UHC8	Coatomer subunit gamma-2 (Fragment)	X975_08630	intracellular protein transport [GO:0006886]; vesicle-mediated transport [GO:0016192]
KFM76781.1	A0A087UHE2	Wiskott-Aldrich syndrome protein (Fragment)	X975_08644	actin filament organization [GO:0007015]
KFM76786.1	A0A087UHE7	Peptidoglycan-recognition protein SC2 (Fragment)	X975_08649	peptidoglycan catabolic process [GO:0009253]
KFM76798.1	A0A087UHF9	Uridine 5'-monophosphate synthase (Fragment)	X975_12314	'de novo' pyrimidine nucleobase biosynthetic process [GO:0006207]; 'de novo' UMP biosynthetic process [GO:0044205]
KFM76814.1				oxidation-reduction process [GO:0055114]; ubiquinone biosynthetic process [GO:0006744]
KFM76853.1	A0A087UHL4	DNA-directed RNA polymerase I subunit RPA12 (Fragment)	X975_21607	transcription, DNA-templated [GO:0006351]
KFM76860.1	A0A087UHM1	SPRY domain-containing SOCS box protein 1 (Fragment)	X975_16012	intracellular signal transduction [GO:0035556]
KFM76875.1	A0A087UHN6	Guanine nucleotide-binding protein G(S) subunit alpha isoform (Fragment)	X975_24717	G-protein coupled receptor signaling pathway [GO:0007186]
KFM76879.1				transmembrane transport [GO:0055085]
KFM76896.1	A0A087UHQ7	Phosphatidylinositol 4-kinase alpha (Fragment)	X975_23883	phosphatidylinositol-mediated signaling [GO:0048015]; phosphatidylinositol phosphorylation [GO:0046854]
KFM76911.1	A0A087UHS2	Branched-chain-amino-acid aminotransferase (EC 2.6.1.42) (Fragment)	X975_08026	branched-chain amino acid biosynthetic process [GO:0009082]
KFM76930.1	A0A087UHU1	tRNA-specific adenosine deaminase 1 (Fragment)	X975_20982	RNA processing [GO:0006396]
KFM76935.1	A0A087UHU6	Uncharacterized protein (Fragment)	X975_05777	DNA repair [GO:0006281]
KFM76942.1	A0A087UHV3	DNA-directed RNA polymerase (EC 2.7.7.6) (Fragment)	X975_00947	transcription, DNA-templated [GO:0006351]
KFM76949.1	A0A087UHW0	U3 small nucleolar RNA-associated protein 15-like protein (Fragment)	X975_27166	rRNA processing [GO:0006364]
KFM76960.1	A0A087UHX1	Mismatch repair endonuclease PMS2 (Fragment)	X975_06695	mismatch repair [GO:0006298]
KFM76981.1	A0A087UHZ2	Histone H4 (Fragment)	X975_21657	DNA-templated transcription, initiation [GO:0006352]; nucleosome assembly [GO:0006334]
KFM76983.1	A0A087UHZ4	Gamma-tubulin complex component 2 (Fragment)	X975_21659	microtubule cytoskeleton organization [GO:0000226]
KFM76998.1	A0A087UI09	Cytochrome b-c1 complex subunit 9 (Fragment)	X975_20198	mitochondrial electron transport, ubiquinol to cytochrome c [GO:0006122]
KFM77004.1	A0A087UI15	G protein-coupled receptor kinase 5 (Fragment)	X975_06489	signal transduction [GO:0007165]
KFM77011.1	A0A087UI22	BTB/POZ domain-containing protein KCTD16 (Fragment)	X975_14453	protein homooligomerization [GO:0051260]
KFM77036.1	A0A087UI47	Ras-related C3 botulinum toxin substrate 1 (Fragment)	X975_18775	protein transport [GO:0015031]; small GTPase mediated signal transduction [GO:0007264]
KFM77075.1	A0A087UI86	Mitochondrial Rho GTPase 1 (Fragment)	X975_13607	mitochondrion organization [GO:0007005]; protein transport [GO:0015031]; small GTPase mediated signal transduction [GO:0007264]
KFM77122.1				pseudouridine synthesis [GO:0001522]
KFM77132.1	A0A087UIE3	Small nuclear ribonucleoprotein F (Fragment)	X975_21794	mRNA splicing, via spliceosome [GO:0000398]
KFM77135.1	A0A087UIE6	GTP-binding protein SAR1b (Fragment)	X975_03882	intracellular protein transport [GO:0006886]; small GTPase mediated signal transduction [GO:0007264]
KFM77170.1				negative regulation of cysteine-type endopeptidase activity involved in apoptotic process [GO:0043154]; viral genome replication [GO:0019079]
KFM77171.1	A0A087UII2	Uncharacterized protein (Fragment)	X975_23192	intracellular protein transport [GO:0006886]; nucleocytoplasmic transport [GO:0006913]; small GTPase mediated signal transduction [GO:0007264]
KFM77179.1	A0A087UIJ0	Proliferating cell nuclear antigen (Fragment)	X975_12714	DNA replication [GO:0006260]; regulation of DNA replication [GO:0006275]
KFM77190.1	A0A087UIK1	Proactivator polypeptide (Fragment)	X975_21944	lipid metabolic process [GO:0006629]
KFM77203.1	A0A087UIL4	Segment polarity protein dishevelled-like protein (Fragment)	X975_04698	Wnt signaling pathway [GO:0016055]
KFM77204.1	A0A087UIL5	Glycerol-3-phosphate dehydrogenase [NAD(+)] (EC 1.1.1.8) (Fragment)	X975_06971	carbohydrate metabolic process [GO:0005975]; glycerol-3-phosphate catabolic process [GO:0046168]
KFM77214.1	A0A087UIM5	Putative deoxyribose-phosphate aldolase (Fragment)	X975_16107	deoxyribonucleotide catabolic process [GO:0009264]
KFM77215.1	A0A087UIM6	Uroporphyrinogen-III synthase (Fragment)	X975_16108	tetrapyrrole biosynthetic process [GO:0033014]
KFM77234.1				pyridoxal 5'-phosphate salvage [GO:0009443]
KFM77271.1	A0A087UIT2	Phosphoinositide phospholipase C (EC 3.1.4.11) (Fragment)	X975_11194	intracellular signal transduction [GO:0035556]; lipid catabolic process [GO:0016042]
KFM77300.1	A0A087UIW1	Exonuclease 1 (Fragment)	X975_04326	DNA repair [GO:0006281]
KFM77307.1	A0A087UIW8	ATPase inhibitor mai-2, mitochondrial (Fragment)	X975_08059	negative regulation of nucleotide metabolic process [GO:0045980]
KFM77312.1	A0A087UIX3	Wiskott-Aldrich syndrome protein family member 3 (Fragment)	X975_23130	actin cytoskeleton organization [GO:0030036]
KFM77321.1	A0A087UIY2	Thioredoxin-like protein 4A (Fragment)	X975_23139	mRNA splicing, via spliceosome [GO:0000398]
KFM77327.1	A0A087UIY8	2-amino-3-ketobutyrate coenzyme A ligase, mitochondrial (Fragment)	X975_24824	biosynthetic process [GO:0009058]; threonine catabolic process [GO:0006567]
KFM77408.1	A0A087UJ69	Enhancer of rudimentary-like protein (Fragment)	X975_15081	cell cycle [GO:0007049]; positive regulation of Notch signaling pathway [GO:0045747]; pyrimidine nucleotide biosynthetic process [GO:0006221]
KFM77426.1	A0A087UJ87	2,3-bisphosphoglycerate-independent phosphoglycerate mutase (Fragment)	X975_19582	glucose catabolic process [GO:0006007]
KFM77437.1	A0A087UJ98	Exosome component 10 (Fragment)	X975_09704	RNA processing [GO:0006396]
KFM77441.1	A0A087UJA2	Hydroxyacylglutathione hydrolase, mitochondrial (Fragment)	X975_09708	methylglyoxal catabolic process to D-lactate via S-lactoyl-glutathione [GO:0019243]
KFM77445.1	A0A087UJA6	Ral GTPase-activating protein subunit beta (Fragment)	X975_19246	regulation of small GTPase mediated signal transduction [GO:0051056]
KFM77461.1	A0A087UJC2	mRNA turnover protein 4-like protein (Fragment)	X975_00590	ribosome biogenesis [GO:0042254]
KFM77469.1	A0A087UJD0	Gamma-glutamyl hydrolase (Fragment)	X975_06966	glutamine metabolic process [GO:0006541]
KFM77492.1	A0A087UJF3	Phosphoserine phosphatase (Fragment)	X975_09036	L-serine biosynthetic process [GO:0006564]
KFM77496.1	A0A087UJF7	Tubulin-specific chaperone A (Fragment)	X975_14775	tubulin complex assembly [GO:0007021]
KFM77513.1	A0A087UJH4	Protein ECT2 (Fragment)	X975_24800	cell morphogenesis [GO:0000902]; cytokinesis [GO:0000910]; positive regulation of neuron differentiation [GO:0045666]
KFM77525.1	A0A087UJI6	60S ribosomal protein L31 (Fragment)	X975_24812	translation [GO:0006412]
KFM77555.1				mitochondrial electron transport, NADH to ubiquinone [GO:0006120]
KFM77564.1	A0A087UJM5	Uncharacterized protein (Fragment)	X975_12389	translation [GO:0006412]
KFM77565.1	A0A087UJM6	General transcription factor IIH subunit 1 (Fragment)	X975_12390	nucleotide-excision repair [GO:0006289]; transcription, DNA-templated [GO:0006351]
KFM77583.1	A0A087UJP4	Uncharacterized protein (Fragment)	X975_19013	dTMP biosynthetic process [GO:0006231]
KFM77602.1	A0A087UJR3	DNA-directed RNA polymerase III subunit RPC6 (Fragment)	X975_06765	transcription, DNA-templated [GO:0006351]
KFM77634.1				one-carbon metabolic process [GO:0006730]
KFM77636.1	A0A087UJU7	Protein disulfide-isomerase A5 (Fragment)	X975_10656	cell redox homeostasis [GO:0045454]
KFM77686.1	A0A087UJZ7	U6 snRNA-associated Sm-like protein LSm2 (Fragment)	X975_11230	mRNA processing [GO:0006397]
KFM77690.1	A0A087UK01	Glutamine synthetase (EC 6.3.1.2) (Fragment)	X975_11234	glutamine biosynthetic process [GO:0006542]
KFM77701.1	A0A087UK12	Ras-like protein family member 10B (Fragment)	X975_03831	protein transport [GO:0015031]; small GTPase mediated signal transduction [GO:0007264]
KFM77706.1	A0A087UK17	Phosphoacetylglucosamine mutase (Fragment)	X975_05034	carbohydrate metabolic process [GO:0005975]
KFM77716.1	A0A087UK27	Pantothenate kinase 1 (Fragment)	X975_09359	coenzyme A biosynthetic process [GO:0015937]
KFM77725.1	A0A087UK36	Ras-like protein 2 (Fragment)	X975_09368	protein transport [GO:0015031]; small GTPase mediated signal transduction [GO:0007264]
KFM77758.1	A0A087UK69	Actin-related protein 2 (Fragment)	X975_01409	Arp2/3 complex-mediated actin nucleation [GO:0034314]
KFM77777.1	A0A087UK88	Charged multivesicular body protein 4b (Fragment)	X975_23661	vacuolar transport [GO:0007034]
KFM77785.1	A0A087UK96	Scavenger receptor class B member 1 (Fragment)	X975_22421	cell adhesion [GO:0007155]
KFM77810.1	A0A087UKC1	Protein transport protein Sec61 subunit beta (Fragment)	X975_09117	intracellular protein transport [GO:0006886]
KFM77811.1	A0A087UKC2	Tropomodulin (Fragment)	X975_09118	pointed-end actin filament capping [GO:0051694]
KFM77851.1	A0A087UKG2	Ethanolaminephosphotransferase 1 (Fragment)	X975_27062	phospholipid biosynthetic process [GO:0008654]
KFM77862.1	A0A087UKH3	Aryl hydrocarbon receptor (Fragment)	X975_23539	transcription, DNA-templated [GO:0006351]
KFM77903.1	A0A087UKL4	Cyclin-T (Fragment)	X975_09687	regulation of cyclin-dependent protein serine/threonine kinase activity [GO:0000079]; regulation of transcription, DNA-templated [GO:0006355]; transcription, DNA-templated [GO:0006351]
KFM77904.1	A0A087UKL5	Cyclin-T1 (Fragment)	X975_09688	regulation of cyclin-dependent protein serine/threonine kinase activity [GO:0000079]; regulation of transcription, DNA-templated [GO:0006355]; transcription, DNA-templated [GO:0006351]
KFM77905.1	A0A087UKL6	39S ribosomal protein L22, mitochondrial (Fragment)	X975_11549	translation [GO:0006412]
KFM77912.1	A0A087UKM3	Chorion peroxidase (Fragment)	X975_22501	response to oxidative stress [GO:0006979]
KFM77916.1				protein methylation [GO:0006479]
KFM77951.1				signal transduction [GO:0007165]
KFM77968.1	A0A087UKS9	AP-2 complex subunit alpha-2 (Fragment)	X975_21313	intracellular protein transport [GO:0006886]; vesicle-mediated transport [GO:0016192]
KFM77974.1	A0A087UKT5	Inhibitor of growth protein (Fragment)	X975_17440	chromatin modification [GO:0016568]
KFM77976.1	A0A087UKT7	Proteasome subunit alpha type (EC 3.4.25.1) (Fragment)	X975_09595	ubiquitin-dependent protein catabolic process [GO:0006511]
KFM77990.1	A0A087UKV1	BBSome-interacting protein 1 (Fragment)	X975_08413	cilium assembly [GO:0042384]
KFM78014.1	A0A087UKX5	Pancreatic alpha-amylase (Fragment)	X975_02786	carbohydrate metabolic process [GO:0005975]
KFM78028.1	A0A087UKY9	Peroxisomal acyl-coenzyme A oxidase 3 (Fragment)	X975_25565	fatty acid beta-oxidation [GO:0006635]
KFM78039.1	A0A087UL00	Homeobox protein Hox-B4 (Fragment)	X975_23494	multicellular organismal development [GO:0007275]
KFM78044.1	A0A087UL05	Uroporphyrinogen decarboxylase (EC 4.1.1.37) (Fragment)	X975_21315	protoporphyrinogen IX biosynthetic process [GO:0006782]
KFM78104.1	A0A087UL65	Rab-like protein 3 (Fragment)	X975_21968	small GTPase mediated signal transduction [GO:0007264]
KFM78120.1	A0A087UL81	Prefoldin subunit 5 (Fragment)	X975_23297	protein folding [GO:0006457]
KFM78122.1	A0A087UL83	N-glycosylase/DNA lyase (Fragment)	X975_13188	base-excision repair [GO:0006284]; nucleotide-excision repair [GO:0006289]
KFM78151.1	A0A087ULB2	Vesicle-associated membrane protein/synaptobrevin-binding protein (Fragment)	X975_24010	protein localization to endoplasmic reticulum [GO:0070972]
KFM78158.1	A0A087ULB9	GDP-mannose 4,6 dehydratase (Fragment)	X975_11830	GDP-mannose metabolic process [GO:0019673]
KFM78160.1	A0A087ULC1	Solute carrier family 2, facilitated glucose transporter member 1 (Fragment)	X975_25409	carbohydrate transport [GO:0008643]
KFM78170.1	A0A087ULD1	Mitoferrin-2 (Fragment)	X975_19898	transport [GO:0006810]
KFM78204.1	A0A087ULG5	Nuclease domain-containing protein 1 (Fragment)	X975_23900	posttranscriptional gene silencing by RNA [GO:0035194]
KFM78241.1	A0A087ULK2	ADP-ribosylation factor-like protein 6 (Fragment)	X975_22096	intracellular protein transport [GO:0006886]; small GTPase mediated signal transduction [GO:0007264]
KFM78242.1	A0A087ULK3	Dolichyl-diphosphooligosaccharide--protein glycosyltransferase subunit 1 (EC 2.4.99.18) (Fragment)	X975_22097	protein glycosylation [GO:0006486]
KFM78301.1	A0A087ULR2	Trifunctional purine biosynthetic protein adenosine-3 (Fragment)	X975_20757	'de novo' IMP biosynthetic process [GO:0006189]
KFM78351.1	A0A087ULW2	RNA-binding protein 8A (Fragment)	X975_11527	mRNA processing [GO:0006397]; mRNA transport [GO:0051028]; RNA splicing [GO:0008380]
KFM78352.1	A0A087ULW3	Peroxisomal membrane protein 11B (Fragment)	X975_11528	peroxisome fission [GO:0016559]
KFM78410.1	A0A087UM21	Protein singed (Fragment)	X975_13071	actin filament organization [GO:0007015]
KFM78430.1	A0A087UM41	Guanine nucleotide-binding protein subunit alpha-13 (Fragment)	X975_14667	G-protein coupled receptor signaling pathway [GO:0007186]; small GTPase mediated signal transduction [GO:0007264]
KFM78432.1	A0A087UM43	Adenylosuccinate lyase (ASL) (EC 4.3.2.2) (Adenylosuccinase) (Fragment)	X975_14669	'de novo' AMP biosynthetic process [GO:0044208]; 'de novo' IMP biosynthetic process [GO:0006189]
KFM78438.1	A0A087UM49	Phosphomannomutase (EC 5.4.2.8) (Fragment)	X975_14675	GDP-mannose biosynthetic process [GO:0009298]
KFM78466.1				protein transport [GO:0015031]
KFM78486.1	A0A087UM97	Succinate dehydrogenase cytochrome b560 subunit, mitochondrial (Fragment)	X975_13991	tricarboxylic acid cycle [GO:0006099]
KFM78512.1	A0A087UMC3	AP-1 complex subunit gamma-1 (Fragment)	X975_26354	intracellular protein transport [GO:0006886]; vesicle-mediated transport [GO:0016192]
KFM78516.1	A0A087UMC7	60S ribosomal protein L6 (Fragment)	X975_00442	translation [GO:0006412]
KFM78517.1	A0A087UMC8	ATP synthase subunit alpha (Fragment)	X975_00443	ATP hydrolysis coupled proton transport [GO:0015991]; ATP synthesis coupled proton transport [GO:0015986]
KFM78529.1	A0A087UME0	Mitochondrial 10-formyltetrahydrofolate dehydrogenase (Fragment)	X975_00455	biosynthetic process [GO:0009058]
KFM78542.1	A0A087UMF3	T-complex protein 1 subunit gamma (Fragment)	X975_24291	protein folding [GO:0006457]
KFM78563.1	A0A087UMH4	60S ribosomal protein L17 (Fragment)	X975_04728	translation [GO:0006412]
KFM78566.1	A0A087UMH7	Peptidyl-prolyl cis-trans isomerase-like 2 (Fragment)	X975_04731	protein folding [GO:0006457]
KFM78575.1	A0A087UMI6	Mitochondrial import inner membrane translocase subunit Tim13-B (Fragment)	X975_12029	protein transport [GO:0015031]
KFM78597.1	A0A087UMK8	Uncharacterized protein (Fragment)	X975_12716	chitin metabolic process [GO:0006030]
KFM78610.1	A0A087UMM1	Ras-related protein Ral-a (Fragment)	X975_17683	intracellular protein transport [GO:0006886]; nucleocytoplasmic transport [GO:0006913]; small GTPase mediated signal transduction [GO:0007264]
KFM78613.1	A0A087UMM4	Nicotinate phosphoribosyltransferase (Fragment)	X975_09759	NAD biosynthetic process [GO:0009435]; nicotinate nucleotide salvage [GO:0019358]
KFM78614.1	A0A087UMM5	60S ribosomal protein L4 (Fragment)	X975_09760	translation [GO:0006412]
KFM78638.1	A0A087UMP9	Vinculin (Fragment)	X975_11309	cell adhesion [GO:0007155]
KFM78643.1	A0A087UMQ4	Calponin (Fragment)	X975_11314	actomyosin structure organization [GO:0031032]
KFM78652.1	A0A087UMR3	Methylthioribose-1-phosphate isomerase (Fragment)	X975_01702	cellular biosynthetic process [GO:0044249]
KFM78717.1	A0A087UMX8	40S ribosomal protein S3-A (Fragment)	X975_08611	translation [GO:0006412]
KFM78724.1				transcription, DNA-templated [GO:0006351]
KFM78747.1	A0A087UN08	Nicalin-1 (Fragment)	X975_00506	regulation of signal transduction [GO:0009966]
KFM78806.1	A0A087UN67	Heat shock protein 83 (Fragment)	X975_24927	protein folding [GO:0006457]; response to stress [GO:0006950]
KFM78818.1	A0A087UN79	S-adenosylmethionine mitochondrial carrier protein (Fragment)	X975_04853	transport [GO:0006810]
KFM78829.1	A0A087UN90	Protein arginine N-methyltransferase 3 (Fragment)	X975_14544	protein methylation [GO:0006479]
KFM78857.1	A0A087UNB8	Serine/threonine-protein kinase pim-3 (Fragment)	X975_04788	negative regulation of apoptotic process [GO:0043066]
KFM78859.1	A0A087UNC0	Vesicle-associated membrane protein 7 (Fragment)	X975_04790	vesicle-mediated transport [GO:0016192]
KFM78921.1	A0A087UNI2	60S ribosomal protein L3 (Fragment)	X975_16824	translation [GO:0006412]
KFM78928.1	A0A087UNI9	Uncharacterized protein (Fragment)	X975_02279	regulation of phosphoprotein phosphatase activity [GO:0043666]; regulation of signal transduction [GO:0009966]
KFM78957.1	A0A087UNL8	SUMO-conjugating enzyme (EC 6.3.2.-) (Fragment)	X975_26077	protein sumoylation [GO:0016925]
KFM78962.1	A0A087UNM3	Charged multivesicular body protein 5 (Fragment)	X975_26082	vacuolar transport [GO:0007034]
KFM78993.1	A0A087UNQ4	Sphingolipid delta(4)-desaturase DES1 (Fragment)	X975_03216	sphingolipid biosynthetic process [GO:0030148]
KFM79010.1	A0A087UNS1	Lon protease homolog (EC 3.4.21.-) (Fragment)	X975_05566	misfolded or incompletely synthesized protein catabolic process [GO:0006515]
KFM79031.1	A0A087UNU2	Gamma-soluble NSF attachment protein (Fragment)	X975_20692	intracellular protein transport [GO:0006886]
KFM79050.1	A0A087UNW1	Rho-related GTP-binding protein RhoU (Fragment)	X975_18491	protein transport [GO:0015031]; small GTPase mediated signal transduction [GO:0007264]
KFM79051.1	A0A087UNW2	Transmembrane emp24 domain-containing protein bai (Fragment)	X975_18492	transport [GO:0006810]
KFM79063.1	A0A087UNX4	Vesicle transport protein GOT1A (Fragment)	X975_21780	vesicle-mediated transport [GO:0016192]
KFM79143.1	A0A087UP54	V-type proton ATPase subunit G (Fragment)	X975_08147	proton transport [GO:0015992]
KFM79146.1	A0A087UP57	Guanine nucleotide-binding protein G(Q) subunit alpha (Fragment)	X975_08150	G-protein coupled receptor signaling pathway [GO:0007186]
KFM79152.1	A0A087UP63	Uncharacterized protein (Fragment)	X975_26066	ATP synthesis coupled proton transport [GO:0015986]
KFM79165.1	A0A087UP76	Pre-mRNA-splicing regulator WTAP (Fragment)	X975_25904	regulation of mRNA splicing, via spliceosome [GO:0048024]
KFM79191.1	A0A087UPA2	Rho guanine nucleotide exchange factor 11 (Fragment)	X975_27113	intracellular signal transduction [GO:0035556]; regulation of Rho protein signal transduction [GO:0035023]
KFM79231.1	A0A087UPE2	Coatomer subunit delta (Fragment)	X975_07119	protein transport [GO:0015031]
KFM79250.1	A0A087UPG1	Tubulin alpha chain (Fragment)	X975_11665	microtubule-based process [GO:0007017]; protein polymerization [GO:0051258]
KFM79259.1	A0A087UPH0	Propionyl-CoA carboxylase beta chain, mitochondrial (Fragment)	X975_07997	fatty acid biosynthetic process [GO:0006633]
KFM79276.1				fatty acid metabolic process [GO:0006631]
KFM79295.1	A0A087UPK6	Replication factor C subunit 2 (Fragment)	X975_04062	DNA replication [GO:0006260]
KFM79296.1	A0A087UPK7	Vacuolar protein sorting-associated protein 72-like protein (Fragment)	X975_04063	histone exchange [GO:0043486]; regulation of transcription, DNA-templated [GO:0006355]
KFM79298.1	A0A087UPK9	FGFR1 oncogene partner (Fragment)	X975_04065	microtubule anchoring [GO:0034453]
KFM79307.1	A0A087UPL8	Protein transport protein Sec61 subunit alpha isoform 2 (Fragment)	X975_04762	protein transport [GO:0015031]
KFM79332.1	A0A087UPP3	Dihydrolipoyl dehydrogenase (EC 1.8.1.4) (Fragment)	X975_04123	cell redox homeostasis [GO:0045454]
KFM79356.1	A0A087UPR7	Ubiquitin-like modifier-activating enzyme 1 (Fragment)	X975_26635	cellular protein modification process [GO:0006464]
KFM79358.1	A0A087UPR9	39S ribosomal protein L13, mitochondrial (Fragment)	X975_14611	translation [GO:0006412]
KFM79371.1	A0A087UPT2	Myocyte-specific enhancer factor 2A (Fragment)	X975_16773	regulation of transcription, DNA-templated [GO:0006355]; transcription, DNA-templated [GO:0006351]
KFM79399.1	A0A087UPW0	S-formylglutathione hydrolase (Fragment)	X975_17443	formaldehyde catabolic process [GO:0046294]
KFM79400.1	A0A087UPW1	Tubulin gamma chain (Fragment)	X975_17444	cytoplasmic microtubule organization [GO:0031122]; microtubule nucleation [GO:0007020]
KFM79409.1	A0A087UPX0	Uncharacterized protein (Fragment)	X975_20185	response to stress [GO:0006950]
KFM79411.1	A0A087UPX2	Uncharacterized protein (Fragment)	X975_04362	protein transport [GO:0015031]; small GTPase mediated signal transduction [GO:0007264]
KFM79448.1	A0A087UQ09	Citrate synthase (Fragment)	X975_13356	tricarboxylic acid cycle [GO:0006099]
KFM79478.1	A0A087UQ39	Ubiquitin carboxyl-terminal hydrolase 47 (Fragment)	X975_16669	protein deubiquitination [GO:0016579]; ubiquitin-dependent protein catabolic process [GO:0006511]
KFM79483.1	A0A087UQ44	Calcium-binding mitochondrial carrier protein Aralar1 (Fragment)	X975_15769	transmembrane transport [GO:0055085]
KFM79485.1	A0A087UQ46	Nuclear cap-binding protein subunit 1 (Fragment)	X975_15771	mRNA cis splicing, via spliceosome [GO:0045292]; mRNA transport [GO:0051028]
KFM79512.1	A0A087UQ73	Mortality factor 4-like protein 1 (Fragment)	X975_26956	chromatin modification [GO:0016568]; regulation of transcription, DNA-templated [GO:0006355]
KFM79532.1	A0A087UQ93	40S ribosomal protein S29 (Fragment)	X975_09512	translation [GO:0006412]
KFM79556.1	A0A087UQB7	Signal recognition particle protein (Fragment)	X975_23357	SRP-dependent cotranslational protein targeting to membrane [GO:0006614]
KFM79561.1	A0A087UQC2	Calcipressin-3 (Fragment)	X975_26703	calcium-mediated signaling [GO:0019722]
KFM79572.1	A0A087UQD3	Proteasome subunit alpha type (EC 3.4.25.1) (Fragment)	X975_23372	ubiquitin-dependent protein catabolic process [GO:0006511]
KFM79576.1	A0A087UQD7	Synaptobrevin (Fragment)	X975_23376	vesicle-mediated transport [GO:0016192]
KFM79608.1	A0A087UQG9	39S ribosomal protein L14, mitochondrial (Fragment)	X975_09576	translation [GO:0006412]
KFM79635.1	A0A087UQJ6	Eukaryotic translation initiation factor 4E-binding protein 1 (Fragment)	X975_11378	negative regulation of translational initiation [GO:0045947]
KFM79641.1	A0A087UQK2	O-phosphoseryl-tRNA(Sec) selenium transferase (Fragment)	X975_10122	selenocysteinyl-tRNA(Sec) biosynthetic process [GO:0097056]
KFM79669.1	A0A087UQN0	Dynamin (Fragment)	X975_01009	clathrin-mediated endocytosis [GO:0072583]
KFM79673.1	A0A087UQN4	Cullin-5 (Fragment)	X975_16429	ubiquitin-dependent protein catabolic process [GO:0006511]
KFM79678.1	A0A087UQN9	40S ribosomal protein S4 (Fragment)	X975_16434	translation [GO:0006412]
KFM79683.1	A0A087UQP4	Uncharacterized protein (Fragment)	X975_14150	chitin metabolic process [GO:0006030]
KFM79684.1	A0A087UQP5	Structural maintenance of chromosomes protein 2 (Fragment)	X975_14152	mitotic chromosome condensation [GO:0007076]
KFM79686.1	A0A087UQP7	Putative small nuclear ribonucleoprotein Sm D1 (Fragment)	X975_13747	RNA processing [GO:0006396]
KFM79705.1	A0A087UQR6	Cadherin-87A (Fragment)	X975_07018	homophilic cell adhesion via plasma membrane adhesion molecules [GO:0007156]
KFM79720.1	A0A087UQT1	Rab-like protein 5 (Fragment)	X975_05904	small GTPase mediated signal transduction [GO:0007264]
KFM79728.1	A0A087UQT9	Conserved oligomeric Golgi complex subunit 7 (Fragment)	X975_14841	intracellular protein transport [GO:0006886]
KFM79737.1	A0A087UQU8	ADP-ribosylation factor 1 (Fragment)	X975_26266	intracellular protein transport [GO:0006886]; small GTPase mediated signal transduction [GO:0007264]
KFM79751.1	A0A087UQW2	U4/U6.U5 tri-snRNP-associated protein 2 (Fragment)	X975_23077	protein deubiquitination [GO:0016579]
KFM79774.1	A0A087UQY5	Repressor of RNA polymerase III transcription MAF1-like protein (Fragment)	X975_03248	negative regulation of transcription from RNA polymerase III promoter [GO:0016480]
KFM79800.1	A0A087UR11	Trifunctional purine biosynthetic protein adenosine-3 (Fragment)	X975_26544	'de novo' IMP biosynthetic process [GO:0006189]; purine nucleobase biosynthetic process [GO:0009113]
KFM79829.1	A0A087UR40	WD repeat and SOCS box-containing protein 1 (Fragment)	X975_02198	intracellular signal transduction [GO:0035556]
KFM79888.1	A0A087UR99	Uncharacterized protein (Fragment)	X975_26974	cell cycle arrest [GO:0007050]
KFM79899.1	A0A087URB0	Neurogenic locus Notch protein (Fragment)	X975_02530	cell differentiation [GO:0030154]; multicellular organismal development [GO:0007275]; Notch signaling pathway [GO:0007219]; regulation of developmental process [GO:0050793]
KFM79935.1	A0A087URE6	Succinate-semialdehyde dehydrogenase, mitochondrial (Fragment)	X975_06924	gamma-aminobutyric acid catabolic process [GO:0009450]
KFM79938.1	A0A087URE9	GPI transamidase component PIG-T (Fragment)	X975_20585	attachment of GPI anchor to protein [GO:0016255]
KFM79960.1				cell redox homeostasis [GO:0045454]
KFM79972.1				nucleotide-excision repair [GO:0006289]; regulation of transcription, DNA-templated [GO:0006355]
KFM79973.1	A0A087URI4	General transcription factor IIH subunit 3 (Fragment)	X975_25652	nucleotide-excision repair [GO:0006289]; regulation of transcription, DNA-templated [GO:0006355]
KFM80014.1	A0A087URM5	Calcium homeostasis endoplasmic reticulum protein (Fragment)	X975_07365	RNA processing [GO:0006396]
KFM80019.1	A0A087URN0	GTPase-activating protein and VPS9 domain-containing protein 1 (Fragment)	X975_07370	regulation of GTPase activity [GO:0043087]; signal transduction [GO:0007165]
KFM80054.1	A0A087URR5	UTP--glucose-1-phosphate uridylyltransferase (Fragment)	X975_07327	UDP-glucose metabolic process [GO:0006011]
KFM80083.1	A0A087URU4	Protein SDA1-like protein (Fragment)	X975_24093	actin cytoskeleton organization [GO:0030036]; ribosomal large subunit biogenesis [GO:0042273]; ribosomal large subunit export from nucleus [GO:0000055]
KFM80092.1	A0A087URV3	Vacuolar protein sorting-associated protein 29 (Vesicle protein sorting 29) (Fragment)	X975_13168	protein transport [GO:0015031]
KFM80093.1	A0A087URV4	Uncharacterized protein (Fragment)	X975_13169	isoprenoid biosynthetic process [GO:0008299]
KFM80108.1	A0A087URW9	Kinesin-like protein (Fragment)	X975_02460	microtubule-based movement [GO:0007018]
KFM80125.1	A0A087URY6	Isocitrate dehydrogenase [NADP] cytoplasmic (Fragment)	X975_03171	isocitrate metabolic process [GO:0006102]
KFM80147.1	A0A087US08	Bifunctional 3'-phosphoadenosine 5'-phosphosulfate synthase (Fragment)	X975_18465	sulfate assimilation [GO:0000103]
KFM80160.1	A0A087US21	DNA-directed RNA polymerase III subunit RPC4 (Fragment)	X975_01079	transcription from RNA polymerase III promoter [GO:0006383]
KFM80180.1	A0A087US41	U3 small nucleolar ribonucleoprotein MPP10 (Fragment)	X975_26762	rRNA processing [GO:0006364]
KFM80186.1	A0A087US47	ATP-dependent DNA helicase Q5 (Fragment)	X975_19290	DNA recombination [GO:0006310]
KFM80189.1	A0A087US50	Exocyst complex component 7 (Fragment)	X975_18286	exocytosis [GO:0006887]
KFM80207.1	A0A087US68	Kinesin heavy chain (Fragment)	X975_25994	microtubule-based movement [GO:0007018]
KFM80225.1	A0A087US86	Ras-related protein Rap-1b (Fragment)	X975_01785	intracellular protein transport [GO:0006886]; nucleocytoplasmic transport [GO:0006913]; small GTPase mediated signal transduction [GO:0007264]
KFM80237.1	A0A087US98	UDP-glucose:glycoprotein glucosyltransferase 1 (Fragment)	X975_03083	protein glycosylation [GO:0006486]
KFM80261.1	A0A087USC2	Death effector domain-containing protein (Fragment)	X975_03323	regulation of apoptotic process [GO:0042981]
KFM80264.1	A0A087USC5	Dynein heavy chain, cytoplasmic (Fragment)	X975_05804	microtubule-based movement [GO:0007018]
KFM80268.1	A0A087USC9	THO complex subunit 7-like protein (Fragment)	X975_05808	mRNA processing [GO:0006397]
KFM80289.1	A0A087USF0	Putative inorganic phosphate cotransporter (Fragment)	X975_00246	transmembrane transport [GO:0055085]
KFM80293.1	A0A087USF4	40S ribosomal protein S13 (Fragment)	X975_23512	translation [GO:0006412]
KFM80338.1	A0A087USJ9	26S protease regulatory subunit 10B (Fragment)	X975_08295	protein catabolic process [GO:0030163]
KFM80339.1	A0A087USK0	26S proteasome non-ATPase regulatory subunit 8 (Fragment)	X975_08296	proteolysis [GO:0006508]
KFM80377.1	A0A087USN8	P2X purinoceptor 4 (Fragment)	X975_24739	response to ATP [GO:0033198]
KFM80379.1	A0A087USP0	Replication factor C subunit 5 (Fragment)	X975_24741	DNA replication [GO:0006260]
KFM80397.1	A0A087USQ8	Signal recognition particle protein (Fragment)	X975_06534	SRP-dependent cotranslational protein targeting to membrane [GO:0006614]
KFM80450.1	A0A087USW1	Mannose-6-phosphate isomerase (EC 5.3.1.8) (Fragment)	X975_15710	carbohydrate metabolic process [GO:0005975]; GDP-mannose biosynthetic process [GO:0009298]
KFM80474.1	A0A087USY5	Kynurenine--oxoglutarate transaminase 3 (Fragment)	X975_09061	biosynthetic process [GO:0009058]
KFM80493.1	A0A087UT04	Lysine--tRNA ligase (EC 6.1.1.6) (Lysyl-tRNA synthetase) (Fragment)	X975_04950	lysyl-tRNA aminoacylation [GO:0006430]
KFM80523.1				RNA methylation [GO:0001510]
KFM80526.1	A0A087UT37	Lupus La protein (Fragment)	X975_26878	RNA processing [GO:0006396]
KFM80543.1	A0A087UT54	Target of Myb protein 1 (Fragment)	X975_02501	intracellular protein transport [GO:0006886]
KFM80559.1	A0A087UT70	Guanine nucleotide-binding protein G(I)/G(S)/G(T) subunit beta-1 (Fragment)	X975_04024	signal transduction [GO:0007165]
KFM80560.1	A0A087UT71	DNA replication licensing factor mcm5-A (Fragment)	X975_01278	DNA replication initiation [GO:0006270]
KFM80561.1	A0A087UT72	Ubiquitin fusion degradation protein 1-like protein (Fragment)	X975_01279	ubiquitin-dependent protein catabolic process [GO:0006511]
KFM80570.1	A0A087UT81	Uncharacterized protein (Fragment)	X975_17880	intracellular protein transport [GO:0006886]; nucleocytoplasmic transport [GO:0006913]; small GTPase mediated signal transduction [GO:0007264]
KFM80571.1	A0A087UT82	Syntaxin (Fragment)	X975_17881	regulation of exocytosis [GO:0017157]; vesicle-mediated transport [GO:0016192]
KFM80578.1	A0A087UT89	DNA-directed RNA polymerase II subunit RPB3 (Fragment)	X975_05628	transcription, DNA-templated [GO:0006351]
KFM80579.1	A0A087UT90	Double-strand break repair protein MRE11A (Fragment)	X975_05629	DNA metabolic process [GO:0006259]
KFM80581.1	A0A087UT92	60S ribosomal protein L9 (Fragment)	X975_05631	translation [GO:0006412]
KFM80590.1	A0A087UTA1	Uncharacterized protein (Fragment)	X975_03952	DNA replication initiation [GO:0006270]
KFM80603.1				protein glycosylation [GO:0006486]
KFM80604.1	A0A087UTB5	RNA 3'-terminal phosphate cyclase (Fragment)	X975_10049	RNA processing [GO:0006396]
KFM80609.1	A0A087UTC0	Phosphoserine aminotransferase (EC 2.6.1.52) (Fragment)	X975_22900	L-serine biosynthetic process [GO:0006564]
KFM80622.1	A0A087UTD3	Cytochrome b-c1 complex subunit 7 (Fragment)	X975_23699	mitochondrial electron transport, ubiquinol to cytochrome c [GO:0006122]
KFM80634.1	A0A087UTE5	Ras-related protein Rab-2A (Fragment)	X975_20634	intracellular protein transport [GO:0006886]; nucleocytoplasmic transport [GO:0006913]; small GTPase mediated signal transduction [GO:0007264]
KFM80641.1	A0A087UTF2	Cytochrome b reductase 1 (Fragment)	X975_00797	oxidation-reduction process [GO:0055114]
KFM80642.1	A0A087UTF3	Rhophilin-2 (Fragment)	X975_24931	signal transduction [GO:0007165]
KFM80649.1				microtubule-based movement [GO:0007018]
KFM80672.1	A0A087UTI3	DNA repair endonuclease XPF (Fragment)	X975_13942	DNA metabolic process [GO:0006259]
KFM80696.1	A0A087UTK7	Ribosomal protein (Fragment)	X975_17714	translation [GO:0006412]
KFM80783.1	A0A087UTU4	DNA methyltransferase 1-associated protein 1 (Fragment)	X975_01571	chromatin remodeling [GO:0006338]; DNA repair [GO:0006281]; histone H2A acetylation [GO:0043968]; histone H4 acetylation [GO:0043967]; negative regulation of transcription, DNA-templated [GO:0045892]
KFM80826.1	A0A087UTY7	Ras-related protein (Fragment)	X975_06214	protein transport [GO:0015031]; small GTPase mediated signal transduction [GO:0007264]
KFM80838.1	A0A087UTZ9	T-complex protein 1 subunit alpha (Fragment)	X975_09861	protein folding [GO:0006457]
KFM80865.1	A0A087UU26	Replication protein A subunit (Fragment)	X975_16267	DNA recombination [GO:0006310]; DNA repair [GO:0006281]; DNA replication [GO:0006260]
KFM80874.1	A0A087UU35	Sialin (Fragment)	X975_22509	transmembrane transport [GO:0055085]
KFM80894.1	A0A087UU55	Protein phosphatase methylesterase 1 (Fragment)	X975_17142	protein demethylation [GO:0006482]
KFM80895.1	A0A087UU56	Intraflagellar transport protein 27-like protein (Fragment)	X975_02250	protein transport [GO:0015031]; small GTPase mediated signal transduction [GO:0007264]
KFM80897.1	A0A087UU58	Beta-glucuronidase (EC 3.2.1.31) (Fragment)	X975_02252	carbohydrate metabolic process [GO:0005975]
KFM80990.1	A0A087UUF1	Male-specific lethal 3-like protein (Fragment)	X975_25288	chromatin modification [GO:0016568]; regulation of transcription, DNA-templated [GO:0006355]
KFM81000.1	A0A087UUG1	Adenine phosphoribosyltransferase (Fragment)	X975_22845	adenine salvage [GO:0006168]; nucleoside metabolic process [GO:0009116]
KFM81017.1	A0A087UUH8	Microtubule-associated proteins 1A/1B light chain 3C (Fragment)	X975_25930	autophagy [GO:0006914]
KFM81038.1	A0A087UUJ9	DNA-directed RNA polymerases I, II, and III subunit RPABC3 (Fragment)	X975_26029	transcription, DNA-templated [GO:0006351]
KFM81040.1	A0A087UUK1	Survival of motor neuron-related-splicing factor 30 (Fragment)	X975_26031	mRNA processing [GO:0006397]
KFM81102.1	A0A087UUR3	7,8-dihydro-8-oxoguanine triphosphatase (Fragment)	X975_11135	DNA repair [GO:0006281]
KFM81105.1	A0A087UUR6	Autophagy protein 5 (Fragment)	X975_11138	autophagy [GO:0006914]
KFM81110.1	A0A087UUS1	DNA ligase 4 (Fragment)	X975_11143	DNA biosynthetic process [GO:0071897]; DNA ligation involved in DNA repair [GO:0051103]; DNA recombination [GO:0006310]
KFM81129.1	A0A087UUU0	DNA-directed RNA polymerases I, II, and III subunit RPABC5 (Fragment)	X975_19971	transcription, DNA-templated [GO:0006351]
KFM81131.1	A0A087UUU2	Stress-70 protein, mitochondrial (Fragment)	X975_08872	protein folding [GO:0006457]
KFM81139.1	A0A087UUV0	GPI-anchor transamidase (Fragment)	X975_06759	attachment of GPI anchor to protein [GO:0016255]
KFM81141.1	A0A087UUV2	Aromatic-L-amino-acid decarboxylase (Fragment)	X975_06761	cellular amino acid metabolic process [GO:0006520]
KFM81143.1	A0A087UUV4	Peroxisomal biogenesis factor 3 (Fragment)	X975_06763	peroxisome organization [GO:0007031]
KFM81155.1	A0A087UUW6	Proteasome subunit alpha type (EC 3.4.25.1) (Fragment)	X975_20366	ubiquitin-dependent protein catabolic process [GO:0006511]
KFM81157.1	A0A087UUW8	26S protease regulatory subunit 6B (Fragment)	X975_11669	protein catabolic process [GO:0030163]
KFM81187.1	A0A087UUZ8	Phenylalanine--tRNA ligase beta subunit (Fragment)	X975_02535	phenylalanyl-tRNA aminoacylation [GO:0006432]
KFM81195.1	A0A087UV06	DNA polymerase zeta catalytic subunit (Fragment)	X975_10414	translesion synthesis [GO:0019985]
KFM81211.1	A0A087UV22	Ras-related protein Rab-32 (Fragment)	X975_08120	intracellular protein transport [GO:0006886]; nucleocytoplasmic transport [GO:0006913]; small GTPase mediated signal transduction [GO:0007264]
KFM81218.1	A0A087UV29	Transcription factor E2F4 (Fragment)	X975_17421	mitotic cell cycle [GO:0000278]; transcription, DNA-templated [GO:0006351]
KFM81248.1	A0A087UV59	Putative tRNA(His) guanylyltransferase (Fragment)	X975_21159	tRNA modification [GO:0006400]
KFM81251.1				phosphatidylserine biosynthetic process [GO:0006659]
KFM81263.1	A0A087UV74	DNA-directed RNA polymerase III subunit RPC8 (Fragment)	X975_10202	transcription, DNA-templated [GO:0006351]
KFM81272.1	A0A087UV83	Putative RNA-binding protein Luc7-like 2 (Fragment)	X975_12235	mRNA splice site selection [GO:0006376]
KFM81273.1	A0A087UV84	Phosphoribosyl pyrophosphate synthase-associated protein 2 (Fragment)	X975_12236	nucleotide biosynthetic process [GO:0009165]
KFM81293.1	A0A087UVA4	Muscle-specific protein 20 (Fragment)	X975_11217	actomyosin structure organization [GO:0031032]
KFM81326.1	A0A087UVD7	S-adenosylmethionine decarboxylase proenzyme (Fragment)	X975_09977	spermidine biosynthetic process [GO:0008295]; spermine biosynthetic process [GO:0006597]
KFM81351.1	A0A087UVG2	Integrin beta (Fragment)	X975_15916	cell adhesion [GO:0007155]; integrin-mediated signaling pathway [GO:0007229]
KFM81393.1				DNA repair [GO:0006281]
KFM81395.1	A0A087UVK6	2-oxoglutarate dehydrogenase, mitochondrial (Fragment)	X975_13003	tricarboxylic acid cycle [GO:0006099]
KFM81435.1	A0A087UVP6	Uncharacterized protein (Fragment)	X975_03670	centrosome organization [GO:0051297]; chromatin organization [GO:0006325]; regulation of transcription, DNA-templated [GO:0006355]; spindle organization [GO:0007051]
KFM81436.1	A0A087UVP7	60S ribosomal protein L37a (Fragment)	X975_03671	translation [GO:0006412]
KFM81466.1				acetyl-CoA biosynthetic process from acetate [GO:0019427]
KFM81471.1	A0A087UVT2	StAR-related lipid transfer protein 13 (Fragment)	X975_25848	signal transduction [GO:0007165]
KFM81481.1	A0A087UVU2	Ras-related protein Rab-6A (Fragment)	X975_08451	intracellular protein transport [GO:0006886]; nucleocytoplasmic transport [GO:0006913]; small GTPase mediated signal transduction [GO:0007264]
KFM81487.1	A0A087UVU8	Queuine tRNA-ribosyltransferase (EC 2.4.2.29) (Fragment)	X975_06193	queuosine biosynthetic process [GO:0008616]; tRNA modification [GO:0006400]
KFM81513.1	A0A087UVX4	Protein deadpan (Fragment)	X975_21992	regulation of transcription, DNA-templated [GO:0006355]; transcription, DNA-templated [GO:0006351]
KFM81569.1	A0A087UW30	Putative cytosolic iron-sulfur protein assembly protein CIAO1 (Fragment)	X975_09189	iron-sulfur cluster assembly [GO:0016226]
KFM81578.1				protein O-linked glycosylation [GO:0006493]
KFM81590.1	A0A087UW51	Splicing factor 3A subunit 1 (Fragment)	X975_02292	RNA processing [GO:0006396]
KFM81604.1	A0A087UW65	Proteasome subunit alpha type (EC 3.4.25.1) (Fragment)	X975_14967	ubiquitin-dependent protein catabolic process [GO:0006511]
KFM81622.1	A0A087UW83	Diphthamide biosynthesis protein 1 (Fragment)	X975_07511	peptidyl-diphthamide biosynthetic process from peptidyl-histidine [GO:0017183]
KFM81644.1	A0A087UWA5	28S ribosomal protein S6, mitochondrial (Fragment)	X975_22277	translation [GO:0006412]
KFM81674.1	A0A087UWD5	Dynein light chain 1, cytoplasmic (Fragment)	X975_11020	microtubule-based process [GO:0007017]
KFM81691.1	A0A087UWF2	Arsenical pump-driving ATPase (EC 3.6.-.-) (Fragment)	X975_16545	transport [GO:0006810]
KFM81692.1	A0A087UWF3	60S ribosomal protein L38 (Fragment)	X975_16546	translation [GO:0006412]
KFM81694.1	A0A087UWF5	Importin-11 (Fragment)	X975_16548	intracellular protein transport [GO:0006886]
KFM81695.1	A0A087UWF6	Uncharacterized protein (Fragment)	X975_00424	transcription elongation from RNA polymerase II promoter [GO:0006368]
KFM81723.1				growth [GO:0040007]
KFM81728.1	A0A087UWI9	Protein phosphatase 1 regulatory subunit 14B (Fragment)	X975_20449	regulation of phosphorylation [GO:0042325]
KFM81736.1	A0A087UWJ7	Enhancer of rudimentary-like protein (Fragment)	X975_25492	cell cycle [GO:0007049]; positive regulation of Notch signaling pathway [GO:0045747]; pyrimidine nucleotide biosynthetic process [GO:0006221]
KFM81772.1	A0A087UWN3	DNA-directed RNA polymerase III subunit RPC9 (Fragment)	X975_09844	transcription, DNA-templated [GO:0006351]
KFM81774.1	A0A087UWN5	Methyltransferase-like protein 14 (Fragment)	X975_09846	nucleobase-containing compound metabolic process [GO:0006139]
KFM81817.1				transport [GO:0006810]
KFM81885.1	A0A087UWZ6	Transmembrane protein 11-like protein, mitochondrial (Fragment)	X975_07833	mitochondrion organization [GO:0007005]
KFM81910.1	A0A087UX21	Trafficking protein particle complex subunit 1 (Fragment)	X975_04105	ER to Golgi vesicle-mediated transport [GO:0006888]
KFM81912.1	A0A087UX23	Cullin-3-A (Fragment)	X975_04107	ubiquitin-dependent protein catabolic process [GO:0006511]
KFM81918.1	A0A087UX29	Exocyst complex component 4 (Fragment)	X975_04113	protein transport [GO:0015031]; vesicle docking involved in exocytosis [GO:0006904]
KFM81919.1	A0A087UX30	ADP-ribosylation factor 1 (Fragment)	X975_04114	intracellular protein transport [GO:0006886]; small GTPase mediated signal transduction [GO:0007264]
KFM81922.1	A0A087UX33	Protein cornichon (Fragment)	X975_06853	intracellular signal transduction [GO:0035556]
KFM81932.1	A0A087UX43	Uncharacterized protein (Fragment)	X975_02652	ATP synthesis coupled electron transport [GO:0042773]
KFM81939.1	A0A087UX50	ADP-ribosylation factor-like protein 2 (Fragment)	X975_26586	intracellular protein transport [GO:0006886]; small GTPase mediated signal transduction [GO:0007264]
KFM81940.1	A0A087UX51	Charged multivesicular body protein 6 (Fragment)	X975_26587	vacuolar transport [GO:0007034]
KFM81957.1				DNA repair [GO:0006281]
KFM81963.1	A0A087UX74	60S ribosomal protein L34 (Fragment)	X975_24781	translation [GO:0006412]
KFM81967.1	A0A087UX78	Exocyst complex component 2 (Fragment)	X975_01920	Golgi to plasma membrane transport [GO:0006893]
KFM82033.1	A0A087UXE4	Uncharacterized protein (Fragment)	X975_09550	positive regulation of transcription, DNA-templated [GO:0045893]
KFM82043.1	A0A087UXF4	Transaldolase (EC 2.2.1.2) (Fragment)	X975_05284	carbohydrate metabolic process [GO:0005975]; pentose-phosphate shunt [GO:0006098]
KFM82054.1	A0A087UXG5	Transcription initiation factor TFIID subunit 13 (Fragment)	X975_03898	transcription from RNA polymerase II promoter [GO:0006366]
KFM82124.1	A0A087UXN5	Uncharacterized protein (Fragment)	X975_20557	small GTPase mediated signal transduction [GO:0007264]
KFM82125.1	A0A087UXN6	Drebrin-like protein (Fragment)	X975_20558	neuron projection morphogenesis [GO:0048812]; receptor-mediated endocytosis [GO:0006898]; ruffle assembly [GO:0097178]; synapse assembly [GO:0007416]
KFM82167.1	A0A087UXS8	Phosphoenolpyruvate carboxykinase [GTP], mitochondrial (Fragment)	X975_03529	gluconeogenesis [GO:0006094]
KFM82177.1				defense response to bacterium [GO:0042742]
KFM82180.1	A0A087UXU1	AP-2 complex subunit mu (Fragment)	X975_03542	intracellular protein transport [GO:0006886]; vesicle-mediated transport [GO:0016192]
KFM82211.1	A0A087UXX2	39S ribosomal protein L15, mitochondrial (Fragment)	X975_20227	translation [GO:0006412]
KFM82234.1	A0A087UXZ5	Protoporphyrinogen oxidase (Fragment)	X975_10812	porphyrin-containing compound biosynthetic process [GO:0006779]
KFM82243.1	A0A087UY04	Ran GTPase-activating protein 1 (Fragment)	X975_15469	signal transduction [GO:0007165]
KFM82270.1	A0A087UY31	Transcription factor IIIB (Fragment)	X975_14015	regulation of transcription, DNA-templated [GO:0006355]; transcription initiation from RNA polymerase III promoter [GO:0006384]
KFM82273.1	A0A087UY34	Rab effector Noc2 (Fragment)	X975_15835	intracellular protein transport [GO:0006886]
KFM82275.1	A0A087UY36	60S ribosomal protein L30 (Fragment)	X975_15837	translation [GO:0006412]
KFM82287.1	A0A087UY48	GTP-binding protein (Fragment)	X975_23967	protein transport [GO:0015031]; small GTPase mediated signal transduction [GO:0007264]
KFM82338.1	A0A087UY99	Uncharacterized protein (Fragment)	X975_14216	metabolic process [GO:0008152]
KFM82343.1	A0A087UYA4	Cell division cycle protein 27-like protein (Fragment)	X975_21320	cell division [GO:0051301]
KFM82384.1	A0A087UYE5	Exocyst complex component 6B (Fragment)	X975_03121	vesicle docking involved in exocytosis [GO:0006904]
KFM82396.1				potassium ion transport [GO:0006813]; sodium ion transport [GO:0006814]
KFM82429.1	A0A087UYJ0	Phosphatidylinositol 3-kinase catalytic subunit type 3 (Fragment)	X975_00169	phosphatidylinositol-mediated signaling [GO:0048015]; phosphatidylinositol phosphorylation [GO:0046854]
KFM82434.1	A0A087UYJ5	DNA-directed RNA polymerase II subunit RPB7 (Fragment)	X975_22514	transcription, DNA-templated [GO:0006351]
KFM82437.1	A0A087UYJ8	Gamma-aminobutyric acid receptor-associated protein (Fragment)	X975_19127	autophagy [GO:0006914]
KFM82440.1	A0A087UYK1	Calcium-independent protein kinase C (Fragment)	X975_16478	intracellular signal transduction [GO:0035556]
KFM82441.1	A0A087UYK2	Signal peptidase complex catalytic subunit SEC11 (EC 3.4.21.89) (Fragment)	X975_16479	signal peptide processing [GO:0006465]
KFM82444.1				'de novo' GDP-L-fucose biosynthetic process [GO:0042351]
KFM82461.1	A0A087UYM2	Intron-binding protein aquarius (Fragment)	X975_23213	mRNA splicing, via spliceosome [GO:0000398]
KFM82508.1	A0A087UYR9	Ribosomal protein S6 kinase 2 alpha (Fragment)	X975_17879	intracellular signal transduction [GO:0035556]
KFM82535.1	A0A087UYU6	Kinesin-like protein (Fragment)	X975_09051	microtubule-based movement [GO:0007018]
KFM82545.1				cellular amino acid catabolic process [GO:0009063]
KFM82564.1	A0A087UYX5	Cytoplasmic dynein 1 light intermediate chain 2 (Fragment)	X975_02200	microtubule-based movement [GO:0007018]
KFM82570.1	A0A087UYY1	Uncharacterized protein (Fragment)	X975_21308	signal transduction [GO:0007165]
KFM82579.1				protein folding [GO:0006457]
KFM82582.1	A0A087UYZ3	60S ribosomal protein L19 (Fragment)	X975_00739	translation [GO:0006412]
KFM82583.1	A0A087UYZ4	6-phosphofructokinase (Fragment)	X975_00740	fructose 6-phosphate metabolic process [GO:0006002]
KFM82593.1	A0A087UZ04	Armadillo segment polarity protein (Fragment)	X975_21776	adherens junction assembly [GO:0034333]
KFM82626.1	A0A087UZ37	Beta-galactosidase (Fragment)	X975_14175	carbohydrate metabolic process [GO:0005975]
KFM82645.1	A0A087UZ56	V-type proton ATPase subunit E (Fragment)	X975_08614	ATP hydrolysis coupled proton transport [GO:0015991]
KFM82671.1	A0A087UZ82	26S protease regulatory subunit 6A (Fragment)	X975_01579	protein catabolic process [GO:0030163]
KFM82684.1				transmembrane transport [GO:0055085]
KFM82739.1	A0A087UZF0	Rab-like protein 1 (Fragment)	X975_22202	protein transport [GO:0015031]; small GTPase mediated signal transduction [GO:0007264]
KFM82762.1	A0A087UZH3	U1 small nuclear ribonucleoprotein A (Fragment)	X975_26655	mRNA splicing, via spliceosome [GO:0000398]
KFM82765.1	A0A087UZH6	Fructose-1,6-bisphosphatase 1 (Fragment)	X975_14411	carbohydrate metabolic process [GO:0005975]
KFM82781.1	A0A087UZJ2	Cell cycle checkpoint control protein RAD9A (Fragment)	X975_14427	DNA damage checkpoint [GO:0000077]; DNA repair [GO:0006281]
KFM82783.1	A0A087UZJ4	60S ribosomal protein L8 (Fragment)	X975_14429	translation [GO:0006412]
KFM82784.1	A0A087UZJ5	Protein Wnt (Fragment)	X975_14430	multicellular organismal development [GO:0007275]; Wnt signaling pathway [GO:0016055]
KFM82796.1	A0A087UZK7	Kinesin-like protein (Fragment)	X975_24819	microtubule-based movement [GO:0007018]
KFM82841.1	A0A087UZQ2	DNA repair protein RAD51-like protein (Fragment)	X975_23549	double-strand break repair via homologous recombination [GO:0000724]; homologous recombination-dependent replication fork processing [GO:1990426]
KFM82848.1	A0A087UZQ9	Caspase-1 (Fragment)	X975_12887	apoptotic process [GO:0006915]
KFM82890.1	A0A087UZV1	Elongation of very long chain fatty acids protein (EC 2.3.1.199) (Very-long-chain 3-oxoacyl-CoA synthase) (Fragment)	X975_06981	fatty acid biosynthetic process [GO:0006633]
KFM82903.1	A0A087UZW4	Centromere protein X (Fragment)	X975_04449	DNA repair [GO:0006281]; kinetochore assembly [GO:0051382]
KFM82908.1	A0A087UZW9	Signal recognition particle receptor subunit alpha (Fragment)	X975_26057	SRP-dependent cotranslational protein targeting to membrane [GO:0006614]
KFM82911.1	A0A087UZX2	60S ribosomal protein L29 (Fragment)	X975_01705	translation [GO:0006412]
KFM82915.1	A0A087UZX6	Aminomethyltransferase (EC 2.1.2.10) (Fragment)	X975_06593	glycine catabolic process [GO:0006546]
KFM82918.1	A0A087UZX9	Uridine phosphorylase 1 (Fragment)	X975_08550	nucleoside metabolic process [GO:0009116]
KFM82963.1	A0A087V024	60S ribosomal protein L12 (Fragment)	X975_13600	translation [GO:0006412]
KFM82964.1	A0A087V025	U1 small nuclear ribonucleoprotein A (Fragment)	X975_13601	mRNA splicing, via spliceosome [GO:0000398]
KFM82977.1	A0A087V038	Interleukin enhancer-binding factor 2-like protein (Fragment)	X975_03819	immune response [GO:0006955]
KFM82980.1	A0A087V041	Diacylglycerol kinase theta (Fragment)	X975_20212	intracellular signal transduction [GO:0035556]
KFM82983.1	A0A087V044	Valine--tRNA ligase (Fragment)	X975_00761	valyl-tRNA aminoacylation [GO:0006438]
KFM83013.1	A0A087V074	V-type proton ATPase subunit B (Fragment)	X975_13801	ATP hydrolysis coupled proton transport [GO:0015991]; ATP metabolic process [GO:0046034]
KFM83038.1	A0A087V099	Cell division control protein 45-like protein (Fragment)	X975_12324	cell division [GO:0051301]; DNA replication initiation [GO:0006270]
KFM83053.1	A0A087V0B4	Histone acetyltransferase KAT6B (Fragment)	X975_07474	nucleosome assembly [GO:0006334]
KFM83061.1	A0A087V0C2	DNA polymerase beta (Fragment)	X975_07482	DNA repair [GO:0006281]
KFM83069.1	A0A087V0D0	Tryptophan 2,3-dioxygenase (Fragment)	X975_09427	tryptophan catabolic process to kynurenine [GO:0019441]
KFM83071.1				RNA modification [GO:0009451]
KFM83077.1	A0A087V0D8	Tubulin beta-1 chain (Fragment)	X975_20316	microtubule-based process [GO:0007017]; protein polymerization [GO:0051258]
KFM83082.1	A0A087V0E3	Vesicle-associated membrane protein-associated protein A (Fragment)	X975_20321	protein localization to endoplasmic reticulum [GO:0070972]
KFM83205.1	A0A087V0R6	Negative elongation factor C/D (Fragment)	X975_15162	negative regulation of transcription, DNA-templated [GO:0045892]
KFM83261.1	A0A087V0X2	Protein CWC15-like protein (Fragment)	X975_08860	mRNA splicing, via spliceosome [GO:0000398]
KFM83302.1	A0A087V113	Mitochondrial folate transporter/carrier (Fragment)	X975_22982	transport [GO:0006810]
KFM83326.1	A0A087V137	40S ribosomal protein S18 (Fragment)	X975_22373	translation [GO:0006412]
KFM83330.1				protein repair [GO:0030091]; response to oxidative stress [GO:0006979]
KFM83332.1	A0A087V143	Prefoldin subunit 6 (Fragment)	X975_02070	protein folding [GO:0006457]
KFM83394.1	A0A087V1A5	Gem-associated protein 6 (Fragment)	X975_25857	spliceosomal complex assembly [GO:0000245]
KFM83405.1	A0A087V1B6	60S ribosomal protein L27 (Fragment)	X975_18428	translation [GO:0006412]
KFM83439.1				apoptotic process [GO:0006915]
KFM83457.1	A0A087V1G8	SH2 domain-containing protein 3C (Fragment)	X975_26156	small GTPase mediated signal transduction [GO:0007264]
KFM83458.1	A0A087V1G9	Ubiquitin carboxyl-terminal hydrolase (EC 3.4.19.12) (Fragment)	X975_26157	ubiquitin-dependent protein catabolic process [GO:0006511]
KFM83521.1	A0A087V1N2	Ras-related protein Rab-18 (Fragment)	X975_16958	protein transport [GO:0015031]; small GTPase mediated signal transduction [GO:0007264]
KFM83537.1	A0A087V1P8	Beta-parvin (Fragment)	X975_12125	actin cytoskeleton reorganization [GO:0031532]; cell adhesion [GO:0007155]
KFM83575.1	A0A087V1T6	Polycomb protein SCMH1 (Fragment)	X975_07441	regulation of transcription, DNA-templated [GO:0006355]
