# Supplementary material for: Predicted networks of protein-protein interactions in Stegodyphus mimosarum by cross-species comparisons
Source: BMC Genomics. 2017 Sep 11;18:716. doi: 10.1186/s12864-017-4085-8 (PMC5594591; doi:10.1186/s12864-017-4085-8)
Supplement: Supplementary file 5 — List of conserved genes associated with RNA-splicing PPI across D. melanogaster, H. sapiens, A. thaliana, and S. cerevisiae comparisons. (XLSX 13 kb) [file 12864_2017_4085_MOESM5_ESM.xlsx]

## Sheet: Sheet1
Conserved PPI proteins involved in RNA splicing between D.melanogaster and S.cerevisiae				Conserved PPI proteins involved in RNA splicing between D.melanogaster and S.cerevisiae				Conserved PPI proteins involved in RNA splicing between D.melanogaster and H.sapiens			Predicted PPI proteins involved in S. mimosarum
Protein IDs	Organism	Protein names		Protein IDs	Protein names			Protein ID	protein names		Protein IDs	Protein names
Q99181	Saccharomyces cerevisiae (strain ATCC 204508 / S288c) (Baker's yeast)	Protein HSH49		O23676	Protein mago nashi homolog (AtMAGO)			Q9VR99	Cactin		KFM82964.1	U1 small nuclear ribonucleoprotein A
P40089	Saccharomyces cerevisiae (strain ATCC 204508 / S288c) (Baker's yeast)	U6 snRNA-associated Sm-like protein LSm5		Q949S9	Pre-mRNA-splicing factor SPF27 homolog (Modifier of SNC1 member 4) (Protein BCAS2 homolog)			Q9VAQ7	Pre-mRNA-splicing factor Slu7		KFM66933.1	Pre-mRNA-processing-splicing factor 8
P47093	Saccharomyces cerevisiae (strain ATCC 204508 / S288c) (Baker's yeast)	U6 snRNA-associated Sm-like protein LSm8		Q8L7W3	At2g29210/F16P2.41 (Splicing factor PWI domain-containing protein)			Q9VKW8	FI07244p		KFM61208.1	U4/U6 small nuclear riboncleoprotein Prp3
Q06406	Saccharomyces cerevisiae (strain ATCC 204508 / S288c) (Baker's yeast)	U6 snRNA-associated Sm-like protein LSm6		Q9M1Z3	Sm-like protein LSM6A (AtLSM6A) (U6 snRNA-associated Sm-like protein LSM6A)			Q9VJ12	Acinus,isoform A		KFM68418.1	SNW domain containing protein 1
P53905	Saccharomyces cerevisiae (strain ATCC 204508 / S288c) (Baker's yeast)	U6 snRNA-associated Sm-like protein LSm7		Q9SI54	Sm-like protein LSM7 (AtLSM7) (Protein EMBRYO DEFECTIVE 2816) (U6 snRNA-associated Sm-like protein LSM7)			Q9V3T8	LD32469p		KFM57220.1	U6 snRNA-associated Sm-like protein LSm7
Q12330	Saccharomyces cerevisiae (strain ATCC 204508 / S288c) (Baker's yeast)	Small nuclear ribonucleoprotein E (snRNP-E) (Sm protein E) (Sm-E) (SmE)		Q9SEU4	Serine/arginine-rich SC35-like splicing factor SCL33 (At-SCL33) (AtSCL33) (SC35-like splicing factor 33) (Serine/arginine-rich splicing factor 33)			Q9W2P5	CG9344		KFM77132.1	Small nuclear ribonucleprotein F
Q06217	Saccharomyces cerevisiae (strain ATCC 204508 / S288c) (Baker's yeast)	Small nuclear ribonucleoprotein Sm D2 (Sm-D2) (snRNP core protein D2)		Q9XFD1	Nuclear cap-binding protein subunit 2 (20 kDa nuclear cap-binding protein) (NCBP 20 kDa subunit) (AtCBP20)			Q9VRT7	CG6610, isoform A		KFM78351.1	RNA-binding protein 8A
P43321	Saccharomyces cerevisiae (strain ATCC 204508 / S288c) (Baker's yeast)	Small nuclear ribonucleoprotein Sm D3 (Sm-D3) (snRNP core protein D3)		Q9LNC5	110 kDa U5 small nuclear ribonucleoprotein component CLO (Protein CLOTHO) (Protein GAMETOPHYTE FACTOR 1) (Protein MATERNAL EFFECT EMBRYO ARREST 5) (Protein VAJRA-1) (SNU114 homolog)			Q9VJI7	GEO08441p1		KFM75593.1	Pre processing factor 6
P54999	Saccharomyces cerevisiae (strain ATCC 204508 / S288c) (Baker's yeast)	Small nuclear ribonucleoprotein F (snRNP-F) (Sm protein F) (Sm-F) (SmF)		Q8LAK5	At4g30330 (Small nuclear ribonucleoprotein family protein) (Small nuclear ribonucleoprotein homolog)			Q9W087	CG2021		KFM83261.1	Protein CWC15-like protein
P57743	Saccharomyces cerevisiae (strain ATCC 204508 / S288c) (Baker's yeast)	U6 snRNA-associated Sm-like protein LSm3 (SmX4 protein)		Q9SUM2	Probable small nuclear ribonucleoprotein F (snRNP-F) (Sm protein F) (Sm-F) (SmF)			Q9VAY6	BCAS2 ortholog		KFM70937.1	Thioredoxin-like protein4B
Q00916	Saccharomyces cerevisiae (strain ATCC 204508 / S288c) (Baker's yeast)	U1 small nuclear ribonucleoprotein 70 kDa homolog (U1 70K) (U1 snRNP 70 kDa homolog) (U1-70K) (U1 small nuclear ribonucleoprotein SNP1) (U1 snRNP protein SNP1)		Q9SIU2	Nuclear cap-binding protein subunit 1 (80 kDa nuclear cap-binding protein) (AtCBP80) (NCBP 80 kDa subunit) (Abscisic acid-hypersensitive protein 1) (ABA-hypersensitive protein 1) (Protein ENSALADA)			Q9VYQ9	LD24662p		KFM82762.1	U1 small nuclear ribonucleoprotein A
Q08920	Saccharomyces cerevisiae (strain ATCC 204508 / S288c) (Baker's yeast)	Nuclear cap-binding protein subunit 2 (20 kDa nuclear cap-binding protein) (NCBP 20 kDa subunit) (CBP20)		O22785	Pre-mRNA-processing factor 19 homolog 2 (EC 2.3.2.27) (MOS4-associated complex protein 3B) (MAC protein 3B) (Plant U-box protein 60) (RING-type E3 ubiquitin transferase PRP19 2) (U-box domain-containing protein 60)			Q9VD52	CG6015		KFM61340.1	Putative small nuclear ribonucleoprotein E
P38203	Saccharomyces cerevisiae (strain ATCC 204508 / S288c) (Baker's yeast)	U6 snRNA-associated Sm-like protein LSm2 (Small nuclear ribonucleoprotein D homolog SNP3)		O22826	At2g43770 (Putative splicing factor) (Transducin/WD40 repeat-like superfamily protein)			Q9V3L6	Nuclear cap-binging protein subunit2		KFM79485.1	Nuclear cap-binding protein subunt 1
P19736	Saccharomyces cerevisiae (strain ATCC 204508 / S288c) (Baker's yeast)	Pre-mRNA-splicing factor PRP9		O80653	SNW/SKI-interacting protein (AtSKIP) (Protein EARLY FLOWERING AND INSENSITIVE TO PHOTOPERIOD 1) (SNW domain-containing protein)			Q7JVL3	Pre-mRNA-splicing factor 38		KFM77321.1	Thioredoxin-like protein 4A
P40070	Saccharomyces cerevisiae (strain ATCC 204508 / S288c) (Baker's yeast)	U6 snRNA-associated Sm-like protein LSm4		Q42384	Protein pleiotropic regulatory locus 1 (Protein PRL1) (MOS4-associated complex protein 2) (MAC protein 2)			Q9VW52	Precursor RNA processing 3, isoform A		KFM82461.1	Intron-binding protein aquarius
P40204	Saccharomyces cerevisiae (strain ATCC 204508 / S288c) (Baker's yeast)	Small nuclear ribonucleoprotein G (snRNP-G) (Sm protein G) (Sm-G) (SmG)		Q8VY00	Pre-mRNA-splicing factor ATP-dependent RNA helicase DEAH1 (EC 3.6.4.13) (DEAH RNA helicase homolog PRP2) (Protein EMBRYO DEFECTIVE 2733) (Protein ENHANCED SILENCING PHENOTYPE 3)			Q9V3W7	LD40489p		KFM69011.1	Nuclear cap-binding protein subunt 2
P38203	Saccharomyces cerevisiae (strain ATCC 204508 / S288c) (Baker's yeast)			Q9FMF9	Nuclear protein-like (Splicing factor)			Q24562	Splicing factor U2AF 50 kDa subunit
P34160	Saccharomyces cerevisiae (strain ATCC 204508 / S289c) (Baker's yeast)	Nuclear cap-binding protein complex subunit 1 (80 kDa nuclear cap-binding protein) (CBP80) (NCBP 80 kDa subunit) (Glycolysis regulation protein 3) (Protein SUT1) (Suppressor of TOP1 protein)		Q9LS97	AT3G18790 protein (AT3g18790/MVE11_17) (Pre-mRNA-splicing factor ISY1-like protein) (Putative uncharacterized protein At3g18790/MVE11_17)			Q4V5H1	Petidyl-prolylcis-trans isomerase
				Q9SSD2	Pre-mRNA-processing-splicing factor 8A (PRP8 homolog A) (AtPRP8A) (Protein ABNORMAL SUSPENSOR 2) (Protein EMBRYO DEFECTIVE 14) (Protein EMBRYO DEFECTIVE 177) (Protein EMBRYO DEFECTIVE 33) (Protein SUPPRESSOR OF OVEREXPRESSED FCA 81)			Q7KLW9	BcDNA.LD02793
								Q8IMX8	FI09213p
								Q8T6B9	Poly(U)-binding-splicing factor half pint
								Q7KRX5	Barentsz, isoform B
								Q9VHC0	LD23870p
								Q9V535	RNA-binding protein 8A
								A1Z9G2	FI8620p1
								P49028	Protein mago nashi
								Q95TU2	CG6686, isoform A
								E1JGL8	Uncharacterized protein, isoform C
								A1ZBW0	Heterogeneous nuclear ribonucleoprotein K, isoform C
								Q9W0M7	FI04459p
								P26686	Serine-arginine protein 55
								Q7KSA0	Syncrip, isoform B
								P17886	Protein crooked neck
								Q8SXP8	GH09868p
								P48810	Heterogeneous nuclear ribonucleoprotein 87F
								Q9VUM1	LD41209p
								Q9VPL0	CG3436, isoform A
								P39736	Puff-specific protein Bx42
								Q9W0R0	Cell division cycle 5, isoform A
								Q7K4N3	Nuclear cap-binging protein subunit 1
								Q95RB1	LD4687p
								A1ZAK8	P-element somatic inhibitor, isoform C
